# Supplementary material for: Spatially resolved transcriptomic profiles reveal unique defining molecular features of infiltrative 5ALA-metabolizing cells associated with glioblastoma recurrence
Source: Genome Med. 2023 Jul 11;15:48. doi: 10.1186/s13073-023-01207-1 (PMC10337060; doi:10.1186/s13073-023-01207-1)
Supplement: Supplementary file 5 — Additional file 5: Table S4. GBM-subtype GSEA and leading gene-edge gene list. [file 13073_2023_1207_MOESM5_ESM.xlsx]

## Sheet: Tumor Core
Subtype enriched in tumor core	pval	padj	log2err	ES	NES	size	leadingEdge
VERHAAK_GLIOBLASTOMA_CLASSICAL	0.000448857	0.00134657	0.498493	0.426783	1.41	100	NES MEGF8 ZNF304 GARRE1 LAMB2 GLG1 SEMA6D ZNF45 PTPN14 ZNF419 SLC4A4 LRFN3 DMWD POFUT1 CREB5 ITGB8 CDH2 EXTL3 ARNTL ADGRG1 NPAS3 SHOX2 PIPOX NPEPL1 B3GALT1 SOX9 NDP BLM PCSK5 DENND2A GJA1 KLHDC8A LRP10 SNTA1 SLC6A11 ARAP3 SMO ACSBG1 RIN1 KLHL4 CDH6 BTBD2 OSBPL3 TEAD3 SLC2A10 HSPBP1 JAG1 DLC1 LRP5 CDK6 ANXA5 HMG20B NR2E1 KEAP1 FGFR3 ACSL3 ABCD2 RBCK1 PLA2G5 IRS2 PEPD LHFPL6 CAMK2B CALM1 MLC1
VERHAAK_GLIOBLASTOMA_PRONEURAL	0.011583	0.0173745	0.38073	0.451943	1.23	126	ZNF510 NCALD ZNF184 CAMSAP2 ABAT TTC3 ADGRB3 GSTA4 MAST1 GPM6A NOL4 TSPAN3 SATB1 NLGN3 TMCC1 TOPBP1 ADGRL3 DBN1 DGKI FBXO21 MPPED2 CSPG5 ATAD5 CILK1 RAP2A RUFY3 SCG3 CXXC4 TMEM35A CDK5R1 SORCS3 EPHB1 PHLPP1 GRIA2 WASF1 PAK3 CLGN BCL7A LRRTM4 TOX3 PFN2 DCX ZC4H2 FAM110B PLCB4 CRB1 GNG4 ARHGAP33 E2F3 MARCKS SPTBN2 MMP15 CNTN1 ZNF711 PAK5 NRXN1 SCN3A MLLT11 ARHGEF9 CHD7 BEX1 ATP1A3 TTYH1 NRXN2 FGF9 …

## Sheet: Tumor Rim
Subtype enriched in tumor rim	pval	padj	log2err	ES	NES	size	leadingEdge
VERHAAK_GLIOBLASTOMA_CLASSICAL	1.91288e-05	5.73863e-05	0.57561	0.496612	1.58	100	MEGF8 LAMB2 SLC4A4 GARRE1 GLG1 NES ZNF304 ZNF419 ITGB8 SEMA6D LRFN3 SLC6A11 ZNF45 PTPN14 SOX9 KLHDC8A NPAS3 POFUT1 CDH2 GJA1 ARNTL NDP PIPOX DMWD ADGRG1 RIN1 DLC1 SHOX2 CDK6 PCSK5 B3GALT1 CREB5 SNTA1 LRP10 JAG1 EXTL3 CDH6 NPEPL1 MLC1 BTBD2 SMO DENND2A HSPBP1 ACSBG1 NR2E1 PLA2G5 TEAD3 ABCD2 KEAP1 ANXA5 BLM HMG20B IRS2 LRP5 OSBPL3 SLC2A10 RBCK1 LMO2 LHFPL6 ARAP3 KLHL4 FGFR3 PEPD CAMK2B ACSL3 CALM1 …
VERHAAK_GLIOBLASTOMA_PRONEURAL	0.025974	0.038961	0.282013	0.423505	1.24	126	ZNF510 NCALD ABAT TSPAN3 MPPED2 ZNF184 GSTA4 TTC3 ADGRB3 NOL4 CAMSAP2 DBN1 GPM6A MAST1 CILK1 TMCC1 TOPBP1 RUFY3 RAP2A TMEM35A GNG4 ADGRL3 FBXO21 NLGN3 PFN2 CLGN SORCS3 DGKI SATB1 PHLPP1 CDK5R1 E2F3 PAK5 NRXN1 GRIA2 WASF1 FGF9 BCL7A PLCB4 EPHB1 CXXC4 NRXN2 SCG3 ARHGAP33 DCX CSPG5 ZC4H2 LRRTM4 PAK3 SPTBN2 DUSP26 FAM110B ATAD5 HDAC2 CNTN1 BEX1 DPP6 MARCKS MLLT11 ZNF711 PODXL2 CRB1 MMP15 AMOTL2 C1QL1…

## Sheet: Invasive Region
Subtype enriched in invasive region	pval	padj	log2err	ES	NES	size	leadingEdge
VERHAAK_GLIOBLASTOMA_NEURAL	1e-10	2e-10		0.697149	2.60922	76	ROGDI GRM3 PDE6D PLCL1 FEZF2 S1PR1 RERGL GABARAPL2 EDIL3 RND1 DHRS9 SERPINI1 MGST3 CPNE6 GNAI1 SH3GL3 TTPA REPS2 ENPP2 DYNC1I1 FBXO3 CCK NTSR2 CAMK2G HPCAL4 SNCG ANXA3 PGBD5 TMEM144 FUT9 PPFIA2 ETNPPL GRM1 EPB41L3 CHN1 SH3GL2 ANXA7 SELENOW AGTPBP1 VIP SLC31A2 KCNJ3 CLCA4 YPEL5 TCEAL2 ANKRD46 NSL1 USP33 MYBPC1 GUK1 CYTH1 GABRB2 HPRT1 COX5B IMPA1 SIRT5 MBP CASQ1 PPA1 SPAST TTC1 TCEAL1 PRPSAP2 AKR7A3
VERHAAK_GLIOBLASTOMA_PRONEURAL	0.0807522	0.0807522	0.16318	0.313615	1.41762	126	STMN4 NRXN2 MYO10 MPPED2 IL1RAPL1 ADGRB3 NRXN1 DPP6 REEP1 NLGN3 SEZ6L ARHGAP33 PDE10A BEX1 PHLPP1 CDK5R1 ACTR1A ABAT SPTBN2 NCALD MAP2 CSPG5 CLASP2 CNTN1 MAST1 GPM6A PAK3 DPF1 NOL4 PAK5 DUSP26 RNFT2 CKB MYT1 SCG3 GRIA2 TMEM35A ERBB3 SATB1 CLGN ZNF821 ZFP69B TSPAN3 PCDH11Y DGKI RUFY3 WASF1
VERHAAK_GLIOBLASTOMA_CLASSICAL	0.0139464	0.0185953	0.38073	0.366957	1.4302	100	GNG7 RGS12 CALM1 ARAP2 ACSBG1 FGFR3 SNTA1 CAMK2B ACSL3 TGFB3 CDH4 PEPD SEMA6A SEPTIN11 KLHL4 SLC6A11 ABCD2 DLC1 BTBD2 MEGF8 DMWD ADGRG1 CARMIL1 PLIN3 CC2D1A SSH3 NPEPL1 MEIS1 HSPBP1 RASGRP1 GJA1 SLC4A4 MLC1 RIN1 B3GALT1 LHFPL6 ARNTL LRP5 GRIK5 EXTL3 NDP LMO2 SPRY2
					Ω

## Sheet: 5ALA-
Subtype enriched in ALA negative	pval	padj	log2err	ES	NES	size	leadingEdge
VERHAAK_GLIOBLASTOMA_NEURAL	0.122265	0.122265	0.141225	0.274226	1.22428	76	HPRT1 PDE6D CAMK2G MBP MGST3 HPCAL4 SLC16A7 MYBPC1 FBXO3 TTC1 VIP TCEAL2 KCNJ3 TTPA REPS2 CHN1 MAT2B YPEL5 NSL1 PLCL1 VSX1 PPA1 GUK1 S1PR1 GRM1 COX5B SNCG DHRS9 CCK ANXA3 PRPSAP2 ETNPPL SELENOW FUT9 AKR7A3 CASQ1 IMPA1 PPFIA2 GNAI1 USP33 RND1
VERHAAK_GLIOBLASTOMA_PRONEURAL	0.000105252	0.000210504	0.538434	0.371729	1.88204	126	MPPED2 MYB NCALD TMEM35A DBN1 TSPAN3 PFN2 NLGN3 GSTA4 BCL7A GPM6A C1QL1 SCG3 OLIG2 ZC4H2 FAM110B EPHB1 GNG4 CLGN ATP1A3 MAST1 DUSP26 RUFY3 BEX1 CXXC4 PLCB4 CILK1 ZNF184 WASF1 SORCS3 INAVA CDC25A ABAT PAK5 MCM10 DCX NOL4 PCDH11X TTYH1 CSPG5 CDK5R1 DLL3 DGKI PAK3 TOX3 JPT1 PHLPP1 AMOTL2 PODXL2 LRRTM4 CNTN1 MMP15 FGF9 CKB ADGRB3 RAP2A ZNF510 TTC3 MLLT11 SATB1 GRIA2 ADGRL3 TMCC1 SPTBN2 MARCKSL1 STMN4…

## Sheet: 5ALA+
Subtype enriched in ALA positive	pval	padj	log2err	ES	NES	size	leadingEdge
VERHAAK_GLIOBLASTOMA_MESENCHYMAL	5.87427e-07	2.34971e-06	0.659444	0.323083	2.11502	164	FCGR2A TRPM2 CTSB MAN2B1 LTBP2 MSR1 SLC11A1 THEMIS2 LHFPL2 BNC2 CD14 IL4R ALOX5 C1orf54 SYNGR2 FES MAN1A1 CYTH4 MAPK13 FURIN DAB2 MAN2A1 ENG UCP2 TEC COLGALT1 ST14 SAT1 SEC24D CAVIN1 CDCP1 SIGLEC9 CCR5 CTSZ IL1R1 ALDH3B1 NOD2 PHF11 TGFBI TNFRSF11A COL8A2 BLVRB SLC16A3 PTGER4 ARHGAP29 CASP5 CTSC FMNL1 TCIRG1 TNFAIP8 RAB11FIP1 AMPD3 LRRFIP1 TLR2 SHC1 STXBP2 DSC2 MGAT1 GNA15 PLBD1 C5AR1 FPR3 NRP1 SE…

## Sheet: Classical
Genes	Rank
ABCD2	1.16269
ACSL3	1.04865
ADGRG1	0.922633
ANXA5	0.697225
ARAP2	0.895287
ARAP3	0.712954
ARNTL	1.07798
BLM	0.819862
BTBD2	0.887679
CALM1	0.694374
CARMIL1	0.827103
CC2D1A	1.53747
CD151	0.673178
CDH2	1.34846
CDH4	1.01357
CREB5	0.943883
DAG1	2.20799
DLC1	0.805271
DMWD	1.45906
FGFR3	0.976706
GJA1	1.18029
GLG1	1.71035
GRIK5	2.01114
HMG20B	0.76772
HSPBP1	0.967226
ITGB8	1.89733
JAG1	0.914969
KEAP1	1.22452
KLHDC8A	1.46238
LAMB2	1.32388
LHFPL6	1.37875
LMO2	0.771608
LRP10	0.787021
LRP5	1.38404
MEGF8	1.93004
MEIS1	0.761646
MEOX2	0.660245
MLC1	1.07696
NES	1.37025
NPAS3	1.35437
NR2E1	0.78342
NR2F6	1.4929
PIPOX	0.841559
PLA2G5	0.641282
POFUT1	1.32105
RASGRP1	1.02514
RBCK1	1.08456
RGS6	1.18378
SEMA6A	0.892554
SEMA6D	1.20758
SEPTIN11	2.07044
SLC2A10	0.950225
SLC4A4	2.27316
SLC6A11	1.28875
SMO	1.21018
SNTA1	1.31205
TEAD3	1.30893
TLE2	0.642645
TMEM161A	0.716071
TRIP6	1.16361
WSCD1	0.715027
ZNF419	1.79867
ZNF45	1.44551

## Sheet: Neural
Genes	Rank
AGTPBP1	0.391576
AKR7A3	0.262634
ANKRD46	0.359463
ANXA3	0.437334
ANXA7	0.400358
CAMK2G	0.450819
CASQ1	0.313363
CCK	0.461904
CHN1	0.407059
CLCA4	0.371346
COX5B	0.325073
CPNE6	0.490462
CYTH1	0.342231
DHRS9	0.50579
DYNC1I1	0.471281
EDIL3	0.528255
ENPP2	0.477756
EPB41L3	0.407576
ETNPPL	0.415688
FBXO3	0.471248
FEZF2	0.565439
FUT9	0.425488
GABARAPL2	0.529389
GABRB2	0.334008
GNAI1	0.487238
GRM1	0.411871
GRM3	0.607354
GUK1	0.346772
HPCAL4	0.450022
HPRT1	0.333874
IMPA1	0.324056
KCNJ3	0.377978
MBP	0.315478
MGST3	0.497583
MYBPC1	0.349099
NSL1	0.35445
NTSR2	0.460133
PDE6D	0.595178
PGBD5	0.432011
PLCL1	0.570286
PPA1	0.292198
PPFIA2	0.41676
PRPSAP2	0.266116
REPS2	0.480679
RERGL	0.533058
RND1	0.512087
ROGDI	0.614101
S1PR1	0.548011
SELENOW	0.392598
SERPINI1	0.498612
SH3GL2	0.405018
SH3GL3	0.484069
SIRT5	0.320172
SLC31A2	0.379516
SNCG	0.441131
SPAST	0.284679
TCEAL1	0.266865
TCEAL2	0.364306
TMEM144	0.426231
TTC1	0.273524
TTPA	0.483608
USP33	0.352129
VIP	0.390702
YPEL5	0.367643

## Sheet: Proneural
Genes	Rank
ABAT	0.333933
ADGRB3	0.218977
ADGRL3	0.194521
AMOTL2	0.269455
ATP1A3	0.390034
BCL7A	0.508678
BEX1	0.384564
C1QL1	0.471193
CDC25A	0.336655
CDK5R1	0.302941
CHD7	0.168576
CILK1	0.35489
CKB	0.226853
CLGN	0.393668
CNTN1	0.258096
CRB1	0.165227
CSPG5	0.304055
CXXC4	0.375192
DBN1	0.541817
DCX	0.327045
DGKI	0.298118
DLL3	0.301186
DUSP26	0.386463
EPHB1	0.411939
FAM110B	0.430373
FGF9	0.2428
GNG4	0.409516
GPM6A	0.495951
GRIA2	0.194705
GSTA4	0.511182
INAVA	0.338037
JPT1	0.27959
LRRTM4	0.266935
MARCKSL1	0.180552
MAST1	0.387457
MCM10	0.329278
MLLT11	0.196514
MMP15	0.24294
MMP16	0.176578
MPPED2	0.861422
MYB	0.664254
NCALD	0.604875
NLGN3	0.521079
NOL4	0.325581
OLIG2	0.457671
PAK3	0.29268
PAK5	0.333332
PCDH11X	0.316503
PFN2	0.528744
PHLPP1	0.269935
PLCB4	0.362887
PODXL2	0.267646
RAB33A	0.172463
RAP2A	0.207446
RUFY3	0.385971
SATB1	0.195132
SCG3	0.468991
SORCS3	0.341072
SPTBN2	0.183723
STMN4	0.178059
TMCC1	0.191572
TMEM35A	0.589103
TOX3	0.284354
TSPAN3	0.537685
TTC3	0.196895
TTYH1	0.311523
WASF1	0.346767
ZC4H2	0.453814
ZNF184	0.351077
ZNF510	0.202683

## Sheet: Mesenchymal
Genes	Rank
ALDH3B1	0.311896
ALOX5	0.438926
AMPD3	0.259423
ANXA1	0.12918
ARHGAP29	0.284493
ASL	0.163701
BLVRB	0.289315
BNC2	0.459518
C1orf54	0.402445
C5AR1	0.223134
CASP5	0.283072
CAVIN1	0.320748
CCR5	0.317097
CD14	0.459165
CD4	0.175155
CDCP1	0.320216
COL8A2	0.290406
COLGALT1	0.332856
CTSB	0.484508
CTSC	0.282519
CTSZ	0.314383
CYTH4	0.384474
DAB2	0.356414
DRAM1	0.132191
DSC2	0.24508
EMP3	0.114157
ENG	0.349298
FCGR2A	0.645372
FES	0.396248
FHL2	0.115072
FMNL1	0.277318
FOLR2	0.171152
FPR3	0.219036
FURIN	0.363432
GNA15	0.236989
GRN	0.13245
IL1R1	0.312876
IL4R	0.442617
ITGA5	0.198499
LHFPL2	0.465879
LRRFIP1	0.257971
LTBP2	0.479949
MAN1A1	0.385579
MAN2A1	0.351158
MAN2B1	0.480144
MAPK13	0.382095
MFSD1	0.12515
MGAT1	0.237645
MSR1	0.479656
MYH9	0.195719
MYOF	0.144697
NOD2	0.30584
NRP1	0.212131
PHF11	0.304136
PLA2G15	0.109761
PLAUR	0.138427
PLBD1	0.232994
PTGER4	0.286292
PYGL	0.108296
RAB11FIP1	0.269853
RRAS	0.140307
SAT1	0.32474
SEC24D	0.324714
SERPINE1	0.210002
SHC1	0.25123
SIGLEC7	0.124478
SIGLEC9	0.317178
SLC10A3	0.107305
SLC11A1	0.474958
SLC16A3	0.286772
SP100	0.1229
ST14	0.327663
STXBP2	0.247565
SWAP70	0.157355
SYNGR2	0.400877
TCIRG1	0.276809
TEC	0.337967
TGFBI	0.300131
THBS1	0.145562
THEMIS2	0.469261
TLR2	0.254709
TNFAIP8	0.271554
TNFRSF11A	0.292286
TRADD	0.157447
TRPM2	0.556581
UCP2	0.346567

## Sheet: GBmap signature matrix
NAME	NPC_like.neural	AC_like	TAM_MG.pro_infl.I	MES_like.hypoxia.MHC	OPC_like	TAM_BDM.anti_infl	NPC_like.Prolif	Astrocyte	TAM_MG.aging.sig	Mono.naive	Oligodendrocyte	TAM_MG.pro_infl.II
A2M	409094831652919	696095293932022	980419828909268	255420348595542	149235837757946	601983716368032	277784468054052	1	130203059804544	1	1	910013950770982
AASS	1	1	1	1	1	1	1	399174237945174	1	1	1	1
AATK	1	1	1	1	1	1	1	1	1	1	492537446679825	1
ABCA2	1	1	1	1	1	1	1	1	1	1	12095398645864	1
ABCA6	1	1	1	1	1	1	1	1	1	1	730358341861609	1
ABCA8	1	1	1	1	1	1	1	1	1	1	161972875363751	1
ABCC3	1	479518996276869	1	681937578345458	476469691937974	1	1	1	1	1	1	1
ABCG1	1	1	1	1	1	2278210262631	1	1	1	1	1	1
ABHD14B	1	143799730677586	272409859795179	195023378842931	1	255372445101309	1	1	277844747706826	1	1	1
ABHD16A	1	1	1	1	1	1	1	299654966343596	1	1	1	1
ABHD17B	23104758750319	1	1	1	1	1	1	1	1	1	100093231818527	1
ABHD4	1	1	1	226328336638345	222354765967976	1	1	1	1	1	275221888683411	1
ABHD6	1	1	1	1	1	1	228638218914603	1	1	1	155731516516507	1
ABI3	1	1	233142468052152	1	1	120130937770954	1	1	19870076409454	701570445969826	1	694835830943753
ABITRAM	1	327383490044927	1	324492094203136	273827873771773	1	1	1	1	1	345106796302686	1
ABL2	162012157068363	1	25217897196082	215569079920649	1	332224370701284	1	1	1	1	238494411624324	936287613133074
ABLIM1	1	1	1	1	1	1	177314849730711	271907774346725	1	1	1	1
ABTB1	1	1	1	201395349617004	1	1	1	1	1	492520775201369	36958535836762	1
ACACB	1	1	1	1	1	1	1	694663480608613	1	1	1	1
ACAP1	1	1	1	1	1	1	1	1	1	543844413256201	1	1
ACBD7	1	1	1	1	1	1	1	333150171460778	1	1	1	1
ACKR3	1	1	1	1	248070533828372	1	1	1	1	1	1	1
ACOT2	1	165311561813305	1	1	1	1	1	1	1	1	1	1
ACOT7	111612391365651	1	1	174977158955393	316115385773751	1	429753750397438	1	1	1	739998151788591	1
ACOX2	1	239466336322364	1	1	1	1	1	474121244307485	1	1	1	1
ACOX3	1	165145393578838	1	1	1	1	1	1	1	1	1	1
ACP5	1	1	1	1	1	1	1	1	1	190001081151423	1	1
ACP6	1	1	1	1	180703390924126	1	1	526569239618872	1	1	1	1
ACSBG1	1	369285575704677	1	1	500629004033123	1	1	324034470088207	1	1	1	1
ACSF2	1	230458292325065	1	1	1	1	1	1	1	1	1	1
ACSL1	1	1	481960140890131	1	1	566583118634024	1	1	26772207795666	675506888922927	456362783810912	209658899443127
ACSL4	1	1	1	1	1	1	1	1	1	144243523731964	1	1
ACSL6	1	1	1	1	1	1	1	92279332366992	1	1	1	1
ACSM5	1	1	1	1	1	1	1	1	366313982834451	1	1	1
ACSS1	1	1	1	1	1	1	1	337990151886474	1	1	1	1
ACSS2	1	272890202954249	1	1	1	1	1	1	1	1	460042030735226	1
ACSS3	1	428441356242892	1	183249576520087	505162783232718	1	1	449909408652012	1	1	1	1
ACTA2	1	1	1	124261029057363	1	1	1	1	1	1	1	1
ACTL6B	155552822097521	1	1	1	1	1	1	1	1	1	1	1
ACTN1	1	525454096651392	1	605278249773262	198447776739101	1	281490694910835	297298039905027	1	24028220678308	1	1
ACVR2A	270290481627003	1	1	1	1	1	1	1	1	1	1	1
ACY3	1	1	1	1	1	1	1	1	1	1	1	872192278434867
ADA2	1	1	278085102705778	1	1	1	1	1	212072814498786	637833164721844	1	329764438212196
ADAM12	1	232254426610928	1	290932743472079	1	1	268161679478973	1	1	1	1	1
ADAM15	1	170517261630615	1	183273982529356	345314162757127	1	1	1	1	375596161767445	742562943559527	1
ADAM28	1	1	144938483021251	1	1	109853238992783	1	1	138585438131421	1	1	476077428716124
ADAM8	1	1	1	1	1	403565852729988	1	1	1	520558259278388	1	1
ADAMTS10	254213007938789	1	1	1	1	1	1	1	1	1	1	1
ADAMTS18	1	1	1	1	1	1	1	1	1	1	629438842052748	1
ADAMTS4	1	1	1	1	1	1	1	1	1	1	252552865239389	1
ADAMTS9	1	194345949559728	1	185369122646688	1	1	1	1	1	1	1	1
ADAP1	1	1	1	1	1	1	1	1	1	356805523701556	189582991457148	1
ADAP2	1	1	197742702374503	1	1	201262713942787	1	1	225086197735072	103426248670039	1	289185132413947
ADARB2	1	1	1	1	1	1	1	1	1	1	141405487728034	1
ADARB2.AS1	1	1	1	1	1	1	1	1	1	1	883055514817999	1
ADCY2	1	1	1	1	1	1	1	431459593786242	1	1	1	1
ADCY3	1	1	1	1	1	1	1	1	1	1	707444785008252	1
ADCY5	1	1	1	1	1	1	1	1	1	1	157626805469972	1
ADCY7	1	1	25253610911835	1	1	209446296265363	1	1	336549062932125	325062304139462	1	389008024563761
ADD2	103289627450816	1	1	1	256690106084108	1	456819075621414	1	1	1	1	1
ADD3	1	570352155398371	1	567931820564429	738378501449924	1	184026414423061	774454257861234	1	994562500735273	433704546319729	1
ADGRA3	1	1	1	1	1	1	1	170351142149505	1	1	1	1
ADGRE2	1	1	1	1	1	276399242202173	1	1	1	55906280075761	1	397062109798223
ADGRE5	1	540876922301407	1	1	80297883529037	1	1	1	535427023630837	153590917342164	10022894405812	107240171862006
ADGRV1	1	1	1	1	1	1	1	507960789589045	1	1	1	1
ADHFE1	1	1	1	1	1	1	1	782825798767037	1	1	1	1
ADIPOR2	542457974509708	380003846119288	1	439848161852748	495546629785606	1	430204481985445	158151189567561	1	1	913890766089759	1
ADIRF	1	1	1	1	1	1	1	280406230204737	1	1	1	1
ADM	1	163432271861423	1	563835045273257	149948690237505	162457701624666	1	817166124626573	1	1	1	1
ADORA1	1	342106522739315	1	1	18214209719895	1	1	1	1	1	721257592356448	1
ADORA3	1	1	328875109129188	1	1	224922382159074	1	1	183768154356036	1	1	129033494004878
ADRB2	1	1	215470454023067	1	1	1	1	1	224153543874461	1	1	1
ADSS1	1	1	1	361496860857577	1	1	1	1	1	1	213439412485137	1
AEBP1	1	757785672034238	1	187276027096701	919263104483756	1	432918399610025	1	1	1	1	1
AEN	1	212402294365352	1	1	232646473076336	1	1	1	1	1	1	1
AFF3	679102462911101	1	1	1	1	1	430626729145558	1	1	1	300411318014156	1
AFMID	305495622699274	1	1	1	1	1	1	1	1	1	185646632105687	1
AGAP2.AS1	160707738957083	1	1	1	163598904009479	1	220804322571111	1	1	1	1	1
AGK	184059555934957	190932717935299	1	1	329139600122473	1	1	1	1	1	1	1
AGMO	1	26774933716528	1	1	245620744800475	1	1	1	1	1	1	1
AGO4	1	1	1	1	1	1	306197025451609	1	1	858900114892487	318041819357453	1
AGPAT2	1	239659825152863	287348867812305	284005833680641	204133512634752	452321033300683	1	1	289195830851136	658439249296362	1	1
AGPAT4	1	1	1	1	1	1	1	1	1	1	588783717312399	1
AGRN	1	1	1	1	30305542972599	1	1	1	1	1	50889431837864	1
AGT	1	152485628826594	1	874895676347577	789193356216223	1	1	455485218289835	1	1	1	1
AGTPBP1	1	1	1	1	1	1	1	1	1	1	528783097276485	1
AHCYL1	541937328950858	444971781805241	1	389182697915231	532236490925699	1	638505064337805	646603060975995	244443627441496	358386454213874	570740138121166	1
AHCYL2	1	1	1	1	422783065580665	1	1	1161005123095	1	1	312268430488828	1
AHDC1	512233971528207	1	1	1	196365744109258	1	1	1	1	1	1	1
AHNAK	1	1	1	405174450787006	1	1	1	2043810001045	1	301898327482771	1	1
AHR	1	1	1	1	1	1	1	1	1	213453983696727	174386174712679	1
AIF1	1	1	254685244712846	1	1	275600514250112	317451919506908	1	2992786842349	315436191540104	1	11498236218225
AIF1L	1	557609225062629	1	1	373593898099496	1	288706007379001	385594708165269	1	1	208878729833264	1
AIFM3	1	1	1	1	1	1	1	107790646402374	1	1	1	1
AK4	1	926593049025877	1	141410581311669	320427103489559	1	320658346660196	159582312880429	1	1	1	1
AK5	1	1	1	1	1	1	1	1	1	1	368158626023377	1
AKAP12	1	223832542180094	1	951276043957754	138058128956455	1	242734880875901	216799697262266	1	1	1	1
AKAP6	510244894695609	304033708549326	1	202378751807341	434408044375966	1	1	123197288176393	1	1	280858928059166	1
AKR1C3	1	1	1	1	1	1	1	117299393141311	1	1	1	1
AKTIP	328183237204316	4432129364742	1	410385950105989	35199758641965	1	284364594395641	30308735445028	1	1	802851801025813	1
ALAD	425624028860328	1	1	1	198864701971923	1	1	672123511616282	1	1	199876018748503	1
ALDH18A1	265545646026335	1	1	1	199662940590414	1	455085342485812	1	1	1	1	1
ALDH1A1	1	1	1	1	1	1	1	687726743215382	1	1	1	1
ALDH1L1	1	1	1	1	186825535264567	1	1	986410289407208	1	1	1	1
ALDH4A1	1	1	1	1	1	1	1	402354299989598	1	1	1	1
ALDH6A1	1	474839758201807	1	458026190806564	504028634089779	1	234721909369389	183733282341827	1	1	11636708846261	1
ALDOC	529274132138621	237598160443515	1	101802618582789	540841084518551	1	565156927239744	191227850077469	1	1	314425116334667	1
ALG2	1	134805225613771	1	167073803863803	1	1	1	1	1	1	1	1
ALG8	1	345195760143576	1	25223323623362	306977246498955	1	26546893423869	1	1	1	1	1
ALOX12.AS1	1	1	1	1	1	1	1	612523230091368	1	1	1	1
ALOX5	1	1	126498607933762	1	1	15322523485873	1	1	107937616709995	211496747764386	1	99405240226337
ALOX5AP	1	1	139285962389568	1	1	197064827840171	1	174750210863991	195383421235804	320305298380916	1	285977432954047
ALYREF	41680454408681	478273515302194	1	366262704717953	126339690044347	1	198953666133404	1	1	1	545542938456195	1
AMDHD2	1	1	1	1	264217678166179	451252674294578	1	1	1	1	361170378869141	1
AMER2	1	1	1	1	1	1	1	1	1	1	105524910494556	1
AMOT	1	1	1	1	1	1	1	557107200258458	1	1	1	1
AMOTL1	1	1	1	1	1	1	310480948870155	1	1	1	1	1
AMOTL2	473945427086328	1	1	1	38579710913984	1	503274236658522	1	1	1	250866530868644	1
ANG	1	1	1	685914014466387	1	394146430177112	1	1	1	411301484314168	1	1
ANGEL1	1	1	1	1	1	1	1	1	1	1	561430561670206	1
ANGPTL4	1	579121449826026	1	492875034157693	1	1	1	613602707941188	1	1	270124750256389	1
ANK3	757168731499445	1	1	1	1	1	533489869875702	1	1	1	459195004877231	1
ANKRD18A	1	1	1	1	1	1	1	1	1	1	512454823431928	1
ANKRD22	1	1	303108459007661	1	1	218480535825115	1	1	219492037449016	1	1	1
ANKRD35	1	1	1	1	1	1	1	344212273508826	1	1	1	1
ANKRD36B	1	1	1	1	1	1	1	116244206969641	1	1	1	1
ANKRD37	245609949119204	362485813480004	418029065099011	57158494373574	1	82173191576147	1	1	1	1	1	212562998046236
ANKRD44	1	1	310666759676097	1	1	1	1918191925836	1	292739804263369	1	1	639446199922915
ANKRD52	1	171745489192241	1	1	1	1	1	1	1	1	1	1
ANKRD6	274556604858284	1	1	1	1	1	1	1	1	1	1	1
ANKS1B	984415818969428	1	1	1	1	1	507308367094892	1	1	1	748052419477525	1
ANLN	1	1	1	1	9349440322192	1	582422453108897	1	1	1	221915668495385	1
ANO10	1	325724827293553	1	1	224365995586124	1	1	1	1	1	373112191416169	1
ANOS1	1	1	436682774044934	1	1	401846459126335	1	100591705720189	315646233770756	1	1	1
ANPEP	1	1	1	1	1	1	1	1	1	838526979863593	1	1
ANXA1	1	490163150315981	911630102230234	475491413774206	320687569144853	332183325479719	1	209458504902094	463567764277662	792399146378222	1	1
ANXA11	1	1	117631365235631	1	1	148840507456993	627824976907073	720294893452908	150419591259617	163631533743471	1	134586818174542
AOAH	1	1	11151069091294	1	1	119734425326526	1	1	114034740892201	21663246974119	1	169645309764951
AOPEP	284230133024652	239711803386119	1	195916626451041	1	1	394452841174384	1	1	1	183622747593141	1
AP3M2	895395987729362	255426185159758	1	1	275684797681099	1	35906704904975	1	1	1	370103581211581	1
AP4M1	754746011247521	424361861639755	1	389974144496919	464922744639341	1	1	1	1	1	1	1
AP5S1	1	185681683232757	1	1	1	1	1	1	1	1	1	1
APBA3	1	226616609199238	1	173238598181963	1	1	1	1	1	1	1	1
APBB1	574752663496476	221673838641466	1	1	209717864538062	1	483214755055391	261115129242613	1	1	238989550678867	1
APBB1IP	1	1	195354670190702	1	1	109507769666362	1	1	266465094503765	617856904689362	1	193668913300638
APBB2	1	361935444182507	1	1	87733556471371	1	203504389697533	434482367264878	1	1	238229050054368	1
APC	47357195076762	217504180959878	1	1	202027061084326	1	274905520042898	165801231564288	1	1	518110617131275	1
APCDD1	1	1	1	1	320255634424356	1	1	187906549546196	1	1	275658638065603	1
APLN	1	1	1	425909586194996	1	1	1	1	1	1	178422512174725	1
APLP1	51064229261962	956706969985912	1	547073767313736	100324356478525	1	63534791862367	260754255880339	1	1	217687414717649	1
APOBEC3A	1	1	1	1	1	1	1	1	1	461900822884928	1	1
APOBEC3C	1	1	230185440542672	1	1	18757989175488	1	1	323944471070255	297300897967442	1	295154653533158
APOBEC3G	1	1	51028953955686	1	1	388868079841101	1	1	648234369607432	367056016910897	1	610121532831701
APOC1	138827451747253	732635080408955	107479408380607	212483423293938	189633573541201	800860439111246	376732834695875	958941947190846	754769564344042	301903750935393	1	406242973094234
APOC2	1	1	417177420014994	1	1	320932936316436	1	1	531818467999679	1	1	751307483558402
APOD	1	1	1	360821474487651	206925380853676	1	558084735225123	1	1	1	309646950095459	1
APOE	263332633256605	269757916189675	186509415262559	171801862674067	103294641997842	133490017960158	64423534244512	954891619136332	135835124975876	43517218669445	339933033831616	155768920295685
APOL2	1	284610960198765	1	641843759030854	255715624211413	1	1	411781871353889	1	1	36125653026651	1
APOM	1	1	1	1	402111646922004	1	1	1	1	1	1	1
AQP1	1	42688084486374	1	1	1	1	1	106725074492752	1	1	1	1
AQP4	1	376947257008644	1	111651731145141	921538413885024	1	1	273128622894851	1	1	1	1
AQP4.AS1	1	1	1	1	1	1	1	28009667512806	1	1	1	1
AQP9	1	1	1	1	1	1	1	1	1	54182498567075	1	1
ARAP1	1	1	282383132552084	1	1	32946981719031	1	1	413309348255875	365180773036072	32821555060334	586924885720344
ARAP2	1	256200369143641	1	255460536876844	272380198468675	1	320122704098103	229212610395704	1	1	257632003883454	1
ARC	114339661474149	127111496998814	1	881407413957855	987005475537678	1	236237388513303	1	1	1	1	1
AREG	1	1	1	1	1	122751126237045	1	1	1	639246060713099	1	1
ARG2	443010224330208	1	1	1	1	505550434007538	1	1	1	1	1	1
ARHGAP12	1	1	1	1	1	1	1	277200015310662	163325729718247	1	195275599703001	359151669746808
ARHGAP15	1	1	696697472033698	1	1	630451169361855	1	1	633967614465583	509634760997258	1	850191251655673
ARHGAP17	1	1	1	1	1	1	1	1	1	1	554993972006722	1
ARHGAP18	1	396325612851538	166779828010263	1	755389493240498	280789893879349	1	1	217783855634274	117962694894251	1	135494043876975
ARHGAP24	1	1	119266222294665	1	1	841330419237868	1	117824039094627	130120220437295	1	1	274911567258117
ARHGAP25	1	1	397450394195565	1	1	1	1	1	297443984106123	1	1	135148427726862
ARHGAP26	1	253135241185552	585086239461933	1	1	456663645070119	1	205209872652607	293297066511714	100168823466366	1	572728542439605
ARHGAP30	1	1	146017316959502	1	1	145703724820758	1	1	149011535614602	331177631461571	1	1
ARHGAP4	1	1	699783472896226	1	1	861305113001392	1	1	657025960630798	652597270870306	1	694609205666707
ARHGAP42	1	1	1	1	1	1	341405250535264	1	1	1	1	1
ARHGAP45	1	1	372135423448847	1	1	521148480371834	1	1	347700316516643	358018896055562	1	1
ARHGAP9	1	1	607057880265751	1	1	696407666661475	1	1	744800434881646	969460374405327	1	1
ARHGDIB	1	1	906210051075779	1	1	102289172646559	1	1	107633123614874	894274240895324	1	427305498067406
ARHGEF10	1	1	1	1	1	1	1	1	1	1	505301971993316	1
ARHGEF25	379823290305251	1	1	1	1	1	182687744832488	1	1	1	1	1
ARHGEF26.AS1	1	1	1	1	1	1	1	41501584330656	1	1	1	1
ARHGEF3	245836229823071	206427570094082	1	429064347453617	204633800536024	1	1	1	1	1	1	1
ARHGEF37	1	1	1	1	1	1	1	1	1	1	225308605095588	1
ARID3A	1	1	1	358111301446487	1	330922758055886	1	1	466184042805229	548226390339723	1	852361995200793
ARID5A	1	215013449540735	379594448464189	253626619996478	130676945132995	358987372736115	184110757472927	1	386914579928133	303842731990402	1	154737480675552
10,00 ARL	145373929919279	262698443564482	1	365065698706023	513984945747928	1	499762618356233	1	1	1	258130096396549	1
11,00 ARL	1	1	1	1	1	1	1	1	1	22731953835178	1	1
ARL4C	777039767799723	173823348632692	1	914018501067628	283085368894167	19903543240281	1	1	1	1	1	1
ARL4D	115356715537746	175551907128165	1	221189311171962	218652834044411	1	256717836255101	1	1	1	1	1
9,00 ARL	422294683966314	1	1	1	1	1	1	1	1	1	1	1
ARMH1	1	1	1	1	1	1	1	1	530150614663563	1	1	1
ARPC1B	486672536711097	76587773396272	638851576218694	632517647520989	812777289275001	737691993898434	1	1	951649555831829	100773442663539	1	285125761082164
ARPP21	45322462449886	1	1	1	1	1	844903321778107	1	1	1	1	1
ARRB1	1	1	318928451218964	1	1	1	1	560305120306506	1	825232620200103	1	1
ARRDC1	1	224742595346993	482102075514294	1	1	376375111602351	1	1	458881546503926	642602856705214	1	507334041496086
ARRDC2	1	1	1	1	1	1	1	1	1	1	128048224586784	1
ARSD	311267383193613	1	1	1	280767224897217	1	1	1	1	1	1	1
ARSJ	1	250875122971992	1	305996205168293	1	1	1	1	1	1	1	1
ART3	1	1	1	1	1	1	453029788534707	1	1	1	1	1
ARX	798406932234226	1	1	1	103605106392644	1	1	1	1	1	1	1
ASB1	1	1	1	219605212050955	171180692988352	1	1	1	1	1	368585986216244	1
ASB3	1	1	1	1	366676106179828	1	423606914305232	95351092338799	1	1	1	1
ASCL1	368502557405342	1	1	1	688561125419312	1	850723273388355	1	1	1	1	1
ASCL2	1	1	236965083925248	1	1	1	1	1	1	1	1	1
ASF1B	1	1	1	1	785674196145349	1	814997060062887	1	1	1	1	1
ASGR1	219515087735958	1	1	1	1	1	1	1	1	227625613440351	1	1
ASGR2	1	1	1	1	1	1	1	1	1	466370458437281	1	1
ASIC4	894840425854573	1	1	153699628505285	259701492706005	1	1	1	1	1	1	1
ASNS	757213263988716	223036423592413	1	364558707761633	249613792712951	1	250101363882821	1	1	1	1	1
ASPA	1	1	1	1	1	1	1	1	1	1	185492427221343	1
ASPHD1	34966172373463	257195914131732	1	1	1	1	1	1	1	1	128701172569339	1
ASPM	1	1	1	1	250029900307352	1	635395720822784	1	1	1	1	1
ASXL3	344451591199882	1	1	1	1	1	1	1	1	1	239255828349203	1
ATAT1	298482014526884	283831185996147	1	23918170835933	460310278882394	1	538526278574075	305664268586302	1	1	30243738399069	1
ATCAY	654380937361037	1	1	1	1	1	61384333512177	1	1	1	1	1
ATF3	574024170493525	369099996750472	408284833218285	361010953785207	146009168548231	26678007173614	506931901993231	1	138151579747421	182188673793972	101290495293485	2532808050856
ATF7IP2	1	1	1	1	1	243153003469531	283964194125811	1	381011614588322	1	1	1
ATG16L2	1	1	303757977599755	1	1	251913669990501	1	1	423506035990115	579573275804454	1	334206058637261
ATG2B	1	1	1	1	1	1	1	1	1	1	709422507389144	1
ATG7	1	327567831274312	717938706963525	1	23551998294267	40451181496178	1	66555320607001	1	1	387264060259031	845012636979114
ATP10B	1	1	1	1	1	1	1	1	1	1	882899429868943	1
ATP10D	1	1	1	211977254961425	1	1	1	1	1	1	1	1
ATP11A	1	1	1	1	1	1	1	1	1	1	835989624247969	1
ATP13A3	1	1	1	190032657789263	1	1	1	1	1	1	1	1
ATP13A4	1	1	1	1	1	1	1	112933774812326	1	1	1	1
ATP1A2	1	321612114073185	1	1	583451050611076	1	1	840906009004037	1	1	1	1
ATP1A3	215526370641899	1	1	1	1	1	413914895861248	1	1	1	1	1
ATP1B1	137644844753063	275242976380405	275404207080223	1	301655494669072	1	300815045571443	1	243953609723979	1	853644490119127	153751183255908
ATP1B2	312016374036226	407249001550272	1	21345148687007	431794604183511	1	159873014726306	171146019570249	1	1	1	1
ATP23	830791079672476	1	1	1	1	1	389979639644966	1	1	1	1	1
ATP2B1.AS1	1	1	409563722064347	1	1	402365578291556	1	1	254027100072622	172421800364125	1	249817291364978
ATP2B4	1	1	1	1	1	1	1	278345979999256	1	1	1	1
ATP6AP1.DT	1	1	386621021746806	1	1	1	1	1	484588700021675	1	1	1
ATP6V0C	1	1	1	1	1	1	1	701123324854668	1	1	1	1
ATP6V0E2	410510776944046	298580033875746	1	189352675562259	421820693928851	1	125361489971144	116175325694322	1	1	118873637760836	1
ATP8A1	1	1	1	1	1	1	1	1	1	1	557302948178351	1
ATP8B4	1	1	1	1	1	1	1	1	1	1	1	408455390202641
ATP9B	1	1	1	1	1	1	365547267323745	1	1	1	637407202267524	1
ATRNL1	1	1	1	1	1	1	375124950913109	1	1	1	1	1
ATXN2L	331068875445448	1	1	1	47336055667503	1	56912525052795	1	1	1	862204874204499	799409095092809
ATXN3	1	196192319641938	1	264389090977739	196055140618264	1	24228945854778	1	1	450231180550675	33857745673392	1
ATXN7L3	1	1	1	1	1	1	1	1	1	1	508501624582042	1
AURKA	1	1	1	1	5939575640616	1	627709189960363	1	1	1	1	1
AURKB	1	1	1	1	177127979702822	1	241352666541981	1	1	1	1	1
AUTS2	134191708548946	361542017949304	1	199790479112915	279166108519205	1	1	881700056477476	1	1	1	1
AVIL	445749617588398	1	1	1	1	1	1	1	1	1	1	1
AVPI1	1	1	1	1	1	235353888464089	1	1	1	1	333004030151125	1
AXL	1	1	87123928965446	1	1	561329578613098	1	600317423220199	84417324825487	1	1	12137307258122
AZGP1	1	1	1	496784280078965	1	1	1	1	1	1	1	1
AZIN2	1	1	307527271157595	1	1	1	1	1	280258562181379	1	880906404508333	1
B3GAT1	1	1	1	1	119077362924336	1	1	1	1	1	10349609139371	1
B3GNT5	1	1	741021125440546	302627595539559	210029391919704	650410932532074	285933091085863	1	101270860562616	720919735889983	1	234381231847111
B4GALNT1	348299406585423	1	1	1	1	1	329231209811703	1	1	1	1	1
B4GALNT4	637445224186126	262091258778788	1	1	289802394705811	1	359978290756006	10733466170561	1	1	1	1
B4GALT1	1	1	223913189388819	1	1	279101169901748	1	1	1	1	1	109410912185104
B4GAT1	1	26016715999679	1	303475351784843	42874414626185	1	216889903000131	1	1	1	1	1
BAALC	369544553842571	687669683825425	1	51473658298595	311716116446577	1	130314093521614	143592695274981	1	1	373384461334576	1
BACE1	171913171274165	1	1	137801427966148	211636721385872	1	1	1	1	1	373463870198264	1
BACE2	1	1	1	634979267902421	1	1	1	1	1	1	928728891800696	1
BACH1	1	229134825049763	370843158392597	574932304847727	1	397998880121565	500868262956472	1	624843704491971	179748411348504	284156167790236	510974909541726
BACH2	319188390303405	1	1	1	1	1	1	1	1	1	24490826804516	1
BAG3	1	299781940992083	358275255152519	359696740915632	1	766740810160756	182669272897565	85359243056424	1	1	1	290194525854496
BAIAP2	362021614091441	653402554994495	1	123560850178992	349332425115899	1	1	1	1	1	1	1
BAMBI	1	1	1	1	1	1	738732124201647	1	1	1	506631153528904	1
BARD1	39986662074982	288214559384864	1	338527571495244	105409884209968	1	100473849422726	1	1	1	1	1
BASP1	665271670433795	21516036082037	103856768878505	265390457825167	1	838183773225844	212011390801349	1	106117451651137	427662042329587	1	123118976830404
BATF	1	1	1	1	1	1	1	1	1	603636944116893	1	1
BATF3	1	560368349925881	1	317978519090313	203282265520165	1	1	1	1	1	1	1
BBOF1	1	214344955284734	1	222062904650526	1	1	1	1	1	1	1	1
BBOX1	1	897656385892794	1	194565716642412	546922886479712	1	1	122068735886542	1	1	1	1
BBS2	1	155741720302856	1	139016440606612	272076078646742	1	1	99974173724159	1	1	236019725567051	1
BCAM	1	254237905484331	1	36876984325886	239130335482588	1	220784137194966	1	1	1	1	1
BCAN	651506427700709	5674928692896	1	116976327778719	999524765778445	1	130657012727578	254179814019622	1	1	1	1
BCAR3	1	1	1	1	1	1	1	1	1	1	1	427317966054966
BCAS1	1	1	1	1	1	1	1	1	1	1	209329717257286	1
BCAS3	1	1	1	1	1	1	1	1	1	1	581302181010119	1
BCAT2	1	226980665320954	1	216209648772785	1	1	1	1	1	1	1	1
BCHE	195339524839423	316244413716779	1	180645209973282	692245465685935	1	443231596525893	1	1	1	1	1
BCKDHA	1	1	1	1	1	1	1	361763315817307	1	1	1	1
BCKDHB	1	223661820344778	1	1	208833074413511	1	1	628465884980365	1	1	1	1
BCL10	311085734262594	1	1	188150386075243	145948014704008	1	206844622104446	1	1	1	1	453149325854794
BCL11A	455357976397758	1	1	1	1	1	1	1	1	1	1	1
BCL2A1	1	1	354330667409174	1	1	478831617408789	1	706670666324017	297207718087731	964564646529529	1	652585565044501
BCL2L12	1	209607217045853	1	1	30923752101587	1	1	1	1	1	1	1
BCL3	1	1	1	1	1	1	1	1	1	881164448761392	1	633150374505496
BCL7A	343469555982598	1	1	1	1	1	15787465126265	1	1	1	1	1
BCO2	1	1	1	1	1	1	1	1	1	1	179870299704221	650080334118162
BCR	1	1	1	1	281498016573942	1	520981596600201	147574088887897	1	1	245360415321346	1
BCYRN1	1	1	1	1	286018793299149	1	681173630605505	1	1	1	630756881251635	1
BDH1	1	1	1	1	237318401908722	1	1	7020275303556	1	1	192222238551528	1
BDH2	1	668008614713798	1	448155934380332	681733772740611	343216646322492	1	248656238720169	1	1	803737954938349	1
BEND5	183580546308161	26040311621557	1	423641819626845	558400225464385	1	129639985305735	1	1	1	1	1
BEX1	757255755516703	135726118225606	1	640246087328474	537896128594401	1	542534506282996	15680428918017	1	1	109724001763338	1
BEX2	356528220306494	406843360435294	1	422834282598115	871130605751057	1	153886893572298	512668110370531	1	1	114345179071741	1
BEX5	144294926460121	1	1	1	1	1	435136134105021	1	1	1	1	1
BGN	1	1	1	330479032405369	1	1	1	1	1	1	1	1
BHLHE40	1	232464481229362	1	674150348376752	1	615310125333724	1	216767591687092	1	555584121086095	1	62576585473698
BHLHE41	1	634022970185386	518778954588914	189228887463329	1	349558723783364	1	145961646738596	537967526949694	1	120773595679012	141725789526938
BIN1	358176627749811	1	264648379341152	1	195514403172278	15406678205269	263172922771583	1	35497150424891	1	221767666321816	218025466197218
BIN2	1	1	6589331422065	1	1	516694307633391	1	1	978542750548111	655152241567923	1	460766550600342
BIN3	329171169848246	248501747007405	1	285888593203021	372914085326787	1	1	1	1	1	1	1
BIRC5	1	463200111377094	1	410427527040038	447119946228417	1	758305967877953	1	1	1	1	1
BLNK	1	1	501635011288362	1	1	306072766353123	1	1	631721829496982	1	1	896170446793666
BMPR1B	1	1	1	1	1	1	1	433315891591359	1	1	1	1
BMT2	261048927223869	1	1	1	1	1	1	1	1	1	1	1
BNIP1	253891731463152	160801488137299	1	282462271773873	248551969761184	1	1	1	1	1	1	1
BNIP3	494677511805229	16471761673742	1	2663392575747	962251889050506	634203421366919	745737365871106	367696500074199	1	1	402846304831477	1
BOC	1	249288508507136	1	1	1	1	1	1	1	1	1	1
BOK	1	1	1	1	1	1	282134294405327	1	1	1	199086934911001	1
BOLA2	1	507817764848789	1	1	41605849403973	1	342167645389616	1	1	1	1	1
BOLA2.SMG1P6	50412996682379	1	1	1	1	1	596141729909347	1	1	1	520269689867606	1
BRCA1	1	1	1	1	249946037059232	1	546286745156426	1	1	1	1	1
BRCA2	1	1	1	1	141772533062041	1	354831245822182	1	1	1	1	1
BRINP3	1	1	1	1	3177050926804	1	428802903739561	1	1	1	1	1
BRSK1	376777423669643	1	1	1	1	1	262673811351167	1	1	1	123895529176515	1
BST1	1	1	1	1	1	1	1	1	1	909868117038955	1	1
BST2	1	222093349006942	691048186149025	119456546328616	175809490866962	627330311473102	1	212288713655075	375591615118943	317035942726621	1	901589764092273
BTBD17	352796394453866	1	1	1	237249577739526	1	1	1	1	1	1	1
BTBD3	1	35007562242357	1	224408635835582	304746312693237	1	621418463373681	1	1	1	195244593349186	1
BTK	1	1	108737972898885	1	1	819834172212535	1	1	782283137402221	104885024629038	1	854642011838048
BUB1	1	1	1	1	364599994667525	1	470371386650835	1	1	1	1	1
BUB1B	1	1	1	1	490205986249812	1	123526949338655	1	1	1	1	1
BZW2	127126282291772	409752215248283	1	267219301821104	478885102484646	1	420215245129949	1	1	1	1	1
C10orf90	1	1	1	1	1	1	1	1	1	1	502721780454314	1
C11orf96	725608996570095	1	1	149048487915418	672840350685727	1	140721493367803	1	1	1	216233406873873	1
C12orf75	489363784171252	237078664135903	1126708727729	1	590593563539336	395867922520992	172174960741006	1	19024079269951	1	1	185587392092067
C14orf132	109198327900852	1	1	1	1	1	33265222102418	11279488309626	1	1	157598106812184	1
C14orf93	1	1	1	1	1	1	289297102658255	1	1	1	1	1
C15orf48	1	1	1	1	1	219395333303156	1	764177377677031	1	250540509174573	1	124288729179389
C16orf89	1	1	1	1	1	1	1	109017595818615	1	1	1	1
C18orf32	163500998831638	1	1	1	1	1	1	136390094294851	1	1	159765273663815	1
C19orf38	1	1	246219030822686	1	1	1	1	1	372607359376196	114527661501924	1	503060965418144
C19orf48	300797330941122	776408289092322	1	419657684346441	842313699554836	1	396448310540626	1	1	1	1	1
C1QA	53823966776148	227141516930191	428945040422489	440148330478684	333843791444665	524506548096326	46959042245636	1	463302582677012	171528990401003	1	329151812776786
C1QB	594990212216403	293861666453761	757603806421795	580535503700364	580325695053688	825975694864145	606509806996081	1	812899840944418	24827595850138	1	537628320874688
C1QC	318576403053227	1	382217701120947	1	1	440805002760815	29057112322979	1	380829351187671	110695142832703	1	289395674644534
C1QL1	26917486783634	1	1	1	610868150599751	1	591465451694561	1	1	1	1	1
C1QTNF1	1	1	1	333228823080781	158673604642269	1	1	1	1	1	1	1
C1QTNF4	565898173938139	1	1	1	1	1	176364849111467	1	1	1	1	1
C1R	1	162020284748985	1	313876462301713	58483918698044	1	1	848713729331044	1	1	1	1
C1RL	1	1	1	300252467745746	1	1	1	1	1	1	1	1
C1S	1	67668724319038	1	117759378726977	303988998514855	1	1	194820057494096	1	1	1	1
C1orf162	1	1	213935735597866	1	1	339736037761173	1	1	154280145369007	473498366983458	1	277193557052805
C1orf174	1	1	1	14843769543788	1	1	1	1	1	1	1	1
C1orf198	240575446512542	221201243390829	1	1	1	1	1	732310681953191	1	1	355010201589469	1
C1orf53	4457299624361	6740233028103	1	1	333483245354229	1	1	1	1	1	1	1
C1orf54	1	607576310396175	359832596793449	774714094265564	674879695879855	265126562371931	1	624658555436342	519206046090078	1	1	374384510045864
C2	1	1	104103173881968	1	1	82300055362798	1	1	112914499966005	1	1	537471328915938
C20orf96	236799186943897	247108972772552	1	1	1	1	1	1	1	1	1	1
C21orf58	1	1	1	1	290133665012378	1	313353372332815	1	1	1	1	1
C21orf62	1	136451536107656	1	42083115651521	657018967887679	1	1	363860615209153	1	1	1	1
C21orf91	1	1	1	1	1	1	1865314525054	1	1	1	217134705676873	1
C2orf72	1	1	1	1	1	1	1	345834566022149	1	1	1	1
C2orf74	1	262217716355677	1	24210833782519	225519715957691	1	1	481056201297769	486646887875938	1	1	1
C2orf80	112411142259726	384472908594603	1	1	156471778388767	1	110531859760605	1	1	1	1	1
C2orf88	1	1	1	1	1	1	1	1	1	1	941981955801633	1
C3	386254247970169	1	146732057551542	631154747093554	1	145389551861767	1	211649180654016	195963832837201	988230370357746	1	193183551865251
C3AR1	1	1	19478877008506	1	1	143238277854248	1	1	173936405742087	618472735031608	1	180864719275516
C5AR1	1	1	868237977253443	1	1	128589152215012	1	1	666465457669426	212187789594109	1	205096890980993
C5orf49	1	1	1	1	1	1	1	366402655104421	1	1	1	1
C5orf63	346683918624507	1	1	1	1	1	1	1	1	1	1	1
C6orf141	1	2768110573312	1	644387310680981	1	1	1	1	1	1	1	1
C6orf15	1	295183483410036	1	1	1	1	1	1	1	1	1	1
C6orf52	472182908500004	1	1	1	1	1	1	1	1	1	1	1
C9orf24	1	136333517806936	1	1	1	1	1	580453505010888	1	1	1	1
C9orf72	186449997772621	1	1	1	1	172482149083909	1	1	1	410665048370097	1	1
CA11	398169200512553	401892409942603	1	511412986405427	327773460509614	1	468043347631866	1	1	1	1	1
CA12	1	34897459202042	1	166916187615928	247077953356711	1	1	1	1	1	1	1
CA14	1	1	1	1	152294756624983	1	1	1	1	1	579693873281551	1
CA2	1	35423211028721	1	790922242748515	680091825337431	1	322829522898583	974741937186358	1	1	227098856235804	1
CA3	1	123902209260678	1	359279196782686	522470018585802	1	1	1	1	1	1	1
CA5B	1	1	1	1	1	1	336278154330958	1	1	1	1	1
CA9	1	1	1	213010277764952	1	1	1	1	1	1	1	1
CAAP1	1	1	1	1	243808390172646	1	1	1	1	1	1	1
CAB39L	236752725527293	1	1	1	1	1	1	411018103974547	1	1	1	1
CABLES1	1	1	1	1	1	1	287237994584662	156621775689095	1	1	1	1
CACNA2D1	957335910567546	1	1	1	1	1	286482348662138	1	1	1	536181110349433	1
CACNA2D4	1	1	1	1	1	425208275680816	1	1	29706125120232	1	1	1
CACNB3	47034520617378	1	1	1	1	1	315181736438028	1	1	1	1	1
CACNG7	1	173663590434351	1	1	1	1	1	1	1	1	1	1
CADPS	294015838196759	1	1	1	1	1	1	454092124805022	1	1	1	1
CALB2	500193959668606	1	1	1	1	1	1	1	1	1	1	1
CALCRL	1	1	1	1	1	1	739876837741879	1	1	1	1	1
CALD1	327540663452452	402026583867407	1	63067292282113	478558117482986	1	267552806338657	865597280252384	1	1	182751587809878	1
CALHM2	1	1	1	1	1	27840717072199	1	1	313372925472732	1	1	1
CALHM6	1	1	116682675228119	1	1	407717894472719	1	1	100403095043817	449044979410845	1	136966738809706
CALU	275077532882207	107183784171046	1	136029791546186	120590031505708	189359049732492	518364184456637	286780746679766	1	1	312867465268937	1
CAMK1D	1	1	1	1	1	175866476890332	411308823329483	1	1	1	1	1
CAMK2B	226310202536545	452297826302962	1	289313676919592	281340788590507	1	204990368447834	1	1	1	1	1
CAMK2G	195323408383795	1	1	1	1	1	1	112870143810937	1	1	1	1
CAMK2N1	225517918779334	757445100266139	1	168222498723928	101017447442411	1	536550875780035	428402719612351	1	1	858697514405501	1
CAMK4	384819354474265	1	1	1	1	1	1	1	1	1	1	1
CAMKMT	1	1	1	1	1	1	1	510985712434081	1	1	1	1
CAMKV	330910447731752	1	1	1	1	1	1	1	1	1	1	1
CAMSAP1	712490288765488	1	1	1	1	1	307848777222876	1	1	1	651844841606998	1
CAPG	1	595057604345261	851374007073498	988747303780717	616972161650342	598298835939502	405634800660822	115559603484059	789412318217629	361393862527372	1	181579370746278
CAPN3	1	1	1	1	1	1	1	1	1	1	64481868373412	1
CAPS	1	260322877222544	1	313211987447828	1	1	1	419345504342228	1	1	1	1
CARD16	1	832597084672856	104417572316564	1	346988475310997	19382405297666	1	1	130993873833288	662010846363851	1	894050715405372
CARD8	1	1	20663105354466	1	1	184693839786585	1	1	204366887061789	264497966336977	1	1
CARD9	1	1	206529627516166	1	1	229075862558787	1	1	225423267782479	1	1	1
CARM1	1	1	1	1	225794370468176	1	1	1	1	1	1	1
CARMIL1	1	1	1	1	1	1	1	675176766730637	1	1	1	1
CARNS1	1	1	1	1	1	1	1	1	1	1	216079571493414	1
CARS2	362958294154992	289041783761913	1	215913937305986	307067393680638	1	532149131908251	1	1	877532882619815	427527300948308	1
CASKIN2	1	1	1	1	1	1	230294716767306	1	1	1	848117961871811	1
CASP1	1	218361109111614	145166142958136	1	18830666301088	141661849913412	1	1	105113969049747	230326641082627	1	919964613891655
CASP4	1	304703995785914	787297756986641	399396863391719	221601502954711	114068162548803	1	1	105267868350788	215103474063511	1	661764248465112
CASP6	676086156334891	284450746576956	1	217169598942517	461844574630566	1	1	1	1	1	1	1
CASTOR1	1	1	1	1	1	1	1	490620073392185	1	1	1	1
CASTOR3	718754620184035	1	1	1	249047408308385	1	1	493451425517205	1	1	450984749825502	1
CATSPER1	1	1	1	1	1	1	1	1	1	312212479589626	1	1
CAV1	1	129874320644057	1	4180340028863	1	1	267253533819932	1	1	1	476777210670086	1
CAV2	1	315064578394928	1	569744547303677	1	1	235556033483042	1	1	1	338527839239467	1
CAVIN1	1	26870136532122	1	44075500832815	135742916815149	1	1	1	1	1	499811838609646	1
CBR3	1	216852016071848	1	1	432424586717225	1	563442574727689	873320527458746	1	1	1	1
CBS	276768219580577	1	1	1	1	1	666005965183255	1	1	1	1	1
CBX2	1	1	1	1	205818853389413	1	1	1	1	1	1	1
CBX7	1	1	1	1	1	1	1	1	1	1	658712523595714	1
CBX8	331568421106364	1	1	1	1	1	1	1	1	1	1	1
CCDC102B	1	812166515941523	1	295902390729705	480149810392424	1	1	1	1	1	1	1
CCDC126	609227918733685	228929974995318	1	1	205107270442061	1	259850125991074	1	1	1	1	1
CCDC136	889872954289308	209543292661873	1	1	1	1	1	1	1	1	1	1
CCDC150	1	1	1	1	1	1	352489362748432	1	1	1	1	1
CCDC28A	1	1	1	258930996833457	1	303801058340824	1	309807175317776	1	324965274822719	1	1
CCDC28B	833924778264837	648996713279384	1	194550496867207	324584237157953	1	642911424394287	1	1	1	1	1
CCDC34	270105788577106	411460825562518	1	194372530163007	824386663316809	1	12453074826215	1	1	1	1	1
CCDC51	1	191766255336647	1	1	165481180474008	1	1	1	1	1	1	1
CCDC57	1	1	342537201572912	1	1	326346455032929	1	1	493584547101118	1	1	1
CCDC69	1	1	1	1	1	1	1	1	1	293431133048737	1	1
CCDC74A	1	1	1	1	250924050871599	1	561259224537605	1	1	1	1	1
CCDC77	1	1	1	1	18879994445867	1	462434974996919	1	1	1	1	1
CCDC80	1	312182705228895	1	155601005140307	153015571425228	1	1	468101356965737	1	1	1	1
CCER2	627481689335054	1	1	1	225786345939479	1	1	1	1	1	1	1
CCHCR1	1	1	1	1	305470526140787	1	398346823768997	1	1	1	1	1
CCL2	1	156293022478813	350422459680102	156651928154479	1	46178825312255	1	85243782674368	145272699985059	355247566164002	1	213291059322292
CCL20	1	1	1	1	1	111874078679199	1	1	1	1	1	1
CCL3L1	1	1	288092148261242	1	230894015131552	142794337403841	103164478689184	1	291330018238271	304729330409738	1	893837198586767
CCL4	361620109051042	257943180255228	781193844405068	1	602218615113032	499059806970631	193222949114027	1	604394493772838	638802744559086	110334224256802	287566080145309
CCL5	1	1	668885831262436	1	1	537734932561753	1	1	491119907661695	428794190018521	1	1
CCN1	1	405312505577344	1	369360542198466	834882619197938	1	37939415060118	220736323362346	1	1	1	1
CCN2	1	177038943582258	1	544352910602166	1	1	1	1	1	1	1	1
CCNA2	1	1	1	1	455347365346863	1	534664709234384	1	1	1	1	1
CCNB1	1	198905654662189	1	1	414629835296348	1	59517782279134	1	1	1	1	1
CCNB2	1	1	1	1	189566649939121	1	248839748088443	1	1	1	1	1
CCND1	583515826295995	1	165147679724869	1	110617572179886	235419631758261	128132064754308	1	285160188101978	1	1	241748576678097
CCNDBP1	1	1	363234192475131	1	1	1	1	220245900880437	26425752003606	369188544427749	315745528901454	1
CCNE2	297322378651352	1	1	1	422127722408128	1	464429877959044	1	1	1	213612008724692	1
CCNG2	75709031537417	1	1	1	197176229711858	1	334045018111548	1	1	1	177294771863559	1
CCNY	1	1	1	1	166894930477102	1	875539291654036	100058913779897	1	668375064732968	190758760718913	1
CCP110	387148180696623	1	1	1	371411568406593	1	566240751343306	1	1	1	165551579429142	1
CCR1	1	1	439531358652412	1	1	415798433621506	1	1	325547295021604	579232442008023	1	737294726181734
CCR2	1	1	1	1	1	1	1	1	1	546041344630567	1	1
CCRL2	1	1	399585536604276	1	1	385126163313651	1	1	314720195015822	1	1	961581646850903
CD14	1	1	172010980699493	1	1	298506574058884	1	1	199584172850438	177733938459758	1	117993941053468
CD163	1	1	166210089888414	1	1	55420073045605	1	1	132251947460946	239679910229687	1	1
CD163L1	290618100047993	1	1	230245867026027	1	1	1	1	1	1	1	1
CD1D	1	1	1	1	1	1	1	1	1	231905146828301	1	1
CD200	954123387031091	1	1	1	1	1	1	1	1	1	1	1
CD22	1	1	1	1	1	1	1	1	1	1	109431009526159	1
CD24	373241009801789	1	1	1	1	1	1	1	1	1	1	1
CD27.AS1	467639190783544	1	1	1	1	1	1	1	1	1	291189212065583	1
CD276	812242383332101	760792786860505	522183341365179	794884272773761	835967320913972	378793105676208	351101066787556	1	496858539659929	1	1	245497690533373
CD2AP	1	1	390281299625058	1	1	1	1	1	54351045777814	1	231835667806692	858906807507528
CD300A	1	1	116704160345974	1	1	166408669709377	1	1	936191067525841	92608509540144	1	163061503194681
CD300C	1	1	1	1	1	23295548710624	1	1	1	281807890854081	1	1
CD300E	1	1	1	1	1	1	1	1	1	13228264408551	1	1
CD300LF	1	1	1	1	1	1	1	1	1	436331587137512	1	1
CD320	118170684214052	219019762980794	1	168490390450154	16163982443679	1	943162569227848	319257583831598	1	1	1	1
CD33	1	1	487950030475034	1	1	738186982650423	1	1	677380547313583	822929679713145	1	557870248415252
CD36	1	1	1	1	1	1	1	1	1	227471778551633	1	1
CD37	1	1	497009656971762	1	1	347669122864434	1	1	580708360646084	492185210493392	1	454611547815959
CD38	1	1	1	1	1	1	1	655483420612541	1	1	1	1
CD4	1	1	199875462116778	1	1	220345619542755	1	1	198886404123342	146588135550212	1	246573561397043
CD40	1	1	220864032855375	1	1	1	1	1	1	1	1	313829780007004
CD44	1	278353009564656	1	806238335893177	540124799855305	195947068534482	1	465900096868716	1	651207449008057	1	1
CD46	1	1	1	145326370172491	1	1	1	1	1	218318582421418	368903334108922	1
CD48	1	1	1	1	1	329527208831172	1	1	1	275531777064036	1	541115449607733
CD52	1	1	721488856998119	1	1	562407884602654	1	1	533928655583631	255205027924492	1	1
CD53	1	1	625105021410445	1	1	608124518423636	1	1	63883979344632	272966145397441	1	598318510831517
CD55	1	1	1	1	1	376812213515239	1	1	1	24269858354717	430065176013461	1
CD68	1	1	690484320791118	10440681329707	1	787285763610048	1	1	581350721973586	287579057623321	1	734905703749047
CD69	1	1	392321497484002	1	1	254666851669997	1	1	31450264568515	561596701850975	1	661265146918136
CD72	1	1	1	1	1	364260887120819	1	1	1	1	1	1
CD74	117087085053463	40804187535364	971929324319855	259685288028069	142562520162233	138845747764825	121142958257359	266988319413887	953302774369715	343715065718778	1	110511004459707
CD83	1	1	242378687504447	1	1	194554046381464	103492272691541	1	142467574840512	652283825994774	1	122521526627
CD84	1	1	13464500916021	1	1	104595617143416	1	1	120778842591982	674335916311989	1	185217212234378
CD86	1	1	123236304789545	1	1	125470225051093	1	1	112413175075486	862703343961242	1	12992881732923
CD93	1	1	1	1	1	1	1	1	1	285642144195159	1	1
CDA	1	1	1	1	1	1	1	1	1	100049164124485	1	1
CDC14B	1	1	1	1	185641625833802	1	1	676093430426806	1	1	50286855072181	1
CDC20	1	1	1	1	157511685754727	1	156572118591094	1	1	1	1	1
CDC25A	1	1	1	1	218449346916721	1	362205588622694	1	1	1	1	1
CDC25B	1	267912647291792	1	134519118662792	642012781094371	1	537528200509936	1	1	1	1	1
CDC42BPB	1	266821372712738	1	1	38070484338201	1	376887192079087	1	1	1	15881142697716	1
CDC42EP1	1	769583810425397	1	513635003979779	511667652767739	1	517857781755189	1	1	1	431648052363688	1
CDC42EP2	1	1	1	1	1	1	1	1	1	1	583002615492297	1
CDC42EP3	119663642354647	273594608686184	1	318692935877988	1	1	641481732896081	1	1	413436305208498	1	1
CDC42EP4	627094856804357	180334139142289	1	112000901320079	179922045829272	1	4367206809098	255477831065182	1	1	1	1
CDC45	1	1	1	1	297300492207257	1	446519815138149	1	1	1	1	1
CDC6	1	1	1	1	454890201616793	1	1	1	1	1	1	1
CDC7	1	1	1	1	420948452397425	1	44223250746846	1	1	1	1	1
CDCA2	1	1	1	1	254083214283533	1	324943530988852	1	1	1	1	1
CDCA3	1	1	1	1	903037140702208	1	122912546225574	1	1	1	1	1
CDCA4	1	1	1	1	267576367388645	1	199432205830876	1	1	1	1	1
CDCA5	1	1	1	1	906740034852673	1	132956235753114	1	1	1	1	1
CDCA7	577812255250238	1	1	1	147280487040196	1	259258892407614	1	1	1	1	1
CDCA7L	553024507055328	535466174432424	1	437717969789491	165914018233127	1	109694640391511	1	1	1	188230736684299	1
CDCA8	1	1	1	1	307615847905394	1	294483803691941	1	1	1	1	1
CDCP1	1	1	1	1	1	267095557127674	1	1	1	1	1	1
CDH13	1	1	1	1	1	1	408053205670227	1	1	1	1	1
CDH6	1	19487255096496	1	235975643756939	14791205887076	1	1	1	1	1	1	1
CDH8	1	1	1	1	1	1	1	1	1	1	810658643672829	1
CDK1	1	1	1	1	116379792574326	1	264639361293007	1	1	1	1	1
CDK18	1	1	1	296574460422656	1	1	1	1	1	1	107147861824555	1
CDK19	325711075152294	1	1	292588186424	282778713379873	1	478379732532536	1	1	1	192956489071556	1
CDK2AP1	406810864543593	279346868613303	1	212509432736491	341692393271687	1	1	164653240010673	1	1	1	1
CDK5R1	357102753725844	1	1	1	1	1	1	1	1	1	1	1
CDK6	21188515335417	103805736106201	1	842072993390648	212552929612107	1	121459569999853	1	1	1	141094998575019	1
CDK7	1	210202439302334	1	1	196246760204284	1	1	1	1	1	1	1
CDKN1C	1	1	1	1	1	1	359654800742321	1	1	1	521284012731831	1
CDKN2A	115878624941806	1	477891048486984	1	1	1	241005567050637	1	450550916113946	1	1	1
CDKN2C	461294770402065	40386179943764	1	23298300704686	142610887582383	1	132509860220511	260583330536484	1	1	1	1
CDKN2D	927442783562451	1	1	1	23014542564504	1	824417132092672	1	1	401035152344421	407960077917001	1
CDKN3	1	1	1	1	235213398839965	1	426584005137428	434910031460647	1	1	1	1
CDO1	207086859676497	651189057788958	1	525796148334087	445453983353935	1	394584131790612	26452175193308	1	1	1	1
CDS1	1	1	1	1	1	1	1	265960403830066	1	1	1	1
CDT1	1	1	1	1	71856101380786	1	124203423561532	1	1	1	1	1
CEBPA	1	1	48553901316514	1	1	356062708075398	1	1	517947770445812	1	1	390460151252152
CEBPD	1	346495433865117	87965775498131	663773539472717	194293598553476	40770372535876	343265013209212	1	83255426351395	512215445155246	353833544799687	239641574884117
CELF3	494452668374942	1	1	1	1	1	1	1	1	1	1	1
CELF4	246280378682273	1	1	1	1	1	303494618925689	1	1	1	1	1
CELF5	125540259525611	1	1	1	1	1	229194035253728	1	1	1	1	1
CELSR2	1	1	1	1	1	1	1	1	1	1	703555927079254	1
CEMIP2	279155925353078	1	1	1	261852311870732	1	1	1	1	380531613616687	1	1
CENPA	1	1	1	1	933140367787843	1	138620798130597	1	1	1	1	1
CENPE	1	1	1	1	234753233237744	1	357912186396424	1	1	1	1	1
CENPF	633076332103296	1	1	1	627934026940998	1	205519156876913	241390216767175	1	1	1	1
CENPH	544907458059658	372673945395192	1	242942084673701	138519074489482	1	131970065499809	1	1	1	1	1
CENPK	1	427249822186605	1	1	195545204651863	1	184890124331354	1	1	1	1	1
CENPL	1	1	1	1	15770729079037	1	323173775516093	1	1	1	1	1
CENPM	1	1	1	1	712561202654676	1	152116907928342	1	1	1	1	1
CENPN	1	1	1	1	103075776121633	1	649069592970904	1	1	1	1	1
CENPO	1	1	1	1	415094124714523	1	59391911489237	1	1	1	1	1
CENPS	1	214127186980656	1	1	40292902595252	1	361530843065586	1	1	1	1	1
CENPU	371151188059603	321639377496693	1	1	164206708383955	1	303870958073257	1	1	1	1	1
CENPV	198639591245756	589011866958394	1	1	145053271205105	1	411356347783231	1	1	1	620421735546888	1
CENPW	424099092498227	400356802231962	1	1	148786759107057	1	29415040020643	1	1	1	1	1
CENPX	808849939720347	468000224419187	1	575736645793209	1	1	1	103651854749985	1	1	1	1
CEP112	1	1	1	1	274902127922066	1	44753887297345	1	1	1	1	1
CEP135	1	1	1	1	25289569680354	1	324768774504348	1	1	1	1	1
CEP152	1	1	1	1	330464396519574	1	720800388394815	1	1	1	1	1
CEP250	1	1	1	241471338137778	1	1	1	1	1	1	1	1
CEP295	1	1	1	1	1	1	263143020323138	1	1	1	1	1
CEP43	1	1	1	1	452129956579598	1	469678806500723	1	1	1	1	1
CEP55	1	1	1	1	310556658955115	1	612545786132879	1	1	1	1	1
CEP83	1	262079308434602	1	1	221383941266734	1	407244785418174	1	1	1	1	1
CEP97	1	1	1	1	1	1	262739283353085	1	1	1	660714113579913	1
CERCAM	1	381429049706145	1	36356915512529	403904705982445	1	1	1	1	1	346425521109151	1
CERK	408402558525677	1	1	1	1	1	1	1	1	1	1	1
CES1	1	1	1	1	1	1	1	1	1	660457951223321	1	1
CFAP119	1	197731050604348	1	1	1	1	1	1	1	1	1	1
CFAP276	1	57141988848001	1	1	1	1	1	1	1	1	1	1
CFD	1	1	184304714262252	1	1	241472306604195	1	1	172974363215704	645983010268065	1	688185800191963
CFI	1	1	1	317667690128596	1	1	1	1	1	1	1	1
CFP	1	1	1	1	1	1	1	1	1	197079801341335	1	1
CGAS	1	1	1	1	1	1	1	1	1	1	1	396700263153797
CH25H	1	1	561036318208273	1	1	23559012193229	1	1	312325568166545	1	1	873762186669144
CHADL	1	1	1	1	1	1	1	1	1	1	304577129349344	1
CHAF1A	494440040567137	35687086597004	1	1	78091673850285	1	112374279199696	1	1	1	1	1
CHCHD4	1	145907717265037	1	1	1	1	1	1	1	1	1	1
CHD1L	1	1	1	158976414033058	1	1	1	1	1	1	189716446076876	1
CHD3	733642435503487	1	1	1	223716174260515	1	308815895074692	1	1	1	1	1
CHDH	1	1	1	1	395700802165769	1	471531766015325	112739481493203	1	1	1	1
CHEK1	1	1	1	1	398992174801856	1	535808502715501	1	1	1	1	1
CHEK2	1	1	1	1	1	1	275769746381537	1	1	1	1	1
CHGA	255972142014198	1	1	1	1	1	1	1	1	1	1	1
CHGB	453841015672643	1	1	1	1	1	1	1	1	1	1	1
CHI3L1	43410444006055	466881101803179	844107403595974	941917626409185	328612186534295	274695783858885	1	166376489754886	34642340348753	1	503965175720458	1
CHI3L2	1	1	1	242312121056542	1	1	1	697119814363276	1	1	1	1
CHL1	728574763150891	153935042588205	1	111439127279895	735387600657545	1	882177721762967	242536877107938	1	1	1	1
CHN1	5749697760388	569161629444861	1	608412793195119	664943066132543	1	413930043911007	283053846783111	1	1	1	1
CHN2	520122311835622	1	1	1	1	1	1	1	1	1	270979930164832	1
CHODL	1	1	1	1	32865928849022	1	1	1	1	1	1	1
CHPF	235442017228023	583158311345584	1	141209721288654	638358891606608	1	1	1	1	1	1	1
CHPF2	1	1	1	159002680473279	129803111274418	1	1	1	1	1	1	1
CHPT1	236450132072961	161600303949927	1	119749763630284	143940801697716	1	781545975010767	135762511660755	1	1	1	1
CHRM3	1	1	1	1	1	1	264825520873122	1	1	1	1	1
CHRNA1	1	1	1	287222779939901	1	1	1	1	1	1	1	1
CHST1	1	1	1	1	1	1	1	640406965516423	1	1	1	1
CHST14	1	1	1	1	180608743330785	1	1	1	1	1	1	1
CHST8	1	460208356287329	1	1	291588228290663	1	1	1	1	1	1	1
CHSY1	1	1	1	354005622405884	183969898372996	451363670253384	307861609438044	1	1	53210359039616	1	1
CIB2	315098298064915	1	1	1	32699769888799	1	105270817303406	1	1	1	1	1
CIP2A	1	1	1	1	202931405765276	1	389397292651562	1	1	1	1	1
CITED1	1	160065544385592	1	126432259722291	71286581928667	1	222226106307249	433433188234663	1	1	1	1
CITED4	1	1	1	1	1	1	1	1	1	1	1	347460261592845
CKAP2	198886824008169	1	1	1	559239589425711	1	154436126964075	477110102562723	1	1	1	1
CKAP2L	1	1	1	1	980807776550365	1	198490693802339	1	1	1	1	1
CKAP4	736998456742801	822966483197506	1	711253297568654	846192595451219	1	106947760719736	1	1	1	1	1
CLASP2	150949882529301	1	1	1	462812797444521	1	785684870859618	153450583960782	1	1	421029567293162	1
CLCF1	1	1	1	142425338301473	1	1	1	1	1	1	1	1
CLCN4	1	1	1	1	1	1	1	1	1	1	680423161260767	1
CLCN7	1	256354023401259	1	1	278005428480033	353680065353981	1	1	1	583816722621829	572662095172808	1
CLDN10	1	1	1	1	349880711928144	1	1	415751910104079	1	1	1	1
CLDN11	1	1	1	1	26367032806154	1	1	1	1	1	176638389133393	1
CLDND1	837516687866056	133105736933241	351842904165565	189184091232278	15476699983452	37667627555273	159069908478858	184450131926856	338600690744187	1	494656079100475	1
CLDND2	1	249289476489473	1	1	1	1	1	1	1	1	1	1
CLEC10A	1	1	1	1	1	1	1	1	1	555686805079219	1	1
CLEC11A	416796412975938	437406315512009	1	473898572357461	258144934420331	1	205022830924477	1	1	1	1	1
CLEC12A	1	1	1	1	1	1	1	1	1	130194167444583	1	1
CLEC2B	1	1	863901301087508	432333258084328	1	189072824244548	483620013517741	1	26158292368731	158779665075538	1	198543625504954
CLEC4A	1	1	1	1	1	338881362329231	1	1	1	111754163283729	1	1
CLEC4E	1	1	1	1	1	1	1	1	1	323041656195386	1	1
CLEC5A	1	1	1	1	1	137767208618863	1	1	638637103423461	115199524235425	1	1
CLEC7A	1	1	171396986507928	1	1	164433795239074	1	1	14808623587275	28518723015754	1	211720060378527
CLEC9A	1	1	1	1	1	1	1	1	1	1	1	502169766935441
CLECL1	1	1	477125040267627	1	1	593783643454336	1	1	1	1	1	1
CLHC1	413246153722455	1	1	1	1	1	1	326964760013427	1	1	1	1
CLIC4	233184217098709	967414880234828	1	150473672892643	504332080590059	1	361522581427152	842301329911705	1	1	145349773592665	1
CLMN	1	1	1	1	1	1	1	1	1	1	203850035345422	1
CLPB	1	209188568139947	1	184293726250287	1	1	1	1	1	1	1	1
CLSTN3	572837980048006	1	1	1	1	1	1	1	1	1	1	1
CLU	506354329627925	823006277011861	123198202309865	101308896995295	350216035102355	837903667530694	614876057045782	21586765401061	1	1	798343796555624	1
CLUH	1	1	1	1	259425059008414	1	1	1	1	1	222288699218363	1
CLVS1	68377558493663	1	1	1	1	1	1	1	1	1	1	1
CMC4	1	1	1	1	1	1	1	521364269767538	1	1	1	1
CMPK2	1	1	401500707173554	1	1	1	1	1	1	1	1	576752629329078
CMTM5	1	1	1	1	562313611790416	1	568019388028495	356938458536994	1	1	910294097699045	1
CMTM7	1	1	656135583333226	1	1	718263598293998	1	1	617810131613675	95985207092058	1	321447094889019
CMTM8	1	1	1	1	1	1	545573288797662	1	1	1	1	1
CNDP1	1	1	1	1	1	1	1	1	1	1	466013786320156	1
CNIH2	794396293830242	257077485597861	1	1	826834111946073	1	803249523482216	1	1	1	1	1
CNIH3	1	640844248573448	1	776910665406344	327646605127717	1	1	1	1	1	1	1
CNN2	1	1	1	23407177503715	1	1	1	1	1	98168763014119	364612503716313	1
CNN3	341822103198884	122400977301686	1	111060778634723	521245951089503	1	364125459723872	229737784368407	1	1	106328280627077	1
CNP	145086175122506	264787254958347	76067347621098	114101374884933	49320863970298	653455371111584	236068102348379	236606265088619	424617508640085	1	623782433938445	798281091171921
CNPY4	1	370438883798298	1	416158428595877	400077275248106	1	1	1	1	1	1	1
CNR1	15226824213575	102173329156842	1	219905850145107	1	1	1	1	1	1	1	1
CNRIP1	579104868065735	234829323787526	1	1	1	1	377275501943112	869416144071323	1	1	1	1
CNTN1	1	1	1	1	1	1	214374860826468	245524571186228	1	1	1	1
CNTN2	1	1	1	1	1	1	1	1	1	1	371017038678758	1
CNTNAP4	1	1	1	1	1	1	1	1	1	1	10145370406102	1
COCH	1	1	1	1	1	1	269762865551094	1	1	1	1	1
COG1	474321867617374	407598125860297	1	1	285360753671559	1	1	1	1	1	1	1
COL16A1	1	358181023305723	1	1	447344061397827	1	1	1	1	1	716628238399605	1
COL18A1	1	1	1	1	1	1	1	1	1	1	493161198550298	1
COL1A2	1	1	1	705620395346292	147832756081366	1	1	1	1	1	1	1
COL20A1	1	1	1	1	39753432810074	1	1	1	1	1	1	1
COL22A1	1	203647615294692	1	1	1	1	1	1	1	1	1	1
COL28A1	1	20199078332441	1	1	1	1	1	1	1	1	1	1
COL4A1	1	283793240464747	1	194473813753315	243261190206227	1	1	1	1	1	1	1
COL4A2	1	487878258638051	1	383925560841467	612393320082786	1	1	1	1	1	1	1
COL4A5	1	1	1	1	1	1	1	1	1	1	253962977980945	1
COL5A1	1	1	1	234626250618252	1	1	1	1	1	1	1	1
COL5A3	1	1	1	1	1	1	1	320424518633562	1	1	1	1
COL6A1	267035950512529	657416927737775	1	119083822479025	638625815509062	1	187719138423702	23205780352673	1	1	1	1
COL6A2	1	339415174893524	1	518459110093449	1	1	186274296102794	1	1	1	1	1
COL9A1	1	1	1	1	1	1	589779671911407	1	1	1	1	1
COL9A2	1	1	1	1	222581027870751	1	882592310398341	532224877456336	1	1	185719305475325	1
COL9A3	1	212188449667627	1	1	455039690881934	1	113705114346579	1	1	1	230607848792982	1
COLGALT1	1	1	145910858081476	1	1	242167027687859	1	1	1	1	1	1
COPZ2	1	216754166115849	1	343637819334595	224879005820923	1	1	1	1	1	260576554538672	1
COQ10A	256937460072203	196397022645987	1	1	1	1	1	1	1	1	1	1
COQ2	1	149560397529268	304482256038165	1	30706328559844	405756452293419	391019251127809	1	44439586500988	1	1	1
COQ3	296428178537547	1	1	1	339355408125056	1	1	1	1	1	1	1
CORO1A	628827407534948	189980621495879	691826781487162	1	1	728186065777395	35751330227036	1	880955464051612	911633545603496	1	44903605548486
CORO2B	1	1	1	1	1	1	1	1	1	1	619343967233887	1
COX7A1	1	176707672342028	1	1	1	1	1	1	1	1	1	1
CP	1	1	1	423727083018597	1	1	1	1	1	1	1	1
CPE	101230012671551	433288892428026	1	173013957502053	185816676047231	1	571868413292125	608755408075225	1	1	391154460672338	1
CPEB1	1	1	1	1	1	1	1	1	1	1	53480108560935	1
CPLX1	251977490106226	1	1	1	1	1	1	1	1	1	1	1
CPLX2	461144707660375	1	1	1	1	1	1	1	1	1	1	1
CPM	1	1	305668813042222	1	236351352177339	227223042707637	333412447974091	1	250478297944855	1	304521444370116	1
CPNE2	1	487566450070377	1	238479327614042	99813409983312	1	862816534528236	1	1	1	84707076218518	1
CPNE4	1	270657218283338	1	1	1	1	1	1	1	1	1	1
CPNE5	1	207922902630597	1	1	1	1	1	1	1	1	1	1
CPNE6	1	1	1	1	1	1	1	207322871879878	1	1	1	1
CPNE8	1	1	1	1	337784233440059	1	1	101200066066078	1	1	1	1
CPOX	1	1	1	1	215162137112063	1	185889240554973	1	1	1	264439230390453	1
CPPED1	1	1	186401493925413	1	1	1	1	1	1	572884904404835	381409704780366	1
CPSF1	1	1	1	1	307239213566353	1	1	1	1	1	1	1
CPSF4	889295607879572	775998268252948	1	583473167083572	819073156426041	1	390484977549207	1	1	1	1	1
CPVL	1	152410416126955	50110332592653	101831607465023	927431293281441	565459119717306	1	1	529283851633442	697116064430764	1	135304937804051
CRABP1	41494259931526	1	1	1	1	1	1	1	1	1	1	1
CRABP2	1	1	1	441075911063399	1	1	1	1	1	1	1	1
CRACDL	1	183348185900659	3061142203975	1	200490189293347	1	1	1	1	1	1	1
CRADD	1	231631054977342	1	241544203322597	21631718434553	1	1	1	1	1	1	1
CRB2	1	1	1	1	1	1	1	269119604901282	1	1	1	1
CREB3L1	1	302446801296423	1	1	451784478521061	1	1	1	1	1	1	1
CREB3L2	1	1	495587842082642	1	260424107708256	325673532094716	1	1	561581566253568	1	397227515131539	1
CREG1	185002623261652	1	192908392344211	182615387755936	1	143564610759887	1	310510893732622	195852928260353	412610543398955	254895180707069	158132242673078
CRHBP	1	1	1	1	1	1	1	1	1	1	521102149171806	1
CRIM1	1	341878328536446	1	814714151812967	370445071233971	1	462297339992734	181144211116763	1	1	1	1
CRIP1	1	1	1	1	1	1	1	1	1	171748115831138	1	1
CRIP2	168588419547212	194582171494975	1	737699874348884	166460754881823	1	572548881568087	793336324237117	1	1	1	1
CRISPLD1	1	426114615541839	1	1	368160673066972	1	1	1	1	1	1	1
CRLF3	1	1	1	1	1	246171724586912	1	1	1	340526957175771	1	1
CRMP1	2134234631578	145430584177646	1	1	308124608427204	1	572602548054578	1	1	1	1	1
CRNDE	491228917252656	760915780510883	1	458912593740329	136049793012298	1	196958990670364	1	1	1	1	1
CRY2	300447261650199	1	1	1	1	1	1	1	1	1	1	1
CRYAB	175005158545115	415345627098127	774257072606943	210211875511357	446915104545447	1	120544322349187	947020392515875	1	1	563236881188167	1
CRYBB1	1	1	418684400894101	1	1	363909123530639	1	1	398209360636454	1	1	1
CRYBG3	1	1	1	1	1	1	1	1	1	1	699015290132671	1
CRYGD	1	1	1	1	1	1	767117894096227	1	1	1	1	1
CSF1	1	1	1	405367073241887	1	1	1	391914012055696	1	1	817700214082975	117931018690168
CSF1R	1	1	411166104791521	1	1	466317308016746	1	1	439838764698142	105611100760402	1	676326801061982
CSF2RA	1	1	173632258538932	1	1	810975710192804	1	1	161143100747282	32527074063272	1	165885416444813
CSF3R	1	1	695989699445716	1	1	339356403194084	1	1	599091694914029	126451441731391	1	907503912143939
CSGALNACT1	1	1	1	1	820036157935491	1	91365147053061	345276113287719	1	1	1	1
CSK	1	1	58817585661249	1	214680355386898	785390032962077	262694905295179	1	605547350905569	136186999579297	232232933017091	854942108421931
CSNK1G1	1	1	1	1	186806939300183	1	1	1	1	1	1	1
CSPG5	1	335005516659834	1	1	457913069753043	1	111595788128343	297162558676479	1	1	230489585251897	1
CSRNP1	1	1	251462701370171	189763830716595	140014891124742	318796697971529	1	1	1	476163366516691	149735465489348	1035243416345
CSRNP3	640707431477234	1	1	1	1	1	1	1	1	1	1	1
CSRP1	421721255838884	117958118220004	1	89126101751551	656656042131277	348704038426886	7113820128507	939751231007312	1	465313922871525	73483216675733	1
CSRP2	101013898159064	371044839653572	1	451488636622719	293739661389644	1	151632986074402	28038793071321	1	1	1	1
CSTA	1	1	602366078553378	1	1	152556530652649	1	1	722543546892417	736812826455218	1	1
CTDSPL	1	1	1	1	1	1	454559504898676	445009070857688	1	1	1	1
CTHRC1	295231465127902	1	1	1	425760189722539	1	183613193806027	1	1	1	1	1
CTNNA2	266408471088641	1	1	1	1	1	1	800022272239697	1	1	1	1
CTNNAL1	1	622804989256126	1	597451463366914	691827405190522	1	103297046934628	355472235159734	1	1	1	1
CTNND2	518906530592073	712556566892865	1	516064946301433	746306322739227	1	194152483272599	462226884474437	1	1	590106747414217	1
CTSC	1	1	298127166826598	473554148440246	1	302776974408038	245458346361008	1	295463990654832	962902654166733	1	268803203569157
CTSH	1	1	153262955901964	1	1	166613411805954	1	493225486775427	138861967146783	150999937268705	1	728711653574314
CTSS	1	1	321796423181354	1	1	377403172086006	1	1	321785469019781	119488716059718	1	309807077038335
CTSZ	1	1	17572507847741	1	153826350119399	167999969726438	1	319926117776042	197330914745836	119752207837086	282088742530213	296363148928394
CTTNBP2	124537994386768	1	1	1	455943437467081	1	120213289775175	1	1	1	282440888477495	1
CTTNBP2NL	145691857931129	1	1	1	1	1	1	1	187334166014293	1	1	1
CTXN1	665366320260331	426182177266956	1	1	370229452207139	1	118610564754362	1	1	1	1	1
CUTC	1	1	1	280739035962223	270533074931291	1	411564419145577	1	336408697467765	1	537943327218988	1
CX3CR1	1	1	732864075493488	1	1	302408687863807	1	1	133552713335296	1	1	148331090973979
CXCL10	1	1	1	1	1	1	1	1	1	1	1	160655526817957
CXCL12	1	1	337707540433428	1	1	1	1	1	1	1	1	1
CXCL14	1	16679838673269	1	257730233918042	790401628038167	1	1	324603841458378	1	1	1	1
CXCL16	1	352443236292953	267925461880848	276136817301126	239990898388487	332950627419852	176833016608845	1	261506222716412	10095939611588	1	277563289028081
CXCL2	1	568528591716679	1	54232775206872	1	281958365881171	1	326402954077087	1	687423503608741	1	1
CXCL3	1	1	1	383535062662796	1	111910616156253	1	566745389426716	1	13938420450375	1	1
CXCL8	1	28210926394187	167405558708489	142153837989182	317895047701497	171925311406142	1	109626126562921	945231556306245	174270920463512	1	121745865606256
CXCR4	206542939486605	216075688070849	312196202930776	276915567677529	150920579834588	346248712025764	1	1	248127379096879	194125421209379	1	704496682430259
CXXC5	502645634840383	343288766020968	1	265821549435418	274809043705648	1	106672513845842	627059526735813	1	1	528248783604324	1
CYB561	1	189380007241482	1	1	1	1	1	1	1	1	1	1
CYB5R2	1	1	1	1	1	1	1	1	1	1	532555351834806	1
CYBA	402771711805624	1	286176820253995	427969594075102	1	317443540652076	1	1	37960407084334	356854055987567	1	224555229116553
CYBB	1	1	742368352937891	1	1	908387684160183	1	1	879371758309928	140007655108586	1	114799047711444
CYFIP1	4417468797652	721259004848859	349417397928333	310820474962443	860871992076572	290455366576261	64829879387312	1	652028951200298	759577928596166	1	182516948395607
CYFIP2	683009915088413	154743792299771	1	1	299543778213211	1	352750344951778	126468355439701	1	1	251298087238927	1
CYP1B1	1	1	1	1	1	1	1	1	1	308815593096783	1	1
CYP2J2	1	1	1	1	1	1	1	409796227834168	1	1	324725788979475	1
CYP51A1	1	1	1	1	1	1	1	387527118706526	1	1	1	1
CYSTM1	474881595199289	193464687713014	542768292519949	255325467029572	705622350513522	353493468950438	1	942518051826324	421931214065672	810546686014177	740960574792221	1
CYTH3	1	1	1	1	1	1	1	1	1	1	1	877506084979156
CYTH4	1	1	720360669201029	1	1	976330113052776	1	1	110390727970252	131955728274285	1	139215931149717
CYTIP	1	1	608473567439779	1	1	978631717713398	1	1	453629870986458	215581432755983	1	131184523773262
CYTL1	1	1	143906401049858	1	756022089480654	101317140767196	401641947257108	1	235026719497113	1	1	218915371468696
CYTOR	1	126621060440991	1	172948666811509	101997894973326	497458612970327	1	1	368313030087073	160956443863768	1	1
DAAM1	301869625350761	624584420653965	1	426718971840697	651934646273975	1	744307351825157	128410831260639	1	1	23032786337899	1
DAAM2	1	1	1	1	1	1	1	292975650321926	1	1	796645744019619	1
DAB2	1	1	168087375785022	1	1	246322564902536	1	1	140029985962535	662123852633657	1	11853847725996
DACT3	1	1	1	1	1	1	1	1	1	1	505496362692442	1
DAGLB	1	1	284695145229155	1	1	196340878160121	1	1	235429005699209	1	1	328466941885351
DALRD3	2914908107437	282073314486856	1	295720647506378	195050619321307	1	1	1	1	1	1	1
DANCR	1	1	1	1	1	1	1	118734397853543	1	1	1	1
DAPK1	1	1	1	1	1	1	1	940188052015111	1	1	1	1
DAPK2	1	1	1	1	1	1	1	1	1	1	604074212441764	1
DAPK3	959009993426097	95291967563303	1	144920131074309	451193155598386	1	610999026568574	1	1	1	489742212176854	1
DBF4	307950610519553	24566745146698	1	18253886620932	150227172917046	1	161743635068241	1	1	1	1	1
DBN1	422468889423833	636485294894123	1	326151260985436	733692845810762	1	131333640138167	1	1	1	1	1
DBNDD2	1	1	1	1	1	1	1	999604040986176	1	1	1	1
DCAF15	1	1	1	1	295576391232921	1	494899144115076	1	1	1	1	1
DCAF6	1	181772151126962	1	203865029671625	1	298291649039025	241376487448855	1	238554221877464	1	1	1
DCBLD1	27941839358484	407338178933816	1	1	1	1	1	1	1	1	1	1
DCBLD2	262344970406645	574050972467397	1	780707164876919	246856687582327	1	380076862964406	1	1	1	1	1
DCC	59062524933143	1	1	1	1	1	1	1	1	1	1	1
DCLRE1C	1	1	1	1	1	1	294291379797091	1	1	1	1	1
DCN	1	246841661453932	1	697310485273957	1	1	1	1	1	1	1	1
DCX	163381275391054	1	1	1	1	1	252218577459059	1	1	1	1	1
DDAH1	1	398411163296056	1	242490805762819	383907394450754	1	594113311907791	232742453434706	1	1	1	1
DDB2	1	211912490794518	412968944349845	151914427260979	273061133584064	1	252408921487654	1	1	1	1	1
DDIAS	1	1	1	1	270838891267476	1	495945546376323	1	1	1	1	1
DDIT4L	1	1	1	487478976753543	1	1	1	1	1	1	1	1
DDR2	1	1	1	429455269798699	1	1	1	591638457688825	1	1	1	1
DDX59	1	203113052496147	1	1	192579598837257	1	1	1	1	1	1	1
DDX60L	1	1	457275030630798	1	1	1	1	1	1	565369394771166	1	576483798615461
DECR2	1	261309746465746	1	1	167757298059362	1	1	1	1	1	1	1
DEF6	1	1	111149062695161	1	1	126441132190505	1	1	126881878950601	886021615015109	1	924681768341984
DELE1	1	1	1	1	231153256845669	32279658440062	1	657799183590532	30853090905109	1	389435800402305	1
DENND11	1	1	1	1	1	1	1	1	1	1	552954050022739	1
DENND1A	1	1	1	1	1	1	183804956653615	515002463486926	1	1	1	1
DENND3	1	1	8356860331761	1	1	725984796793448	1	1	649237951445426	320930977207523	1	1
DENND4B	1	1	1	1	213068124001527	332171594674969	1	1	1	441348348724512	458550578536909	1
DEPDC1B	1	1	1	1	302628410012956	1	558971569439609	1	1	1	1	1
DEPP1	1	1	1	22412041325458	1	1	1	105843827370238	1	1	1	1
DGKD	1	1	1	1	1	1	1	1	1	1	637393160943771	1
DGKG	1	1	1	221392949062692	273944053889229	1	1	918445577008397	1	1	1	1
DGLUCY	1	35856739025124	1	1	201805463835647	1	1	637560842812754	1	1	1	1
DHCR24	1	1	1	1	1	1	1	1	1	1	148779085170697	1
DHCR7	1	329361924103834	1	167746578781637	1	1	181283523077756	1	1	1	260883344309676	1
DHFR	266871850075399	384373873796256	1	1	114930334737175	1	117118659075986	1	1	1	186492349738199	1
DHODH	1	316810049115027	1	175587965491856	324249965503658	1	1	1	1	1	1	1
DHRS13	1	132643294218698	1	275024690015582	177931324913104	1	217419207460798	1	1	1	1	1
DHRS3	1	48153063919171	93436747200822	559298472008922	1	115800887100685	1	1	841121003314666	1	1	962587083460699
DHRS4	1	1	1	1	230707037364716	1	1	1	1	1	1	1
DHRS9	1	1	615657175152719	1	1	1	1	1	110671458607155	1	1	103295530949863
DHTKD1	257251556382975	207170851737754	1	1	407450548358488	1	250259360456842	158405364760541	1	1	473377720076323	1
DHX58	1	1	260462645227036	1	1	1	1	1	1	1	1	1
DIAPH1	1	1	1	1	218017862760457	1	1	1	1	594165419682268	1	1
DICER1	1	1	1	1	1	1	1	1	1	1	466996014558227	1
DIO2	1	292905521811283	1	1	1	1	1	222958612007209	1	1	1	1
DIP2B	1	1	1	1	1	1	154738919907565	1	1	1	898210755532063	1
DIRAS1	262621143102414	1	1	1	1	1	1	1	1	1	1	1
DIRAS2	348302353990842	1	1	1	1	1	1	1	1	1	397509291343461	1
DIRAS3	1	279924787611298	1	269978375023467	137851009294659	1	1	1	1	1	1	1
DIXDC1	297710462216953	1	1	1	1	1	1	1	1	1	205747417622704	1
3,00 DKK	923581793894981	630927361426793	1	685324348091309	140265729711432	1	12343026627862	101053410077976	1	1	1	1
DLEU7	1	1	450495004205716	1	1	336516720756428	1	1	424883746848331	1	1	1
DLG1	1	1	1	136241381755455	1	1	1	1	1	1	901112257934268	1
DLG2	1	1	1	1	1	1	232610512460377	417703172938884	1	1	299866438803222	1
DLGAP5	1	1	1	1	834106098383665	1	131674199515165	1	1	1	1	1
DLL3	157219203944608	1	1	1	745041147213658	1	724235439880582	1	1	1	1	1
DLX1	184278542879362	1	1	1	1	1	1	1	1	1	1	1
DLX2	10393253476893	1	1	1	1	1	1	1	1	1	1	1
DLX5	704631916995705	1	1	1	1	1	1	1	1	1	1	1
DLX6	113102272544365	1	1	1	1	1	1	1	1	1	1	1
DMXL1	1	1	1	1	201902348084275	1	1	482784389720747	1	1	129683169299803	1
DMXL2	1	1	1	1	1	1	1	148984050184772	1	743391533799816	1	1
DNAAF5	1	1	1	1	235735986689135	1	1	1	1	1	177987758325148	1
DNAH17	1	1	1	1	1	1	1	1	1	1	646810638520191	1
DNAJA4	326322988855542	1	1	1	1	352093574589331	1	1	1	1	342998885353713	151113850981763
DNAJB12	1	1	134860638291713	1	1	1	150790812988348	1	280612419499488	1	243559738859247	1
DNAJB4	1	285968132753477	1	503074338258785	322546942649093	407803047075264	1	8996187651511	1	1	817042232004316	172811322227232
DNAJC17	1	268281835092211	1	1	267843603680045	1	274068388247569	1	1	1	1	1
DNAJC6	1	1	1	1	1	1	1	1	1	1	338341907374209	1
DNAL4	1	229625704070601	1	274244418330697	215305874457457	1	1	1	1	1	1	1
DNASE1	338501257957913	1	1	1	1	1	1	1	1	1	1	1
DNASE2	1	985587975547146	400041269287177	125530344757053	434024304905973	322063884479626	1	5054944835991	433948839861689	756047447555778	1	241191962337225
DNM1	318322819936669	1	1	1	207628157457917	1	1	1	1	1	1	1
DNM3	1	1	1	1	1	1	1	1	1	1	951821761996215	1
DOCK1	1	1	1	1	1	1	430348504947026	512125200912755	1	1	187566747512427	1
DOCK2	1	1	686855591610441	1	1	773679074587839	1	1	664479773638347	11722518437597	1	640412853322656
DOCK5	1	1	1	1	1	1	1	1	1	498855321005626	33248705344411	1
DOCK7	337782626819204	416555859953748	1	381905686130766	295055187590096	1	1	272484006439652	1	1	1	1
DOCK8	1	1	267560359628112	1	1	358390179264651	1	1	38981583131446	612708571202586	1	439893931858251
DOK1	1	226932497599079	66814562028391	1	194129479218808	440665244002787	1	1	746088290587792	1	1	646655474321627
DOK2	1	1	1	1	1	1	1	1	1	179028504174181	1	1
DOK3	1	1	331317936176782	1	1	392595374368932	1	1	1	807104617676	1	1
DOK4	536762408565174	1	1	1	1	1	1	1	1	1	1	1
DOK5	34942641373588	138478482909616	1	122668653041431	42234322418768	1	354339616023787	610777766284018	1	1	1	1
DOK6	1	1	1	1	1	1	490930764375981	1	1	1	1	1
DOT1L	1	1	1	1	186863392731512	1	1	1	1	1	1	1
DPAGT1	1	156992184392813	1	1	1	1	1	1	1	1	1	1
DPF3	478881671982038	976750391849143	1	778974178997044	678981632808609	1	1	1	1	1	325712685030728	1
DPH2	280626762942319	32265995835177	1	1	347781966920504	1	1	1	1	1	1	1
DPH6	1	499194415799151	1	1	45133266055429	1	1	1	382051150833913	1	341763546108624	1
DPP10	1	1	1	1	1	1	870817833724011	123383972192369	1	1	1	1
DPP10.AS1	1	1	1	1	1	1	304290798218601	1	1	1	1	1
DPYD	1	1	253552209722155	199640133920017	1	244136270645036	1	1	1	559275614505269	234968491010362	1
DPYSL3	417386386777199	131787723949024	1	858885593812112	120331107679894	1	103481664483169	122507003280885	1	1	1	1
DPYSL4	147326182282316	275317142626496	1	1	44552283738437	1	814185655875223	1	1	1	300059069832665	1
DPYSL5	636383961004907	219529316997835	1	1	170775913527928	1	1	1	1	1	288828153603115	1
DRAM1	1	1	1	1	1	477951050650728	1	1	1	1	1	1
DSE	1	1	332664651101195	1	1	578996705783271	1	1	36435189834625	688050146846973	1	474560359145667
DSEL	1	124110627693948	1	1	172345996212708	1	516179214310529	1	1	1	247319792887865	1
DSN1	1	1	1	1	274635063744013	1	300707462685912	1	1	1	1	1
DTNA	212897792770696	962864873266069	1	549819646677725	421549457955445	1	251894453980041	390436235204108	1	1	305561167124362	1
DTNB	32345746186534	1	1	1	209100704909555	1	1	1	1	1	146782565377793	1
DTX2	1	1	1	1	1	1	1	1	1	1	1	455292808667232
DTX3	30531976872804	21481402357015	1	203228755749043	293082009048814	1	279055355940195	228666701838102	1	1	258821793447933	1
DTX4	1	1	1	1	1	1	1	1	1	1	116184435136092	1
DUOX1	449066144436472	1	1	1	1	1	1	1	1	1	1	1
DUS2	1	18680576564528	1	1	30206888296751	1	1	1	1	1	1	1
DUS3L	479545643035569	391906292792124	1	1	206758925801199	1	44779990254896	1	1	1	1	1
DUS4L	1	1	1	1	180225926150269	1	1	1	1	1	1	1
DUSP2	1	1	142562582058314	1	1	142238659060335	1	1	115183901948602	273621754949295	1	768064019962236
DUSP22	1	338296651183324	402688882841149	287332302245742	1	555806247732996	1	1	335130880890428	886423127964518	674927430415605	1
DUSP26	61009041636341	1	1	1	1	1	1	1	1	1	1	1
DUSP5	1	1	1	209188226626439	1	1	1	1	1	1	1	31254842106653
DVL1	1	1	1	1	1	1	1	1	1	1	594616944190178	1
DYNC1I1	711055424470813	1	1	1	1	1	1	1	1	1	510849472346529	1
DYNC2H1	1	1	1	1	1	1	1	350021907517444	1	1	1	1
DYNC2I2	720460930930107	917741479144494	1	488509766270863	171920449646359	1	171802296538704	743149693524734	1	1	1	1
DYNLT2B	147353009336337	128947660074316	1	744689841310641	145331642737673	1	174634497223167	528288139742418	1	1	1	1
DYRK2	1	1	1	1	1	1	428302641202768	1	1	1	586495770456101	1
EAF2	1	1	1	1	1	1	1	33764794811015	1	1	1	1
EARS2	1	205643014906954	1	1	1	1	1	1	1	1	1	1
EBF1	278655383583837	1	1	1	1	1	1	1	1	1	1	1
EBI3	1	1	838703180674298	1	1	814638979162816	1	1	738089239922458	1	1	837943929587519
ECE1	1	1	1	157238576299899	1	1	1	640646839930748	1	1	1	1
ECRG4	1	1	1	1	1	1	9926357375557	906362473774093	1	1	1	1
ECT2	1	1	1	1	115399955642997	1	149618788233926	1	1	1	1	1
EDEM1	1	1	1	1	1	1	1	1	1	1	1	368270955634247
EDIL3	1	1	1	1	1	1	180035324773546	1	1	1	49642448728127	1
EDN1	1	1	1	1	1	1	1	1	1	1	1	846698137135177
EDNRB	1	548531813880334	1	1	314082216760473	1	137526762929271	12424344349709	1	1	1	1
EED	1	1	1	1	1	1	254196540437423	1	1	1	1	1
EEF1A2	41003967998188	1	1	520888676315833	961996509031178	1	577499989518054	1	1	1	1	1
EEF1AKMT1	424656003087237	383031539233166	1	1	281623995372642	1	396083738220248	1	1	1	1	1
EEF1AKMT3	1	1	1	290648883285522	1	1	1	1	1	1	1	1
EEF1G	109747597324429	1	1	1	1	1	1	120352778871542	1	1	1	1
EEF2KMT	250207963690742	495550862854167	1	227950217782609	382837284811584	1	327332994846491	1	1	1	1	1
EEPD1	1	1	1	1	1	1	1	1	176528443736337	1	260063192526346	560480050346107
EFCAB11	1	192945739553767	1	1	271248816790982	1	1	1	1	1	1	1
EFCAB7	1	1	1	1	1	1	1	333720135807855	1	1	1	1
EFEMP1	1	312661975060109	1	719905938066481	513592841596868	1	1	712875262679623	1	1	1	1
EFEMP2	532659090837232	18719055534816	1	262233501952001	168131576651314	1	1	120437420560365	1	1	1	1
EFHD1	1	1	1	1	1	1	1	346401361565504	1	1	368216194596141	1
EFHD2	1	240638142074079	411129376452228	1	161337898450039	426699842908293	1	1	615940011281974	168344004724326	1	513765581149162
EFNA1	1	1	1	230545502809456	1	1	1	1	1	1	102215694271371	1
EFNA3	544630781283556	1	1	1	1	1	1	1	1	1	1	1
EGFR	3318324575814	466485213259288	1	13251767955787	442432264618329	1	319140244616064	637217249826294	1	1	1	1
EGLN3	1	1	1	143412911459997	1	1	1	108703047822782	1	1	145797196308975	1
EGR2	1	1	103877941950792	1	1	302539342423083	194460394943886	1	476884264822459	380446354281824	1	724267825459724
EGR3	1	1	705560063088031	1	1	291446895016286	211493349874811	1	590673756645838	1	1	10986859909306
EHBP1L1	1	1	1	1	1	292191212779417	1	1	295948395653034	690648347167672	1	1
EHD1	286824857794752	233343278252363	1	247185915629287	228466749230733	1	300317894162061	1	1	758524820457608	942219951560368	1
EHD2	1	279347084364771	1	480339576157838	1	1	1	1	1	1	1	1
EHD4	1	1	1	1	1	1	1	1	1	1	1	261783980553619
ELAPOR2	319646624407709	1	1	1	1	1	1	1	1	1	273814330807103	1
ELAVL2	482674878191372	1	1	1	1	1	1	1	1	1	1	1
ELAVL3	498091606882065	688007386365164	1	660957971927525	575639257915956	1	121834082200912	1	1	1	859614397776744	1
ELAVL4	398131007082179	1	1	1	1	1	841127274621407	1	1	1	1	267608491919056
ELF1	1	1	624326228680473	1	12077428443928	602017323732769	1	1	485373630944085	566452067926814	386677858668321	252352474343498
ELK3	1	1	478768143267318	279518650829212	1	1	1	356785504962717	491643090907777	489802402482175	1	795783966094644
ELL	1	1	1	1	1	282424000948446	1	1	1	1	1	1
ELL2	1	212445190547643	165856605932157	822790004616241	207785692956976	184173095220893	1	684722430756488	149748084640186	1	324611460630916	326946534602797
ELMOD2	1	387042801993668	1	1	289806348578615	1	270760574568711	1	1	1	281952014140938	1
ELN	885838685677393	509669695547864	1	570874358966247	981956834690709	1	1	1	1	1	1	1
ELOVL1	1	658813783040338	432450884576248	396124762295917	491789186633496	424505785722125	320607460935503	607811127336748	1	472843779139631	101385162416647	1
ELOVL7	1	1	1	1	1	1	1	1	1	1	506343255973465	1
EMB	1	1	1	1	1	444010639854392	1	1	324728393495926	1	1	1
EME1	1	1	1	1	209556262225983	1	1	1	1	1	1	1
EMID1	1	1	1	549567849970207	295233353970576	1	1	1	1	1	1	1
EMILIN1	1	1	1	302548441075055	1	1	1	1	1	1	1	1
EMILIN2	1	1	1	1	1	1	1	1	1	583969791754164	598360201087224	1
EML1	1	1	1	265497846708842	171352518620003	1	1	1	1	1	123492620580175	1
EML2	1	340630438417821	1	27964134191279	1	1	1	1	1	1	249996063723613	1
EMP1	1	115371779566546	1	269246006993403	118434479851278	1	51138467689462	145506444747637	1	1	1	1
EMP2	1	1	1	1	1	1	407223451024464	1	1	1	1	1
EMP3	1	547573675429955	119386892819159	580542400437354	263707943871725	228636682708991	40140100098735	230071091643483	189688066419663	134218762649017	1	1
EMX2	1	1	1	1	1	1	1	514192156321982	1	1	1	1
EMX2OS	1	1	1	1	1	1	1	312850359223849	1	1	1	1
ENC1	819383250533821	152485262530848	1	1	290345133130003	1	1	1	1	1	1	1
ENDOD1	1	1	1	1	1	1	1	261725451698133	1	1	916200424810137	1
ENG	1	1	293609963862192	1	1	523222892498872	1	1	272840831935621	1	1	22263934941574
ENHO	732219901284403	33689169831212	1	1	732806958302632	1	167662984287736	3637423821722	1	1	1	1
ENKUR	1	1	1	1	1	1	1	388992087269765	1	1	1	1
ENO2	300978663806993	958478099715024	1	481459389200878	72780369380773	1	569219329019254	109757384327725	1	1	641695943478461	1
ENOSF1	1	1	1	1	1	1	1	1	1	1	619655232462561	1
ENPP1	1	1	1	1	1	1	1	1	362263865910145	1	1	1
ENPP2	1	1	1	1	1	1	1	1	1	1	514884386698747	1
ENPP4	1	1	1	1	1	1	1	1	1	1	539024451627997	1
ENPP5	1	1	1	1	1	1	1	336043312985607	1	1	1	1
ENPP6	1	1	1	1	1	1	1	1	1	1	415683431082446	1
ENTPD1	1	1	626591838274099	1	1	368558362482229	1	1	845815172837215	418032018942991	1	104086718888738
ENTPD2	1	1	1	1	214567565134647	1	1	1	1	1	1	1
ENTPD4	1	1	1	228863385188264	219162886174521	1	1	1	1	1	522284814833348	1
EP300	1	269249390709304	1	1	276047952131784	1	677676026563004	1	1	578736307290829	147004697283336	141192869902782
EPAS1	1	9876702958005	1	220336750588364	458563025297253	1	1	14666865534422	1	1	1	1
EPB41L1	370397317806433	1	1	1	1	1	1	1	1	1	206594059312637	1
EPB41L3	1	1	411070392554846	1	1	124321175108681	329439702935975	1	409474255295137	688248369677233	753736014372528	1
EPDR1	286418620287406	934486046753068	1	700853258403831	527152204172947	1	374049644021126	1	1	1	269815250442446	1
EPHA4	1	325489376742965	1	375729478501689	734675533444556	1	457011521506732	1	1	1	1	1
EPHB1	481695751305561	1	1	1	1	1	263902200696301	1	1	1	1	1
EPHB3	1	1	1	1	328811061410958	1	88372842691594	1	1	1	1	1
EPN2	906661120887233	13234479835251	1	422294079151659	13164330830196	1	556912780998735	888170614986512	1	1	422966599173135	1
EPSTI1	1	1	250969032325301	1	1	113113183886138	357407266125691	1	888962777293906	146797864355263	1	391923786652271
ERAP2	1	1	1	1	1	1	1	1	1	1	1	341974378932715
ERBB3	1	1	1	1	1	1	1	1	1	1	119349956701959	1
EREG	1	1	1	1	1	1	1	1	1	559999475795351	1	1
ERI2	1	1	1	1	214055814244704	1	350474834286638	864030307264497	1	1	1	1
ERMARD	1	1	1	269138452060735	1	1	1	1	1	1	1	1
ERMN	1	1	1	1	1	1	1	1	1	1	358591440342108	1
ERO1A	1	250955511814872	1	234212304374862	1	68134454606961	24887038070001	1	283196593896798	1	20400653517834	1
ERV3.1	108239553362317	194169633464737	1	1	266170359483424	1	296524491569096	1	1	1	1	1
ERVK3.1	1	421282977659572	1	402160281537214	333263639068185	1	1	509376599944847	1	1	1	1
ESCO2	1	1	1	1	846563751210652	1	130683071312696	1	1	1	1	1
ESYT1	1	203806999748539	427529575815113	273954833584034	1	460127921083532	230329738058264	1	375881855886041	1	1	1
ETNPPL	1	1	1	1	1	1	1	163937471807835	1	1	1	1
ETS2	1	1	405103211602175	1	1	285958249039397	1	1	425215667558251	286515567093654	1	734954610383765
ETV1	132628532109024	124740436496736	1	412119993766304	260252890630777	1	238925345046259	569936165900993	1	1	1	1
ETV3	1	1	1	1	1	1	1	1	1	1	1	251324837502847
EVA1B	1	252360340737266	1	180092545660072	154121083325693	1	1	1	1	1	1	1
EVA1C	1	28386663752386	1	1	188915632083382	1	1	1	1	1	228691126309509	1
EVI2A	1	1	896532276041689	1	1	891012975910922	1	1	827304807884931	101412026218767	311561732671807	105862919623493
EVI2B	1	1	198928826124016	1	1	145746529158069	1	1	217715349166887	355401194293273	1	242821273435764
EVI5L	1	1	1	1	1	1	1	1	1	1	87579398671964	1
EXO1	1	1	1	1	194053156811245	1	435757380572975	1	1	1	1	1
EXOC6B	1	1	1	1	1	1	1	1	1	1	781953489536972	1
EXOSC2	1	1	1	1	266994185740293	1	171976436850855	1	1	1	1	1
EYA2	1	257754027895237	1	257973120081422	18060095160783	1	1	1	1	1	1	1
EZH1	1	1	1	1	1	1	1	1	1	1	486112134717136	1
EZH2	300711608575787	1	1	1	533373503344832	1	420790693037534	1	1	1	1	1
F12	476974879036468	1	1	302156013315619	1	1	1	1	1	1	1	1
F13A1	1	1	1	1	1	166685537653441	1	1	924792781801533	448976943630976	1	1
F3	1	214706841790139	1	164059952691165	596453113720538	1	1	736103112974526	1	1	1	1
FA2H	1	1	1	1	1	1	1	1	1	1	230080128130637	1
FAAH	1	1	1	1	1	1	288255844303433	1	1	1	130746248159094	1
FABP3	1	1	1	1	1	1	1	1	830040551106336	1	1	1
FABP6	130090129999551	1	1	1	1	1	1	1	1	1	1	1
FABP7	328763320924331	242702485941601	1	556848794666085	87416619250813	1	866866475969746	986027141087367	1	1	1	1
FADD	1	225190492859014	1	156361420677012	140743656630653	1	1	1	1	1	1	1
FAH	1	1	35763089441278	1	1	32721377062031	1	1	379609881128346	1	221599744815676	1
FAM102A	1	1	1	1	1	1	1	1	1	1	125506008535372	1
FAM107A	1	288465316538755	1	1	1	1	1	590022189161532	1	1	1	1
FAM107B	609284504722866	1	1	1	435228752254954	320281465787174	128568087253925	1	1	639006084258003	128889361884569	470524847293809
FAM114A1	1	267085969383078	1	512813161708628	214074123496649	229601923887137	387985322209047	1	1	1	256913571314876	1
FAM118A	853729511464156	1	380977936466729	1	1	406474299482087	1	1	1	1	209209133736604	589504261222378
FAM124A	1	1	1	1	1	1	1	1	1	1	766722760832925	1
FAM126B	551574308295086	1	1	336021680324344	204333145346439	1	1	1	1	1	327560803617563	467394796179613
FAM131A	328791803270953	160613669648968	1	1	1	1	1	1	1	1	1	1
FAM131C	1	1	1	1	1	1	1	1	1	1	593307582190345	1
FAM13C	1	1	1	1	1	1	366717058683199	1	1	1	328279785658081	1
FAM167A	1	1	1	1	1	1	1	372742949831783	1	1	1	1
FAM171A1	1	1	1	1	1	1	359308387974726	138113864875689	1	1	442010177914625	1
FAM171A2	1	1	1	1	1	1	301450087365777	1	1	1	1	1
FAM171B	136011996284259	1	1	1	1	1	1	101118771268163	1	1	184292174541642	1
FAM178B	1	1	1	1	1	1	1	1	1	1	501956824114222	1
FAM181A	1	279976820104273	1	1	345180037458717	1	1	318634972517445	1	1	1	1
FAM181B	1	201987072066961	1	1	512109446627081	1	36676977471335	1	1	1	200983790359629	1
FAM193B	384233092283782	1	1	1	1	1	1	1	1	1	311710764724348	1
FAM20A	1	1	1	1	1	332594759094835	1	1	1	1	1	1
FAM20C	33869546023091	571767442953341	1	158250682898376	597740207583709	1	1	1	1	1	437858454602626	1
FAM217B	186303309014375	1	1	1	1	1	158933632679304	743250595750047	1	1	241706318606968	1
FAM222A	1	1	1	1	1	1	1	1	1	1	518380217034082	1
FAM229A	284729166143549	435187648269404	1	261624528946589	398757868029646	1	1	1	1	1	1	1
FAM241B	711724480074703	1	1	1	1	1	586330796425435	1	1	1	1	1
FAM3B	1	1	1	1	1	1	1	1	252807895216827	1	1	1
FAM50B	1	1	1	22274424213793	247109242952036	1	417935317440727	1	38902640197967	1	529857196052381	1
FAM53C	568317149182506	354330819230094	493516026353572	391624147784775	385327090637991	471222883546475	380047019474311	1	1	1	594908290006848	229394355829952
FAM76A	1	1	1	1	1	1	1	1	1	1	487393714811359	1
FAM76B	299913711939529	190215208831217	1	1	31627836126032	1	878227548103292	1	1	1	471108366157525	1
FAM81A	1	1	1	1	1	1	2848965100918	1	1	1	1	1
FAM83D	1	1	1	1	224459325248468	1	339406618924914	1	1	1	1	1
FAM89A	1	1	1	1	1	1	892538889196381	1	1	1	1	1
FAM98C	560015413514391	455084704983317	1	545436795940476	308156459450746	1	1	1	1	1	509579776892566	1
FANCA	1	1	1	1	523060302689553	1	402008675192498	1	1	1	1	1
FANCG	333980676089365	1	1	1	598107085017318	1	489475317295088	1	1	1	1	1
FANCI	1	1	1	1	900922081725671	1	107199438129753	1	1	1	1	1
FAR1	1	257717043854421	1	1	28494499335606	1	42169350972834	652312064091036	21359668950535	367664454253884	326052668491496	1
FARP2	1	1	1	1	1	1	893171493418278	1	1	1	750862902820766	1
FAS	1	1	1	369635376248534	1	1	1	43164441205559	1	1	1	1
FASTKD1	1	215321416035714	1	1	1	1	1	1	1	1	1	1
FAXC	651923968907742	1	1	1	1	1	227493168947958	1	1	1	1	1
FAXDC2	1	1	1	1	1	1	1	1	1	1	246479742668275	1
FBLIM1	39845869909564	290154850820692	1	593963844589461	1	1	74768433258043	1	1	1	1	1
FBLN1	657399968844274	1	1	1	1	1	220812737421754	34834334334838	1	1	1	1
FBLN5	1	541811403182396	1	1	1	1	1	1	1	1	1	1
FBN3	1	1	1	1	1	1	267616970971816	1	1	1	1	1
FBP1	1	1	432847346116086	1	1	602266333620983	1	1	29916751156236	622466786351889	1	1
FBXL2	211880284334577	1	1	1	1	1	1	1	1	1	1	1
FBXL6	1	1	1	1	1	1	222313930854976	1	1	1	1	1
FBXO17	221398594873381	50637235385364	1	329623374333326	379755848660986	1	1	1	1	1	1	1
FBXO2	1	1	1	1	1	1	372797085941828	621582703669842	1	1	1	1
FBXO31	1	1	1	1	200221788290304	1	1	1	1	1	1	1
FBXO32	1	531796851034665	1	927311526633791	366326959010257	1	1	1	1	1	462184074749062	1
FBXO4	1	254872390371011	1	264873325449617	287207256005679	1	1	1	1	1	1	1
FBXO5	1	1	1	1	371562061046177	1	536543727315097	1	1	1	1	1
FBXW9	1	349678832484524	1	1	1	1	1	1	1	1	1	1
FCAR	1	1	1	1	1	1	1	1	1	548008625763383	1	1
FCER1G	305295878375224	242946914844445	370581431043632	1	357926859182737	490157969723496	410520643705125	321566668787721	387356427443815	366215753378756	1	255309264018223
FCGBP	1	1	303231509029878	1	1	461338968535759	1	1	406848029545651	1	1	1
FCGR1A	1	1	744907533825054	1	1	844918205937887	1	1	855442088821989	266086883099473	1	903341381624474
FCGR1BP	1	1	171005326440186	1	1	189835701331437	1	1	181646410942301	863284479243752	1	367857713007651
FCGR2A	1	1	409539290930563	1	303811235055562	695366167915413	1	1	249243697312027	381091383245994	1	582054629250878
FCGR2B	1	1	1	1	1	156529731418142	1	1	1	436867798992556	1	1
FCGR3A	1	1	478305536948938	1	1	632374263821969	1	1	269521837211089	988729938847393	1	344424334682455
FCGRT	1	893311225323249	746273796852539	199992749581852	498321893224865	809004545168794	1	766697352765593	79012098560549	595883723928397	1	803552641114601
FCHO1	1	1	1	1	1	1	1	1	1	1	545499304355393	1
FCN1	1	1	1	1	1	1	1	1	1	215228605656097	1	1
FDXR	1	15286772865364	1	1	1	1	1	1	1	1	1	1
FEN1	276138724331255	453297037789367	1	310278661797976	130140877040712	1	171051376092648	1	1	1	285936070798657	1
FERMT3	1	1	105877465411968	1	1	169991345623911	1	1	137881606150302	17236003405931	1	815992795231749
FES	1	1	1	1	1	718107979250472	1	1	328893625935539	161013262130177	1	1
FEZ1	576133508631439	39680687712559	1	190245145849995	348347302861949	1	310594653344929	745152109788949	1	1	240532758719848	1
FGD2	1	1	1	1	1	1	1	1	199213986229314	214116105560423	1	1
FGF1	1	351071348188641	1	1	1	1	1	231131448373307	1	1	217699193796272	1
FGF9	646280112198323	1	1	1	1	1	1	1	1	1	1	1
FGFR2	1	1	1	1	1	1	1	982449221883079	1	1	371632502861884	1
FGFR3	1	1	1	1	1	1	1	951107616383428	1	1	1	1
FGGY	1	1	1	1	18762298931296	1	1	531034969056687	1	1	1	1
FGL2	1	1	241790595289374	1	1	231888531572524	1	1	258107829460036	102243401547572	1	191796213608903
FGR	1	1	223331518198803	1	1	1	1	1	1	141792993113943	1	1
FHL1	285243386667392	244307992318403	1	15201696647727	238953718871291	1	304762284126435	5720248551499	1	1	1	1
FHL2	1	1	1	1570206595774	1	1	1	1	1	1	1	1
FHOD1	1	1	1	1	1	296535432047832	1	1	1	1	1	1
FIBIN	1	421908614058501	1	237401142252638	296966894330937	1	1	290106919151501	1	1	1	1
FICD	1	1	1	196297847430994	1	1	1	1	1	1	358274001787254	1
FIP1L1	801028199512991	460191566446565	1	354885213616288	108974660461201	1	104539137764864	1	1	1	269150479609017	1
FKBP10	1	179305805669054	1	197743259308409	172301920325886	1	508067207965811	489632466726674	1	1	1	1
FKBP11	1	395045661362271	1	432318104758453	349966372395128	1	1	1	1	1	1	1
FKBP1B	694826123450549	269690730907273	1	1	185873408742305	1	242483932347917	1	1	1	1	1
FKBP7	250263856956645	1	1	1	1	1	1	1	1	1	1	1
FKBP9	732065305058826	976680072028761	1	166888682913807	141292755924499	1	231471335878392	184443788434612	1	1	247603079357298	1
FKRP	1	1	1	1	260007662735489	1	1	1	1	1	1	1
FLNA	286868123316317	101537162895847	1	185654520481016	879413954677736	1	200211187477119	704589585413092	1	287163159648534	1	1
FMC1.LUC7L2	600261114407031	1	1	1	1	1	30859345134869	1	1	1	415330318956711	1
FMN2	1	1	1	1	1	1	1	89714644205564	1	1	1	1
FMNL1	1	1	628960978797788	1	1	100151537834924	1	1	590676541952567	108090251822934	1	179482537335368
FN1	1	1	1	123837964708926	1	1	1	716189824516737	1	26031808179247	1	1
FN3K	1	1	1	2581798287322	1	1	1	1	1	1	463611774199306	1
FNBP1L	537819381848441	1	1	1	12169694683077	1	1	1	1	1	1	1
FNDC3B	1	185866153099003	1	230440435120339	244144800142694	276120612292657	1	52863884152129	1	604893353464934	1	1
FNIP1	1	1	1	1	1	1	1	1	1	1	170998498488664	27261559542927
FNIP2	384236155658416	1	384602172738827	1	257721903639497	440030788323082	1	1	258147177011462	1	654245202538028	142189245742866
FNTB	1	271294990823971	1	321376625522184	426367973879237	1	1	1	1	1	608016450425755	1
FOLH1	1	1	1	1	1	1	1	1	1	1	387995974971497	1
FOLR2	1	1	452041408411036	1	1	53303091848408	1	1	371150958191392	1	1	883309621393449
FOSL2	1	1	1	155246770388888	1	163864865017644	1	1	1	341218097928198	1	1
FOXM1	1	1	1	1	601707448640007	1	732182038494497	1	1	1	1	1
FOXO1	1	310488613025061	1	592708903594384	45768134533919	1	1	136855089601817	1	1	101186492287985	1
FOXP1	1	1	1	1	1	1	1	243069239756017	1	22082811424236	367196452406736	1
FPR1	1	1	506482435447441	1	1	425536958036148	1	1	523549445822143	403274083975605	1	401321310691859
FPR3	1	1	1	1	1	25611621160693	1	1	1	277699013354509	1	211662311484779
FRMD3	1	1	1	484519138659541	1	1	1	1	1	1	1	1
FRMD4A	874324912765441	1	11935072617041	1	1	112135031427199	100358302027602	205125883393048	144960846550224	1	1	361832428999173
FRS2	957773093372272	256921138789202	1	1	219021184127196	1	373698559935203	1	1	1	683157969072737	1
FRY	2794463498882	1	1	1	1	1	1	1	1	1	1	1
FSD1	100642925567219	421219428071679	1	1	312326949901181	1	629323794282806	1	1	1	1	1
FSTL1	1	736541608452784	1	612464593672422	64817938507105	1	1	261174921990599	1	1	1	1
FSTL3	1	1	1	360581120563067	1	1	1	1	1	1	1	1
FTX	353127650766774	1	1	1	1	1	1	283934267504774	1	1	1	1
FUCA1	1	1	338417235150032	1	1	451806232977081	1	1	429595657337433	1	1	257143487297972
FUOM	1	1	124349795266022	1	1	117759142133312	353341598240011	1	156540541510866	850427743157312	1	102809465631946
FUT8	1	185596822723121	1	1	41908107034283	1	25144098966864	927330832879352	1	1	282758990181699	1
FXR2	956712214187162	1	1	277259190395986	377819951676882	1	28975757698907	1	1	1	930620363979833	1
FXYD1	1	402849893032732	1	1	928570867224488	1	1	353996612057084	1	1	1	1
FXYD5	1	1	350403615583709	1	1	415896226639135	1	1	236040012440117	581790205433439	1	188855272511064
FXYD6	110866111792215	845014002402512	1	212775232590238	938014010893498	1	772613290002096	502796430627413	1	1	1	1
FXYD7	616732967378433	1	1	1	1	1	432140643061015	1	1	1	46065954780784	1
FYB1	1	1	615205289370768	1	1	571230199342095	1	1	712884355760287	740130485366619	1	500740590542362
G0S2	7064340875656	272174238066509	125293328215814	1	588589901171722	610929266617214	1	714057279844153	111221604547221	610300122965697	1	739545311723843
G2E3	1	1	1	1	617854223929646	1	869824230352328	1	1	1	609687880870649	1
GAB1	1	295728505341648	1	203286325975846	40743171989094	1	527541133937635	1	1	1	241877927975763	1
GAB2	1	1	1	1	1	1	1	1	1	1	128102507643962	1
GABBR1	1	1	1	1	1	1	203817219294302	935784583441689	1	1	1	1
GABBR2	39972599021992	1	1	1	1	1	574105454074389	1	1	1	1	1
GABRA2	1	1	1	1	1	1	1	230320303248974	1	1	1	1
GABRB1	444209657763702	1	1	1	1	1	1	490998294886913	1	1	1	1
GAD1	890976500362488	1	1	1	1	1	45156813447635	1	1	1	1	1
GADD45A	69194129074355	204171670158047	1	412260735178916	195054184642565	1	222770107856624	202291780752099	1	1	257255795037321	1
GADD45G	566640929412638	1	410530516929499	448957786208908	130531788828394	582022348633605	120371952192034	1	530964692561139	1	274706877632069	748298887063186
GAL	132167972735507	1	1	1	1	1	1	1	1	1	1	1
GAL3ST1	1	1	1	1	1	1	285282467378537	1	1	1	308044013983667	1
GAL3ST4	1	1	656929195975722	1	218511769835551	680206645592494	1	1	648163633575913	1	1	539434062758746
GALE	477340965388523	355602358380502	1	312323364069339	39310917831221	1	1	1	405572923744513	1	1	1
GALK1	1	455121003487827	1	260098097020898	303351074337023	1	241865011314399	1	1	545193376977431	1	1
GALM	1	1	542333699649951	1	1	782704280256062	1	1	391079283579916	1	1	1
GALNS	309588327705282	477594381317797	1	32566983117782	324344947793154	1	1	1	1	1	1	1
GALNT13	1	1	1	1	1	1	81846994945313	1	1	1	686184576725073	1
GALNT15	1	1	1	1	1	1	1	1	1	1	210473652330278	1
GALNT16	1	1	1	1	1	1	1	368391569482183	1	1	1	1
GALNT6	1	1	1	1	1	1	1	1	1	1	114222772150049	1
GALNT7	1	1	1	1	161308568105453	1	269733213435807	1	1	1	154984274180922	1
GALNT8	1	1	1	1	1	1	254938804222738	1	1	1	1	1
GAN	346675238798932	187059287482879	1	248827821778494	1	1	1	1	1	1	1	1
GAP43	59235297290454	764058396945896	1	761820818513426	446780519914565	1	166085153385152	987999094142645	1	1	1	1
GARIN5A	301546850694486	1	1	1	1	1	1	1	1	1	1	1
GAS1	1	160804311754721	1	1	12700888820169	1	755266254773537	1	1	1	1	1
GAS2L3	1	1	1	1	344971545649393	1	436558916366193	1	1	1	1	1
GAS5	1	1	1	1	1	1	1	123498763244188	1	1	1	1
GAS6	1	1	576570186569021	1	1	554680815859343	1	1	757445969332251	1	1	915730494720774
GAS7	1	480170001293399	1	308959714614545	380623245978902	1	1	1	1	916446334932782	571138245584311	1
GAS8	1	1	1	1	232227310647068	1	1	1	1	1	1	1
GASK1B	1	1	1	1	433383228266522	342924524778458	1	177806611882192	281225423785874	729568885996228	1	1
GBE1	1	466490714899961	1	164927910897673	417539135963156	1	1	1	1	1	155160757570477	1
GBF1	1	1	1	1	286080709580715	1	647488462344667	1	1	1	540835564976244	1
GBGT1	1	1	1	1	1	225722243871658	1	1	1	1	1	1
GCLC	1	1	1	1	1	1	1	1	1	1	524366251832225	1
GCLM	1	244724151948638	1	304008781630584	149568069329059	1	1	1	1	1	145738156998969	1
GDAP1L1	623846607637371	1	1	1	1	1	194892842021319	1	1	1	1	1
GDF15	1	21229096066049	1	186568820132347	1	1	1	1	1	1	1	1
GEM	1	1	1	10394415270482	1	1	1	331518288726243	1	1	1	122239896123721
GEN1	1	1	1	1	309503192585993	1	335704544920633	1	1	1	1	1
GFAP	867413446567952	795565225513558	410357705459696	50480255010959	324805495648174	1	647530287767131	263605619842097	1	1	1	1
GFOD2	388513403322802	1	1	1	1	1	171417272879977	1	1	1	1	1
GFPT2	1	1	1	533170797562158	1	1	1	1	1	1	1	1
GFRA1	1	1	1	1	1	1	301322286545086	1	1	1	1	1
GGA2	1	1	111016581589254	402832448289399	438582082425378	987139117201365	426613337166095	1	116283656603578	1	1	126146092445499
GGH	614780520853492	624797129139103	1	43249044963346	152647797427526	1	183935844493339	451545977295669	1	1	1	1
GHDC	1	222307723433983	367975472841824	1	209070494744354	1	1	1	1	1	200401871719204	1
GHRL	1	1	1	1	1	1	1	1	1	1	1	998979533665909
GIHCG	54980560750247	381582448040334	1	297772968240204	743113343949249	1	300351508840325	1	1	1	262319245202716	1
GIMAP1	1	1	1	1	1	138649629303788	1	1	1	135845055067935	1	1
GIMAP2	1	1	108231113416176	1	1	846173183153298	1	1	493613636247778	134621609343516	1	497169758076652
GIMAP4	1	1	156494624219763	1	1	129924140617745	1	1	155974150123432	219164972003625	1	502601080834103
GIMAP7	1	1	1	1	1	1	1	1	1	955968081572229	1	1
GINS1	1	327465962362204	1	1	459905838366095	1	545424810910987	1	1	1	1	1
GINS2	439649362899759	609262138580726	1	1	136344475322342	1	136823238525335	1	1	1	1	1
GINS4	1	1	1	1	398481685479285	1	325006802386555	1	1	1	1	1
GIT2	1	1	1	1	1	1	175420201627553	1	1	1	173477823857842	23970655938573
GJA1	1	272622631136945	1	335798337388712	1	1	1	304436182657333	1	1	1	1
GJB1	1	1	1	1	1	1	1	1	1	1	402398950229541	1
GJB6	1	1	1	1	1	1	1	199070795059183	1	1	1	1
GJC1	1	1	1	1	291909546606835	1	1	1	1	1	1	1
GJC2	1	1	1	1	1	1	1	1	1	1	175951024917256	1
GK	1	1	1	1	1	334157503408841	1	1	1	532084623316599	1	398257731297864
GLA	168232968759586	1	592172508412935	1	184539668337254	676107136602903	215590575407734	1	429263273520709	1	1	72784366845586
GLCCI1	174712772404892	1	1	1	798463941083496	1	176174759257862	1	1	1	1	1
GLDN	1	1	123503455159155	1	1	391860024249687	1	1	227578270972837	1	171299544097444	1
GLI3	1	1	1	1	1	1	1	620562276601698	1	1	1	1
GLIPR1	1	290460981304664	154310776483452	744216375478002	1	143320663987676	1	1	151115182610068	244999836197317	1	128777567004985
GLMN	1	1	1	1	215045131985902	1	1	1	1	1	1	1
GLUD1	1	220816480623416	1	203253347940327	216502359064223	172887301872568	368682982067385	203458252056982	1	1	376711335354546	1
GMDS	1	1	1	1	193081280309633	1	1	1	1	1	1	1
GMFG	1	1	490558161124146	1	1	58991057395958	1	1	552615194256122	145956711818333	1	222882627399775
GMIP	1	1	1	1	1	295919216224789	1	1	37535164096858	531862978191975	1	1
GMNN	337635818455341	766226646246665	1	578660232728737	205172572475343	1	347996827455327	165777311889604	1	1	1	1
GMPPA	1	137303108302265	1	155267973819031	1	1	1	1	1	1	1	1
GMPR	1	359158660418954	1	1	1	1	1	40524407866287	1	1	1	1
GNA13	1	1	183876158130435	1	1	176112767626954	1	265304834983028	1	1	13655443158387	716329073586915
GNA14	1	1	1	1	1	1	1	323137714993642	1	1	1	1
GNA15	1	1	35507979918578	1	1	686473929274649	1	1	450136734083958	643698252092265	1	1
GNAI1	274586260047429	1	1	1	1	1	214116516506802	1	1	1	173740088796587	1
GNAL	1	1	1	1	1	1	45803644552105	1	1	1	1	1
GNAO1	56195712032128	1	1	1	205106095746935	1	457893550378897	11072272200204	1	1	200959980215569	1
GNAZ	427607342655894	1	1	1	1	1	1	1	1	1	159524243780226	1
GNB5	340384277150713	181212639269875	1	1	195293691655808	1	650229490551618	1	1	1	1	1
GNG10	1	1	1	1	1	1	1	204554736924315	1	1	1	1
GNG2	216347052263557	334602261304992	1	338356496861951	912241991390242	355621183483932	167152389121276	1	1	727687636658559	1	1
GNG3	205112836157046	1	1	1	1	1	1	1	1	1	1	1
GNG4	654180852552534	1	1	1	317265048986287	1	113008613259055	1	1	1	1	1
GNLY	1	1	577671015903378	1	1	620746348895335	1	1	498679603037485	471791360827881	1	1
GOLM1	312657840528321	116086314923196	1	733401891623409	1366082410685	1	238027434844002	676783266247403	1	1	218994168978258	1
GON7	1	458373052103311	1	240412017147437	309256548038115	1	1	518898360649173	1	1	1	1
GPAM	1	1	1	1	1	1	1	602212492448471	1	1	1	1
GPBAR1	1	1	1	1	1	1	1	1	1	455028036713422	1	1
GPC1	337960846993122	156801809250414	1	238816534949626	171653222082007	1	276554579342558	445160159967527	1	1	1	1
GPC2	377299594282741	1	1	1	33844899027639	1	437917262044637	1	1	1	1	1
GPC5	1	1	1	1	1	1	1	90944976982073	1	1	1	1
GPD1	140121921564155	1	1	1	1	1	1	1	1	1	60963146437435	1
GPD1L	1	245237771751001	1	1	1	1	1	1	1	1	226890582216891	1
GPD2	429665121868616	221843826571554	1	264058218670872	270470592052372	1	46812402667708	155412529069352	1	1	1	1
GPHN	1	21317644299783	1	1	356620295697281	1	1	1	1	1	156601586279734	1
GPIHBP1	1	1	1	1	1	1	1	1	1	1	610511497097765	1
GPM6A	210582194551602	494702827183827	1	401021914061115	977522341771263	1	855741266940906	28822234643729	1	1	1	1
GPM6B	38562664302233	132405413340922	1	118801688121747	1314321034418	1	107445685709587	308980982273284	1	1	478099156442939	1
GPNMB	1	1	313603833068735	1	1	391308408644535	1	1	136680335136045	1	1	519909446986064
GPR162	310943825822942	198270711991399	1	1	1	1	1	1	1	1	1	1
GPR183	1	1	152063133881776	1	1	499251730325533	1	1	254899168243809	172279582784152	1	426298180696989
GPR19	261504264086787	1	1	1	1	1	1	1	1	1	1	1
GPR34	1	1	369521444145193	1	1	211979585257454	1	1	321022343376	1	1	216033424933731
GPR37	1	136898995372751	1	1	1	1	1	1	1	1	107077460632777	1
GPR37L1	1	108557646670247	1	1	872576797762571	1	1	235973401481962	1	1	301840082496309	1
GPR62	1	1	1	1	1	1	1	1	1	1	471926442788595	1
GPR65	1	1	324749550771301	1	1	291216754826496	1	1	295330277626215	1	1	182425414324517
GPR84	1	1	437819726530374	1	1	709083062506364	1	1	27189837240287	1	1	572663577355334
GPR89A	304307922293612	25616706723099	1	1	248674715737292	1	1	1	1	1	1	1
GPRC5B	246486325047575	646705544248072	1	720785427787426	765561204989837	1	881172860586877	557318912019385	1	1	55982806806106	1
GPS2	32711950054221	1	1	1	197404444429092	1	1	695237878610755	1	1	217403465190845	1
GPX3	1	1	750793574703617	376281922695307	1	131229573735928	99248789845355	127630934593475	43776344057097	1	1	1
GPX8	1	200401709561497	1	234313469460813	262411390591008	1	1	1	1	1	1	1
GRAMD1C	1	1	1	1	1	1	1	111202189694956	1	1	1	1
GRAMD2B	1	37690186504386	1	295249296089334	361897213294221	1	1	470872012108457	1	1	61111315721509	1
GRB10	1	1	1	489570734070776	1	1	1	1	1	1	239426272008994	1
GRID2	1	1	1	1	1	1	375471842209982	1	1	1	1	1
GRIK3	1	1	1	1	220348068088809	1	370299116686771	1	1	1	1	1
GRIN2B	591610366811272	1	1	1	1	1	1	1	1	1	1	1
GRK2	1	1	349777087115318	1	1	437119913286206	390080481277048	1	1	908471031656255	374604991830984	1
GRK4	303025427572534	1	1	1	1	1	1	1	1	1	1	1
GRK6	193559915873536	1	1	1	137996824705723	1	327427604128011	1	1	263628120668025	1	1
GRM3	1	1	1	1	1	1	1	220699185957883	1	1	253493837631321	1
GRWD1	242634289902896	554725343321264	1	211387119320532	353079411736175	1	356146777084798	1	1	1	1	1
GSE1	900298706260089	1	1	1	1	1	1	1	1	1	1	1
GSG1L	1	183279938889827	1	1	269703898660838	1	1	1	1	1	1	1
GSTA4	403954594438022	576230326610453	1	392191560555572	748107092290264	1	165921738487201	693685908211891	1	1	216459181893085	1
GSTM1	1	1	1	1	1	1	1	293618647066158	1	1	1	1
GSTM5	1	1	1	1	1	1	1	232192189624916	1	1	1	1
GTF2E1	1	1	1	1	21157539707415	1	1	1	1	1	1	1
GTF2IRD2B	278476646018529	1	1	1	1	1	1	1	1	1	1	1
GTPBP1	430896509057209	1	1	21057177028041	1	1	337920937284116	1	1	1	892301354171914	665230061701147
GTPBP3	42950611650329	369595164755345	1	1	193113809397388	1	1	1	1	1	1	1
GTSE1	1	1	1	1	578847640994967	1	180998121125824	1	1	1	1	1
GUCA1A	1	1	1	1	1	1	284780819392285	1	1	1	1	1
GULP1	1	200498788262082	1	1	1	1	385669421024572	1	1	1	1	1
GYPC	1	702074498358056	325928640679892	36764637829302	1	224701811809878	834660895401261	1	233317984783051	439708369690694	1	284706145263427
GYS1	1	1	1	377466524703493	1	1	1	1	1	1	1	1
GZF1	1	206318707154224	1	1	180957679038991	439275505099817	1	1	1	1	283346344278999	1
H1.3	1	1	1	1	411586522556744	1	1	1	1	1	1	1
H1.4	1	1	1	1	366152858752751	1	125056301151461	1	1	1	1	1
H2AC20	1	1	1	1	873913521232198	1	132129591800192	1	1	1	1	1
H2AC6	1	1	568916840485261	124663105055679	333984351929642	595803630551678	1	181323401307068	1	1	138337197392741	1
H2AW	1	1	1	1	1	1	36484086647837	1	1	1	1	1
H2AX	270637638519724	376480945336303	1	501865290041448	28194193716472	1	167513281457808	1	1	1	111749544322822	324804629122544
H2BC12	1	1	1	1	1	1	1	1	1	1	574757967261651	1
H2BC18	1	1	439477743865434	1	1	1	1	1	1	1	1	1
H2BC21	1	1	270039420050329	1	1	1	1	238569585355517	1	1	274517980311508	1
H2BC8	1	1	559807815927719	1	1	1	1	1	1	1	1	1
H2BC9	1	1	1	1	335362677604959	1	1	1	1	1	1	1
H4C8	1	1	1	1	1	1	1	364345820480332	1	1	1	1
HACD4	1	1	1	1	1	1	1	1	15035992089809	182998008454491	1	1
HAGLR	1	1	1	1	1	1	1	1	1	1	121343119328565	1
HAMP	1	1	767276473574727	1	1	210282908673153	1	1	142113998196737	305993712463107	1	274647908001852
HAPLN1	1	1	1	1	1	1	387986259374556	1	1	1	1	1
HAPLN2	1	1	1	1	1	1	1	1	1	1	239664304487721	1
HAUS8	1	1	1	1	360612734258296	1	368330656707531	1	1	1	1	1
HAVCR2	1	1	377114055228106	1	1	357263150131882	1	1	302344200532963	76971542293412	1	471814263042892
HBA2	831363784961864	1	1	1	1	1	1	1	1	1	1	1
HBB	163404028647298	1	1	448492254255382	446122197036055	550847282808015	662920327363544	1	1	1	1	1
HBEGF	239874293324301	1	845964076674853	332481598409438	1	206148238932748	1	1	75405792591284	231299676882275	827124203309228	306372254986444
HCK	1	1	747396460119456	1	1	633798711446435	1	1	629798957319184	109902855754723	1	706792292858999
HCLS1	1	1	304809699150823	1	1	331254504442122	1	1	350889243258011	278721307313708	1	18407067805831
HCN2	1	1	1	1	1	1	1	1	1	1	166126708176238	1
HCST	1	1	739977984283711	1	1	935783363030128	1	1	754082228079672	104744638253779	1	117391418004243
HDAC11	1	1	1	1	1	1	1	353379303848688	1	1	177465278208481	1
HDAC7	471637172968138	284907480972659	1	1	1	1	1	1	1	1	1	1
HDGFL2	1	1	1	1	451515366282856	1	344941666826864	1	1	1	1	1
HDGFL3	1	1	1	1	857910770361436	1	13479587656024	1	1	1	1	1
HEATR5A	1	1	1	1	1	1	1	564529249434186	1	1	706383729998207	1
HECW1	424185227448195	1	1	1	1	1	1	1	1	1	1	1
HEG1	1	1	1	1	300261518020666	1	1	1	1	1	797297796107703	1
HELLS	1	1	1	1	124829178662301	1	371518789250087	1	1	1	1	1
HELZ2	1	1	1	1	1	1	1	1	1	1	1	198589893475899
HEPACAM	1	126864832421627	1	706081736296142	125240616355766	1	1	45784157670095	1	1	370697118263335	1
HEPN1	1	147356277016276	1	718423570932831	111806475456924	1	212860801595406	231294550467615	1	1	669531273632159	1
HERC1	284800942436173	1	1	1	259975110944849	1	47500380989175	190921404469618	1	1	931531882273671	1
HERC5	1	1	1	1	1	1	1	1	1	1	1	282504377636602
HES1	1	198694972435298	1	181015999383047	132227083638057	1	576243943987853	239955347771439	1	555916218234003	1	1
HES5	1	1	1	1	1	1	336892031968807	1	1	1	1	1
HES6	541917649824735	919872061542041	1	465699707069868	295580273772215	1	698281408034039	1	1	1	214277888513257	1
HEXD	327978209436458	1	1	1	1	1	1	1	1	1	293525151440701	1
HEY2	1	1	1	1	1	1	259080156427838	1	1	1	1	1
HHATL	1	1	1	1	1	1	1	211619315691382	1	1	294416228886092	1
HHEX	1	1	352152863062497	1	1	287216819017009	1	1	26657029945214	1	1	355670542918471
HHIP	1	1	1	1	1	1	1	1	1	1	371536022084201	1
HID1	339044176323841	1	1	1	1	1	1	1	1	1	427937186741263	1
HIF3A	1	1	1	1	1	1	1	850107844373761	1	1	1	1
HILPDA	48832181182344	165380433355362	1	106556638929522	518325232246201	1	307225927120769	332087181954223	1	1	1	1
HIVEP3	1	234534345588379	1	1	135692111639836	1	1	1	1	1	177420344193637	285869058434923
HJURP	1	1	1	1	756410438625288	1	111039421008223	1	1	1	1	1
HK3	1	1	1	1	1	1	1	1	1	88134343943753	1	1
HLA.DMA	1	1	906627763814599	1	1	130031924045877	1	755564585163776	839146005158743	559878086276649	1	713807555293905
HLA.DOA	1	1	133516778742933	1	1	134586314138049	1	1	119644349144514	1	1	147048006536753
HLA.DQA1	1	1	443365598806057	1	1	112518372440461	1	1	15977024767336	277924605777109	1	389156461356603
HLA.DQB1	1	1	563280099135158	1	1	923427878634997	1	1	374794271387819	416313324226812	1	566084466981798
HLA.DRA	525081572909772	30052179264325	569881275431695	153637969398931	78565550872681	100488797897163	4933431180575	109013052115801	580915342496761	38255997341582	1	523396935870361
HLA.DRB1	290008130514327	1	319184854367225	627444619147245	285038146616519	571572816177465	1	561026467503758	276810548814516	249558101128257	1	33614382451668
HLA.DRB5	1	1	448921353589395	1	1	453498341495542	1	1	321420142900175	126923135557159	1	105293136146144
HLX	1	1	1	1	1	1	1	1	1	51989952976557	1	1
HMGB3	259443388251208	973878156780014	1	352030547413685	278300363697224	1	293490631263374	498265609033245	1	1	1	1
HMGN4	1	1	1	1	1	1	1	455794860132934	1	1	1	1
HMGN5	1	287653217279637	1	1	564468106324222	1	180844473370732	358022096092933	1	1	1	1
HMMR	1	1	1	1	45204726401964	1	31145693372401	1	1	1	1	1
HMOX1	1	164805810179493	41289292649048	14194796911527	1	679867713268959	1	1	614059709776942	242439045144762	308261610369695	320865312845425
HNRNPA1L2	583018321670845	228263588812492	1	1	382734527366018	1	333276897816424	1	1	1	1	1
HOOK2	721636451484766	595824786738615	1	357268631738625	228001778593426	1	321027651906498	1	1	1	1	1
HOPX	1	140606308490851	1	344499369717451	264571323735026	1	647764208665212	135172902476377	1	1	1	1
HOTAIRM1	25787349937538	1	1	456871844759461	10839829498934	1	1	1	1	971693204062483	1	1
HOXA10	972555866292906	1	1	1	521411692027424	1	1	1	1	1	1	1
HOXA2	44158757089716	1	1	1	1	1	1	1	1	1	1	1
HOXA3	841906801380863	1	1	1	279912491081095	1	1	1	1	1	1	1
HOXA5	579768677702134	1	1	1	1	1	1	1	1	1	1	1
HOXA6	385773548354532	1	1	1	1	1	1	1	1	1	1	1
HOXA7	17808314534069	1	1	147486381445184	208727083514723	1	215082543567118	1	1	1	1	1
HOXA9	620718120860313	1	1	1	346180132851788	1	1	1	1	1	1	1
HOXB2	601515315297293	1	1	1	350944474296914	1	1	1	1	1	1	1
HOXB7	445715723650878	1	1	1	54713405372069	1	1	1	1	1	1	1
HOXC.AS1	479197186611943	1	1	1	1	1	1	1	1	1	1	1
HOXC10	371656255269399	1	1	1	1	1	1	1	1	1	1	1
HOXC9	737289286496683	1	1	1	1	1	1	1	1	1	1	1
HOXD1	1	1	1	1	1	1	1	1	1	1	525832464327865	1
HPCA	107275460198916	1	1	1	1	1	640686214528006	1	1	1	1	1
HPGDS	1	1	201667018708354	1	1	159825865957953	1	1	339633918493545	1	1	244766870627544
HPS3	1	1	185486086728099	171365400481883	1	1	1	1	1	1	1	1
HPS5	1	1	1	1	1	210707925286875	1	346150393680163	1	1	301510277255186	1
HPSE	1	1	332738516344514	1	1	196454746563208	1	1	376078461475829	325303596510839	1	887966205588435
HRK	838435168003811	1	1	1	1	1	297866271625339	1	1	1	1	1
HS3ST1	1	1	659566834925699	1	1	173234881252064	324348654523676	1	1	1	1	248418339850997
HSBP1L1	1	1	1	1	1	1	1	880011899527748	1	1	1	1
HSD11B1L	639888852824032	394487399613586	1	241365220063872	14095667425782	1	1	1	1	1	1	1
HSD17B14	1	1	519603192759973	480749832831663	1	444431535790806	1	738448860776371	630291748423279	1	1	643798474495488
HSD17B6	1	1	1	1	1	1	1	134093805870986	1	1	1	1
HSD3B7	1	1	1	1	1	191482138955165	1	1	1	1	1	1
HSDL1	146847541353844	394338170121277	1	286008979466883	358189329531719	1	141529598071666	1	1	1	316413882858644	1
HSPA14	1	218087695598823	1	1	371370947479854	1	798076536697532	1	1	1	241369114726886	1
HSPA2	1	1	1	1	1	1	147971928355331	190950709425645	1	1	251880764007856	1
HSPA6	274191827979144	151820779932409	105285102804905	796825278029395	77757685004208	213417139359516	1	1	1	603490816331969	1	459742989600217
HSPB2	1	1	1	1	1	1	1	436131493494136	1	1	1	1
HSPB6	1	517050455755243	1	461720011471968	246964353495031	1	1	1	1	1	1	1
HSPB8	1	1	1	1	1	1	1	470330346108919	1	1	1	1
HSPH1	127301145615694	311168145131333	404201941770983	463071031469208	446526858055575	512820871554668	658813625853657	1	257380737169292	1	49690006256479	290115307498196
HVCN1	1	1	23418393207014	1	1	1	1	1	333605026556248	1	1	455185021273878
ICAM1	1	1	488959518548886	1	1	754214072869612	1	646042679023665	455580468228251	111505546544563	1	396829901286827
ICAM2	1	1	1	1	1	1	1	1	1	363621593942212	1	1
ICAM3	1	1	1	1	1	1	1	1	320012027294671	111014442356056	1	1
ICOSLG	1	1	1	1	1	1	1	1	1	1	287267631977376	205623578168193
ID1	1	215003527193526	1	618324497832002	1	1	107095717614176	540331654370343	1	1	563267286409366	1
ID3	352061263300182	411481560623467	1	150007943939591	10390069824515	1	85050371965211	114585510459995	1	1	1	1
IER3	1	1	683655207116608	224563410905746	186859907656766	779234774178272	1	212539017166584	353309396871373	941641772029189	1	191045824527074
IER3.AS1	1	1	1	1	1	1	280247080351112	1	1	1	1	1
IER5L	1	1	1	241043416177565	1	1	1	1	1	1	1	1
IFI27	1	680909225824287	214293300661552	1	1	420064534581363	79446109407069	1	487924749100628	634648583346512	1	129628943227536
IFI27L1	474504234659531	11011828189828	1	633512324866862	103756175167075	1	713191548061102	535452934069744	1	1	1	1
IFI30	1	1	140269237369149	1	1	129517816266993	1	1	59537994254949	262030335223249	1	348662195278626
IFI44L	1	253258973733154	321404378751786	1	299642818412109	862275372158419	1	1	943453591239364	485003008957728	1	314303776972166
IFIT1	1	1	367093062722423	1	1	1	152080220571827	1	1	1	186640749752227	751468729142555
IFIT2	1	1	352189066251241	1	1	1	1	1	1	1	432185626459436	470839918089047
IFIT3	1	1	117532814169465	1	1	1	1	169866660885488	1	1	173229056015321	151610604292768
IFIT5	1	1	1	1	1	1	45339762772598	1	1	1	393638229494508	1
IFITM2	1	564808076171249	367477730345093	105407635319336	1	555845591740201	1	839001543442523	257125383537162	949433188083119	1	387114925072723
IFT22	747895849838417	130148203095354	1	812032949146853	128002380175494	1	667118687175057	671315520688066	1	1	1	1
IFT74	1	1	1	1	419413553900136	1	382595993466537	1	1	1	1	1
IGDCC3	623613666816863	1	1	1	1	1	1	1	1	1	1	1
IGF1	1	1	837175460018135	1	1	503719520141598	1	1	436505567931989	1	1	135816434143573
IGF1R	1	1	1	1	1	1	342267455806134	412816669025948	1	1	915594565902487	1
IGF2	1	1	1	1	1	1	938344471373956	1	1	1	1	1
IGF2BP2	1	329148810056203	1	2945871445053	1	1	634852363487003	1	1	1	1	1
IGF2BP3	368626710134314	893885206758344	1	338730871804706	948095690692296	1	583192318525914	1	1	1	1	1
IGFBP2	42890300835556	317055511243205	1	34250777222293	411935457520832	1	194413777852111	1	1	1	1	1
IGFBP3	1	656707992367689	1	127879788298933	103841516651182	1	1	1	1	1	1	1
IGFBP5	282084259771496	129217939978243	1	393207820012452	108610120592673	1	921312305385852	1	1	1	1	1
IGFBP6	1	1	1	107214264276644	1	1	1	1	1	1	1	1
IGFBP7	1	707060796799507	1	656770569094754	144203025009202	1	1	179414696458907	1	447295926897698	1	1
IGFLR1	1	1	1	1	1	1	1	377226082279321	1	1	1	1
IGHMBP2	1	1	1	1	1	1	296350302335844	1	1	1	1	1
IGSF10	1	143050827251185	1	1	1	1	1	1	1	1	1	1
IGSF11	1	1	1	1	1692363419132	1	1	1	1	1	6766897570523	1
IGSF21	10415118250282	1	340389691076629	1	1	297724946848868	753061575850695	1	333402736571402	1	1	1
IGSF6	1	1	942854513798514	1	1	613020573280059	1	1	174215648647017	106428928002815	1	112340381465936
IKZF1	1	1	240492362639971	1	1	284109929626145	1	1	21796613929458	380582568212491	1	573224796771637
IKZF4	1	1	1	1	1	1	1	1	1	1	592223290686749	1
IKZF5	1	1	1	1	1	1	1	1	1	1	687524576401651	1
IL10	1	1	26262489438754	1	1	675161538731101	1	1	1	510127477405405	1	729070364450249
IL10RA	1	1	736214098716045	1	1	559139456966154	1	1	484903479815546	650675840324041	1	979037403479129
IL12RB1	1	1	397198885298357	1	1	1	1	1	1	1	1	1
IL13RA1	1	1	43327610990267	1	1	441650668479154	1	1	431500502669377	389422780949595	1	218566535760895
IL13RA2	1	1	1	399090459551481	1	1	637966629521762	1	1	1	1	1
IL16	1	1	189046002389537	1	1	1	1	1	187956441996653	1	1	1
IL17RA	1	1	136749511551132	1	1	1	1	1	204606370377426	213883654396086	1	272012081079502
IL17RB	1	1	1	1	154329790329357	1	201080576210458	590481054739666	1	1	1	1
IL17RC	1	211342497884216	1	1	1	1	1	25618590625463	1	1	1	1
IL18	1	1	179496832434505	1	1	179485297045238	1	1	224443905872778	303445584902093	1	143527253264761
IL1A	1	1	1	1	1	1	1	1	1	1	1	662893429499903
IL1B	1	1	853691953120596	1	1	147441415345277	363232317519648	462243893742167	933775634406314	357964778569288	1	814327290553075
IL1RN	1	1	1	1	1	483372653423446	1	554948849911788	1	123080126686788	1	856492992815609
IL32	1	1	25697347787672	401557390948861	1	1	1	1	1	1	1	1
IL4I1	1	1	548054323021424	1	1	147954050990078	1	1	691912801426315	1	1	219145553556482
IL4R	1	1	58353528739914	1	1	572433235566515	1	1	600196393388124	628374870221743	1	837401279549891
IL6	1	1	185867602764289	1	1	777570312791223	1	1	1	1	1	653761105236633
IL6R	1	1	455522527478125	1	1	413475273308297	1	285868925862685	460634105517383	944264880077086	1	130018008236866
ILRUN.AS1	1	1	1	1	341189501789079	1	1	1	1	1	49579398642781	1
IMMP2L	484041818460349	469153180837336	1	460771453896015	301158479863709	1	1	1	1	1	1	1
IMPA2	1	1	1	1	1	1	1	1	1	416462213540532	1	1
IMPDH1	308635885896404	191699618712185	1	1	164132698852507	1	1	1	1	279540396971332	1	1
INAFM1	103900304726872	164177254734791	1	23610061796682	262320534812959	1	1	1	1	1	1	1
INAFM2	1	1	1	1	1	246752850904592	1	1	1	1	1	1
INCENP	1	1	1	1	1	1	264499073342681	1	1	1	1	1
INF2	1	1	1	1	1	1	1	1	1	1	909058396356721	1
INHBA	1	1	1	1	1	1	1	1	1	1	1	135484619303425
INKA1	1	1	377283590467528	1	1	1	1	1	699459319855048	1	1	55068861331031
INPP5D	1	1	156180174601699	1	1	916707889971025	1	1	145255749182302	714485164562445	1	206955782256648
INPPL1	1	246640051625648	1	1	1	1	1	707941110323191	1	1	1	1
INSM1	770160655346128	1	1	1	1	1	1	1	1	1	1	1
INSR	67561538014445	1	1	1	1	1	269697893066264	572957031427955	1	1	284094166065861	1
INTS15	102262049083532	33896580004121	1	351176559847739	375907919963517	1	273616479643342	1	1	1	1	1
INTS7	418166055632756	1	1	1	1	1	1	1	1	1	1	1
INTS8	544177239509705	1	1	212105508281107	1	1	1	1	1	1	1	1
INTU	1	1	1	1	1	1	1	1179986485459	1	1	338582003802869	1
IPCEF1	1	1	456276818583972	1	1	1	1	1	518435253227603	1	1	204448431606032
IPO13	458956843235978	273125437772114	1	1	503655803992805	1	348877966309219	1	1	1	420270417862181	1
IPO4	1	17611865731522	1	1	1	1	1	1	1	1	1	1
IQCA1	1	1	1	1	1	1	1	526703637223271	1	1	1	1
IQCB1	1	212960814342429	1	23364852282064	1	1	223197363890294	1	1	1	1	1
IQCK	1	292511716641942	1	242308637182639	230104193985476	1	301948659964531	139222450236874	1	1	316756922282689	1
IQGAP2	1	622966125155296	1	1	210794984442656	393523454798841	485283653513494	1	1	102337653098408	1	1
IRAG1	1	1	1	1	1	1	1	624781199857153	1	1	1	1
IRAG2	1	1	327008386969584	1	1	1	1	1	458638817360111	1	1	1
IRAK2	1	1	1	1	1	1	1	1	1	1	1	309658920279372
IRAK3	1	1	1	1	1	172949548460735	1	1	1	525205902782894	1	1
IRF5	1	1	271859617745709	1	1	1	1	1	304674231213442	1	1	1
IRF7	1	1	725537329779606	1	1	631085104514283	1	1	292241397388073	780796535971014	1	986320627768302
IRF8	1	1	139043358885957	1	1	822750966767704	1	1	119978740000451	799469666709027	1	277093624692375
IRS2	1	175100797342765	1	282035070092025	120688688106626	1	1	1	1	1	150425150734576	1
ISG20	1	1	393986893102138	381949568919805	1	301152724269564	1	1	1	990165662686895	1	749203648583539
ITGA3	1	1	1	657559083007487	1	1	1	1	1	1	1	1
ITGA4	1	1	1	1	1	263643690181147	1	1	1	335192206890637	1	1
ITGA5	1	1	1	653508246876196	256258357681591	1	1	1	1	679717330540646	1	1
ITGA6	1	1	1	1	1	1	1	669825687646028	1	1	166229383206373	1
ITGAL	1	1	385619793645406	1	1	1	1	1	1	530160764424102	1	1
ITGAM	1	1	66029661533331	1	1	79847011709182	1	1	773025675234439	128957610017716	1	881029148412369
ITGAX	1	1	513942079929366	1	1	412423618321587	1	38126271474673	567609839187335	747269851495908	1	131727514176895
ITGB2	1	1	104737439604042	1	1	117602815536175	1	1	928122389187995	998865942971049	1	893977919555125
ITGB2.AS1	1	1	1	1	1	1	1	1	436734384393192	1	1	1
ITGB4	1	1	1	1	1	1	1	938265030192956	1	1	1	1
ITGB5	1	1	1	1	1	1	258526980237327	661392608313226	1	1	313537857196865	1
ITM2A	1	1	1	1	1	1	301645387311466	1	1	1	1	1
ITM2C	128488410016688	484045247099835	859567743167534	420857856964331	346392245390989	259564597154288	472474747093054	354434766002182	766869303409336	1	388796505160153	294263693140468
ITSN1	653578848344537	167724303025308	1	1	1	239058941155884	40161656318549	180371949628585	1	1	1	1
JADE1	1	1	1	1	265817345452877	1	433825535174754	1	1	1	1	1
JAG1	1	739206654661995	1	844191934747386	521618952018025	1	768214502892492	1	1	1	1	1
JAM3	286580002252501	435073072103736	1	420359783370339	654951594360081	1	643422790625951	1	1	1	399435835503412	1
JAML	1	1	1	1	1	1	1	1	1	147062253983675	1	1
JDP2	1	1	400263256319883	1	1	1	1	1	252079940577906	1	1	1
KANK1	1	1	1	1	1	1	293833800697361	1	1	1	1	1
KANK2	1	376546993411231	1	331090351316691	235131364267191	1	1	1	1	1	1	1
KANSL1.AS1	1	1	463319432202982	833304938655966	105235182949116	392374603054399	1	1	1	1	1	1
KAT2A	287632635361389	566425224092496	1	22212245866455	478084851975785	1	1	1	1	1	1	408068258446989
KAT2B	1	243922588316758	1	1	392626885967012	1	449291652175378	224707213054451	1	1	24135918996254	1
KAZN	1	1	1	1	1	1	1	1	1	1	740562521873666	1
KCND2	1	1	1	1	370091776551471	1	17832264953333	1	1	1	1	1
KCNE3	1	1	1	1	1	1	1	1	1	985113136904749	1	1
KCNE4	1	16111279068952	1	3405091682576	178872914369334	1	1	1	1	1	1	1
KCNE5	1	1	1	1	1	1	310157650350318	1	1	1	1	1
KCNF1	1	305113615832725	1	1	456316732553617	1	1	1	1	1	1	1
KCNIP1	1	425464022446813	1	170340312057656	910292134179411	1	683351020231168	1	1	1	1	1
KCNIP4	1	1	1	1	209069514136856	1	1	1	1	1	1	1
KCNJ10	1	1	1	1	1	1	1	828740297502214	1	1	172075483302493	1
KCNK1	1	1	1	1	1	1	332443709944533	1	1	1	306502100265059	1
KCNMA1	1	1	1	1	1	199090779080955	157659746843579	268455554892371	1	1	1	1
KCNMB1	1	1	19117890453377	1	1	1	1	1	217438953872457	1	1	1
KCNMB4	1	1	1	1	119595903034609	1	1	1	1	1	304951733399696	1
KCNN3	1	1	1	1	1	1	1	523588388016812	1	1	1	1
KCNQ2	163067168164713	175031193971508	1	97635442670797	257126340282114	1	195403845752187	1	1	1	1	1
KCTD12	1	1	327878112485481	1	1	297182411852357	1	1	387092472466359	370161490555967	1	310496668842628
KCTD2	1	1	1	1	1	1	1	1	1	1	706309933775272	1
KCTD9	1	1	1	310000428387386	1	1	348017219890026	1	1	1	1	1
KDELR3	1	185340534615136	1	1	1	1	1	1	1	1	1	1
KDM1A	462385879545598	1	1	1	170300952379549	1	317494634850457	1	1	1	1	1
KDM2B	421508710185266	1	1	1	133315367481224	1	16615650838094	1	1	1	1	1
KDM3B	359423752155614	1	1	1	201275760263621	1	1	745631356622038	1	1	466294173515941	1
KDM6B	798362287726622	1	782661357502194	188429639902755	1	791412641553285	37876476770213	104018493008963	460527416573665	172434403732279	1	485766519096686
KIAA0100	1	1	1	1	288313227615049	1	1	1	1	1	803478440322738	1
KIAA0895L	828581614937941	1	1	1	1	1	1	1	1	1	1	1
KIAA1109	1	1	1	1	1	1	1	567707846100043	1	1	400439002647833	1
KIF13B	1	1	1	1	1	1	1	1	1	1	905018341788336	1
KIF18A	1	1	1	1	217837101662842	1	566935028875636	1	1	1	1	1
KIF1A	264731342174204	1	1	1	461082315854232	1	183525340934402	340801347069925	1	1	969487416163129	1
KIF20A	1	1	1	1	691454139913735	1	23418798275625	1	1	1	1	1
KIF20B	1	1	1	1	1	1	422888570481234	1	1	1	1	1
KIF22	209171642532883	127460740672183	1	1	750467110733742	1	849597753660643	224041649012304	1	1	1	1
KIF23	1	1	1	1	353086460408254	1	581361418495423	1	1	1	1	1
KIF2C	1	1	1	1	73917634364432	1	117086970913178	1	1	1	1	1
KIF4A	1	1	1	1	248353884478284	1	341294892028062	1	1	1	1	1
KIF5A	761025291490507	1	1	1	1	1	537426524911387	10556444418174	1	1	1	1
KIF5C	713974704610931	1	1	1	1	1	250754289705941	1	1	1	738074681891791	1
KIF9	283905177986281	10738008373296	1	509805079034338	478016323241768	1	493660837672246	1	1	1	1	1
KIFC2	244668528658702	1	1	1	1	1	1	1	1	1	1	1
KIFC3	1	217394073740986	1	1	231846559064293	577645965732139	359785701638534	1	1	1	485330161443173	1
KISS1R	1	1	1	766547291226298	1	1	1	1	1	1	1	1
KLC2	338209616448464	1	1	1	1	1	240221682274742	1	1	1	1	1
KLC4	296176741485808	1	1	1	1	1	1	1	1	1	1	1
KLF10	24926985956386	1	1	1	121671587948175	190059131846124	1	1	1	283224640647775	1	617280856796917
KLF13	1	195727346472947	1	1	516526186819862	1	105701643568003	1	1	800009879213608	48346568952691	1
KLF2	1	1	175347533384219	1	1	113939433839023	1	1	83855953410245	983076142493996	1	112533257215047
KLF4	1	1	987502184951219	1	246267705598259	101957718988327	238313683838853	1	437237422675116	121219263677398	1	362805047240408
KLHDC8A	448870782748646	219494702672059	1	557892630058133	183946411698209	1	535230659537444	1	1	1	1	1
KLHDC8B	268419472300408	1	1	1	1	1	205867444308245	1	1	1	1	463798735472733
KLHDC9	451015572728186	1	1	212661010467139	1	1	1	792980134760473	1	1	1	1
KLHL21	1	1	1	1	1	1	1	1	1	1	638841253462643	1
KLHL23	159521276394423	1	1	1	488335591635035	1	109327172418311	1	1	1	1	1
KLHL35	149475343011884	1	1	1	1	1	1	1	1	1	1	1
KLHL6	1	1	1	1	1	1	1	1	1	1	1	181952190823696
KLHL7	342602541004164	85232620077142	1	899051247056105	159205026786677	1	156626285180994	999801365126127	1	1	373118500880032	1
KLK6	1	1	1	1	1	1	1	1	1	1	926348793790374	1
KLRC2	278371268374758	1	1	1	1	1	542523926065689	1	1	1	1	1
KMT5A	1	205100748071341	1	1	751807284557491	1	10549806554021	1	1	1	799627034057043	1
KMT5C	494425489066973	1	1	1	1	1	1	1	1	1	1	1
KNL1	1	1	1	1	837163274940062	1	203496604738114	1	1	1	1	1
KNSTRN	1	1	1	1	143645733450591	1	178156546296743	1	1	1	1	1
KPNA5	249860658520237	1	1	1	1	1	1	1	1	1	1	1
KPTN	1	1	1	1	234174404473291	1	1	1	1	1	1	1
KRBOX1	1	1	1	1	1	1	27856870348109	1	1	1	1	1
KRBOX4	444881144071222	180588685275715	1	1	264307153860279	1	1	1	1	1	1	1
KSR1	1	1	1	1	1	1	1	1	1	1	487991728021186	1
KYNU	1	1	375655247585007	1	1	546013005950409	1	1	407513033316277	126807934914369	1	1
L1CAM	723507578523625	1	1	1	1	1	1	1	1	1	1	1
L3HYPDH	1	614331299793535	1	301970734845108	185180576485552	1	1	1	1	1	1	1
LAIR1	1	1	190481793470442	1	1	304067129803771	1	1	161830694517038	121436588356948	1	16168444298413
LAMA4	1	318325251960452	1	1	348121311999148	1	149571348991383	1	1	1	1	1
LAMA5	1	463783693824646	1	254276848891031	173481149194182	1	1	1	1	1	1	1
LAMB2	1	419358713262052	1	636901689726889	495831292157533	1	1	103974561178131	1	1	1	1
LAMC1	1	279741370784063	1	494719305490213	28892458120184	1	347136390799327	1	1	1	1	1
LANCL1	1	1	1	1	228754571889929	1	237509685127556	550036090841444	1	1	493542662992571	1
LANCL2	166571483085782	199081337321212	1	661759757809505	562109470742993	1	1	354842401045245	1	1	763119638701749	1
LAPTM5	1	1	14901332248766	1	1	190517055221772	1	360970670252365	134913244180007	910353743125795	1	178089395027811
LARP6	644863372229795	573913734013062	1	693898075278202	588050460581247	1	908657200920306	570772836129129	1	1	109093016211814	1
LAT2	1	1	276622120710555	1	1	238628184453781	1	1	249972538202929	129710754852233	1	305472152953022
LBH	490248773867561	1	1	641223334836258	364185603959246	1	711025358572235	1	1	1	1	1
LCAT	1	25503682995979	1	1	1	1	1	1	1	1	1	1
LCLAT1	315461466919209	1	1	1	1	1	1	1	1	1	1	1
LCP1	1	1	639836186051905	1	1	884446890262187	1	275305049218382	117974418487496	506348201994247	215781394703506	224869223572589
LCP2	1	1	127042264725108	1	1	14588297148827	1	247953627806717	928996960890038	171187560039107	1	252589709548187
LDB2	1	285591865295234	1	1	1	1	1	1	1	1	1	1
LDB3	1	1	1	1	1	1	1	1	1	1	111834473884065	1
LDLRAP1	1	1	1	1	1	1	1	1	1	1	168481975492339	1
LEAP2	38093260936574	1	1	1	1	1	1	1	1	1	1	335651153592552
LEF1	1	1	1	1	1	1	329975659297563	1	1	1	1	1
LEMD1	710955860470757	1	1	1	1	1	1	1	1	1	1	1
LFNG	1	1	1	1	204972372586832	1	1	1	1	1	1	1
LGALS2	1	1	1	1	1	1	1	1	1	166046955909206	1	1
LGALS3	1	158785437217086	113577432290461	360231899228825	315815625254592	217783908205816	727553341275113	812330000126099	495669623813092	844284989325734	1	1
LGALS9	1	1	579359887462925	1	1	310205943757002	1	1	421781731086049	211738397771877	1	551903425315287
LGALSL	354566764997921	1	1	1	347399334875792	1	449919458074895	1	1	1	1	1
LGI1	1	1	1	1	1	1	1	173206707527586	1	1	1	1
LGI3	1	1	1	1	1	1	1	1	1	1	742100508282598	1
LGI4	1	1	1	1	264206082906287	1	1	129416491225353	1	1	829573435780108	1
LGMN	490170356975484	123650491767523	748679236001438	588579505177859	72324645271149	55863450787865	454902981585162	548686480833407	33076838549644	770967648295373	646541309100892	169798462234894
LGR4	1	303500006491943	1	1	1	1	1	104473528869816	1	1	401110743812061	1
LGR6	1	1	1	1	295096209692672	1	1	1	1	1	1	1
LHFPL2	1	1	133089675321124	287608937939033	1	113666053807484	1	1	1260477005404	1	1	126611671976353
LHPP	1	287504584531178	1	241427978118872	550982029094826	1	344482773839688	867865825262779	1	1	147654521196408	1
LHX2	257625468607606	284643838206432	1	1	24017332740785	1	110045123423724	118725255181884	1	1	1	1
LIAS	1	1	1	144035370187535	1	1	1	1	1	1	179993185039129	1
LIFR	1	47545267776334	1	328595143912065	533337937239986	1	273921182252756	240729871408584	1	1	25941006969796	1
LIG1	1	267628539100825	1	1	463718492635172	1	734548790220284	1	1	1	247497522976773	1
LIG3	1	1	1	1	1	1	315063190457075	1	1	1	1	1
LILRA1	1	1	1	1	1	1	1	1	1	259256995332677	1	1
LILRA2	1	1	554739343858583	1	1	278141360031362	1	1	6630832837587	752982838179348	1	1
LILRA4	1	1	315285848033098	1	1	1	1	1	399859897561637	1	1	1
LILRA5	1	1	1	1	1	1	1	1	1	15294587581556	1	1
LILRB1	1	1	323776721155528	1	1	376690789789252	1	1	348444407206225	439170553280144	1	377766592439481
LILRB2	1	1	1	1	1	431266071410584	1	1	1	155325024139822	1	1
LILRB3	1	1	1	1	1	156453223776106	1	1	1	642243614008906	1	1
LILRB4	1	1	342843189642012	1	1	245572268343578	1	1	374016465241418	100884201796116	1	44073007684318
LIMA1	872644573146187	934273933298852	1	822147608695239	142456605411061	1	432293935026122	302382014935193	1	1	961962369548063	1
LIMCH1	1	141468529445232	1	1	141273531082587	1	1	497664867211524	1	1	147577770695802	1
LIMD2	752447262387175	221259500284551	139239223063043	1	33885845605367	772635216439623	354906308865367	1	143018789163552	263642998638325	1	799712568484637
LIMK2	1	1	1	1	1	1	1	115279964253922	1	1	228557465489048	1
LIN52	1	1	1	1	166188686428375	1	303892631718804	1	1	1	1	1
LINC.PINT	1	1	1	1	1	1	1	515899427298321	1	1	321955061928928	1
LINC00237	370034494507211	1	1	1	1	1	1	1	1	1	1	1
LINC00299	1	1	1	1	1	1	1	257083855425021	1	1	1	1
LINC00461	258264664445929	713109088637002	1	456457464514361	843325532300132	1	879510108139203	141364372781619	1	1	209824568283836	1
LINC00467	1	1	1	1	1	1	1	360130010421091	1	1	1	1
LINC00632	717445212675262	1	1	1	1	1	587071298163242	1	1	1	335793151822701	1
LINC00839	1	1	1	1	1	1	258093857308459	1	1	1	1	1
LINC00869	1	442069869770951	1	1	475865095494276	1	272622667137651	1	1	1	1	1
LINC00910	1	1	1	1	1	1	373920425037606	1	1	1	1	1
LINC01023	1	415987349785158	1	1	1	1	1	1	1	1	1	1
LINC01102	385949309030715	1	1	1	1	1	1	1	1	1	196414751229092	1
LINC01235	1	1	1	1	1	1	1	1	107599709129797	1	1	1
LINC01480	1	1	190024231785769	1	1	503280165858461	1	1	910979187529261	1	1	1
LINC01503	1	1	303975409323472	258858012483315	1	423997613019993	1	1	1	1	1	1
LINC01551	485114951136713	373090802175777	1	586745176634557	484592186595058	1	1	495359137357387	1	1	1	1
LINC01736	1	1	182062092598868	1	1	104691430623479	1	1	355358692144081	1	1	1
LINC01816	1	1	1	1	297152789264409	1	1	1	1	1	1	1
LINC02381	1	1	1	1	1	1	1	1	199450741200052	1	1	1
LINC02712	1	1	125645345372356	1	1	600639951344612	1	1	144523571169097	1	1	260155290992494
LINC02802	214980389583657	706170710274582	1	1	144875716741552	1	160403788691802	1	1	1	1	1
LINC02953	1	1	214735621405888	1	1	1	1	1	315263126123975	1	1	1
LINC02981	335634989026491	1	1	1	1	1	1	1	1	1	1	1
LINC03002	1	1	270272904612568	1	1	1	1	1	25329990217295	1	218927162050075	1
LINC03011	393704592611839	1	1	1	401336476789758	1	1	1	1	1	1	1
LINC03013	1	1	1	1	1	1	1	1	1	1	145155910183559	1
LINGO1	673402319495855	1	1	1	624049218563716	1	120248558429017	1	1	1	224303877343374	1
LINS1	1	208989676689989	1	1	1	1	1	1	1	1	1	1
LIPA	1	18850792784156	144028944089569	1	1	125561622750949	1	1	145762954271964	400389938767655	109205006112053	201500022076806
LIPE	1	1	1	1	178242014477746	1	217233334653127	1	1	1	24670305964824	1
LIPE.AS1	1	319274370236814	1	1	1	1	1	1	1	1	1	1
LIX1	1	1	1	1	1	1	1	757599327397473	1	1	1	1
LKAAEAR1	1	319224898446178	1	1	220241522349546	1	490501930335363	1	1	1	1	1
LMCD1	1	29108235281781	1	1	1	1	431018195420421	1	1	1	217223024790789	1
LMF1	1	350525214340802	1	209975785117422	725420935431953	1	1	1	1	1	397309018779666	1
LMNB1	582623599372243	267292735587352	1	1	132620182846489	1	932377006925401	1	1	1	1	1
LMO1	828280481409131	1	1	1	1	1	176543445934642	1	1	1	1	1
LMO3	262194068470675	24218241386132	1	1	260503645410408	1	215439998187559	200804824193573	1	1	1	1
LMO7	1	1	1	1	1	1	36873120264377	1	1	1	1	1
LNPEP	1	1	1	1	1	1	1	1	158544047577468	1	416933259976474	1
LNX1	995466421974539	1	1	1	546145527204079	1	476063705430417	1	1	1	1	1
LOC100288637	1	1	1	1	455168780694478	1	95440218229485	1	1	1	1	1
LOC101930421	1	1	1	1	1	1	1	1	1	1	778274052871287	1
LOC105369147	1	1	1	1	1	1	1	126669837373511	1	1	1	1
LOC105369203	1	1	1	1	186759721930581	1	1	1	1	1	1	1
LOC105369760	1	1	1	1	1	1	456684551208921	1	1	1	1	1
LOC105376805	1	1	1	1	310116862285033	446952810157342	265502834917584	1	1	7087387486166	1	1
LOC107987373	1	1	1	1	1	357755479532533	1	1	369366096408305	101237883052062	1	1
LOC389831	68900520683617	337606482040064	1	1	357400421762171	1	1	1	1	1	1	1
LOC730098	854709934218736	459760641939498	1	1	105508318869641	1	131832984063437	1	1	1	1	1
LONRF1	376597902236975	296013987621257	1	321491200228314	315007750977351	1	1	1	1	1	1	1
LOX	1	1	1	143061424713728	1	1	1	1	1	1	1	1
LOXL1	1	1	1	192929215822451	203620197238419	1	1	1	1	1	1	1
LOXL2	1	1	1	48604241357132	1	1	1	1	1	1	1	1
LOXL3	1	1	210716658020882	1	1	1	1	1	1	1	1	1
LPAR1	1	1	1	1	1	1	1	1	1	1	56341306735512	1
LPAR2	466352195749081	1	1	1	1	1	1	1	1	1	1	1
LPAR5	1	1	531570572191455	1	1	411480301636764	1	1	597060172730499	1	1	451839986636863
LPAR6	1	1	117580183551861	1	1	97721665170149	1	1	965536689605654	562643200976022	1	586969653516827
LPCAT2	1	1	311179496258053	1	1	166814279605262	1	1	325968229509357	799151640391314	604115308795109	311393505403363
LPCAT3	338119526535862	387521776505685	1	147030191720128	284076830127677	1	1	1	1	1	1	1
LPGAT1	281959793840925	1	1	1	161614944612067	1	448383181374891	1	1	263228097431912	215163393669728	1
LPIN1	10270658342137	1	1	1	220178194665191	1	426814577819274	106150553316973	1	1	512018238853049	1
LPL	1	248020675545371	117346771662539	328959621973541	691146758432156	1	143443944798012	1	1	1	1	1
LPXN	1	1	199190342086028	1	1	227871605983182	1	1	321431156743645	278014284310667	1	1
LRATD1	1	630756644959121	1	2861831579244	367485788579475	1	138483912696881	1	1	1	1	1
LRG1	1	1	1	1	1	1	1	1	1	482483275937285	1	1
LRIG1	1	524298493601652	1	280424612553353	400892724284381	1	56945130416479	461282989654516	1	1	853961851149057	1
LRMDA	1	1	186697653852418	1	1	163282252295964	104473367882551	1	187494586304229	707985453148631	1	124116886860707
LRP2	1	1	1	1	1	1	1	1	1	1	553225862657107	1
LRP4	1	1	1	1	602411174174676	1	1	154987857323188	1	1	746678976763199	1
LRR1	1	1	1	1	263666701881613	1	290074803654758	1	1	1	1	1
LRRC17	1	1	1	1	287139309155885	1	1	1	1	1	1	1
LRRC24	265689925627986	1	1	1	1	1	1	1	1	1	1	1
LRRC25	1	1	205857595029679	1	1	380537356929061	1	1	220657471405769	455298589814912	1	1
LRRC26	27615465517088	1	1	1	1	1	1	1	1	1	1	1
LRRC28	1	362435803132507	1	1	298696621360409	1	346767132470733	1	1	1	1	1
LRRC34	1	316821829870511	1	1	1	1	1	1	1	1	1	1
LRRC3B	1	1	1	1	1	1	1	193245753646181	1	1	1	1
LRRC4	421291720417959	1	1	1	1	1	454666030030862	1	1	1	1	1
LRRC49	526964414414404	1	1	1	202258508594804	1	300180562722928	1	1	1	1	1
LRRC4C	1	1	1	1	148024477258297	1	745353333428125	1	1	1	137243962511954	1
LRRC61	457266616126588	1	1	1	1	1	227180000270428	1	1	1	1	1
LRRC8D	1	1	1	1	238090314082495	1	322312152667342	1	1	1	168542232935077	1
LRRK1	1	1	1	1	1	1	1	1	1	1	1	407102512714048
LRRN1	669522716101823	410508139406157	1	1	855205112371421	1	146323208586642	1	1	1	1	1
LRRTM3	1	575524177075114	1	1	291024971354024	1	927323412429721	1	1	1	42149961475157	1
LRTOMT	1	1	1	1	1	1	1	349924962207715	1	1	1	1
LRWD1	927450857917897	711636313168969	1	362855831321803	676873841607037	1	440557227495443	1	1	1	1	1
LSAMP	222480262660809	65103764651029	1	882132901774731	136689712334416	1	20848942800021	42997958971362	1	1	119258091273214	1
LSP1	1	1	727664142584725	1	1	161593953836915	1	1	13088318028177	416095288306808	1	1
LST1	1	1	771766779442612	1	1	692990568737786	1	1	108073124125362	170573735469198	1	502955643372851
LTA4H	211120588186121	161165451141547	27244078696297	231914578048254	164375810610616	304314403453026	1	469944343710669	1	120269474283876	1	1
LTB4R	1	1	1	1	1	1	1	1	1	282136663882957	1	1
LTBP1	1	253455096358214	1	1	1	1	1	665425837170338	1	1	1	1
LTBR	1	1	603454642871556	1	1	573885234085323	1	1	376625325430148	550568706834682	1	472289845808906
LTC4S	1	1	231160240451694	1	1	305593778398321	1	1	339851325634135	1	1	194267402250251
LTF	1	215456387890586	1	202572887457857	1	1	1	1	1	1	1	1
LUCAT1	1	1	1	1	1	1	1	1	1	591699587395336	1	1
LUZP1	1	139795123355295	1	116551674035379	1	165401538071195	1	1	331977766226593	1	1	1
LUZP2	1	1	1	1	1	1	320524910491236	1	1	1	1	1
LY6H	161538207100946	1	1	1	1	1	543935533897803	1	1	1	1	1
LY86	1	1	495012611414198	1	1	404318344027157	1	1	37824945221315	187950249494719	1	343271306710177
LY96	1	352926470476861	580569994883928	170910133436516	1	687259850281779	1	1	667938414351054	312296804183851	1	344394211145315
LYL1	1	1	649573052204693	1	1	470561325592477	1	1	67757178106831	464576928065381	1	671611350656504
LYN	1	1	466074632523525	1	1	427839432889239	1	1	389843105875842	670037991228293	1	922293206044767
LYNX1	1	1	1	1	1	1	1	445191721482231	1	1	1	1
LYPD1	1	120911818964964	1	446296976945285	124246953460842	1	115810011127907	105903486881983	1	1	1	1
LYST	1	255301936547222	284975576891444	350043422191921	172791689966268	1	227987386453392	1	1	139534448145694	26604048431002	506534576228296
LYZ	1	1	144131983022509	1	1	478968387476216	1	1	117975925293228	119356676380227	1	1
LZTS2	1	1	1	1	1	1	270358825785093	1	1	1	179703529009793	1
MACROD2	1	1	1	1	1	1	297222017910812	1	1	1	1	1
MACROH2A2	1	1	1	1	1	1	696843566933177	1	1	1	1	1
MAD2L1	428848551355907	369894928034268	1	1	282559409920608	1	397807445154076	1	1	1	1	1
MAF	1	1	576973681336962	235633114358051	169854446003304	532482536497209	233534489419865	1	727940535598943	1	1	628514896669872
MAFB	230684775432041	1	199646959369037	354528265718667	1	174755503396582	1	1	10608431290668	125677223599735	1	226196487049987
MAFF	1	155191263652665	1	272574024555708	1	35870128996633	230381225771073	1	1	1	1	543402988885214
MAG	1	1	1	1	1	1	1	1	1	1	494076020695384	1
MAGI2.AS3	1	1	1	1	1	1	1	440172718391275	1	1	1	1
MAK16	1	337254145794042	1	1	370635477554674	1	1	1	1	1	324174735131879	1
MAL	1	1	1	1	237960675788484	1	1	175462883060849	1	1	857121076435567	1
MALT1	1	1	1	1	1	1	1	1	1	1	1	248507506273999
MAML1	1	1	1	1	147151469853958	1	234972080637884	1	379299191170164	1	204006995925606	434799409730258
MAN2A1	1	1	1	1	1	1	1	1	1	1	246657627517138	1
MAN2A2	1	1	1	1	216057878850935	1	1	1	1	1	267076329652681	1
MANBA	1	1	1	1	1	1	1	1	1	1	1	224867877819195
MAOB	344019346670467	691096480185389	1	540539558976622	295668431289129	1	1	343029901372626	1	1	1	1
MAP1B	149083982346605	202908269125167	1	306536114924697	241205260565713	1	212753312856182	269648995699027	1	1	582776433887345	1
MAP2	590374375132151	102551292340522	1	454159394633862	333101458471508	1	410617850699884	496168024288979	1	1	1	1
MAP3K1	1	1	1	1	1	1	295850818683898	1	1	1	1	1
MAP3K4	1	1	1	1	238002933388055	1	401873164813988	1	1	1	1	1
MAP3K5	1	1	1	1	1	1	1	827898522808223	1	1	1	1
MAP3K7CL	1	1	1	273049337196424	1	1	1	1	1	1	1	1
MAP3K8	1	1	111945213820777	1	1	128425009946708	1	1	102687901046275	171731111723928	1	535751016847367
MAP4K3	254511998698232	223705400090366	1	295558715331239	1	1	1	1	1	1	46768031779827	1
MAP6	45007390100607	1	1	1	1	1	1	1	1	1	1	1
MAP6D1	1	1	1	1	304609160141435	1	1	1	1	1	424123465568898	1
MAP7	1	1	1	1	1	1	1	1	1	1	809970751413825	1
MAP7D3	1	16556918774603	1	145049442537685	1	1	1	1	1	1	1	1
MAPK10	609124254904498	1	1	1	1	1	192236262773358	918210054479606	1	1	182244217902815	1
MAPK14	1	1	1	1	16450350100111	1	158842583786638	1	1	365175200554118	1	1
MAPK4	1	1	1	1	1	1	1	811860343593771	1	1	1	1
MAPK8IP1	316525179251147	18386543397838	1	1	205259593737785	1	160183656754799	1	1	1	220433765070284	1
MAPK8IP3	1	1	1	1	1	1	1	1	1	1	883759510470951	1
MAPKAPK3	1	177703829084753	544923423908167	1	1	427636014185163	1	1	741108093478004	894333906720289	1	1
MAPRE3	135271987476219	292808969069916	1	459021851378743	270606051149849	1	295133521207947	1	1	1	632590084528017	1
MAPT	18894467135533	321564661233579	1	292180401261509	261636287333864	1	387701852258523	229927436084091	1	1	910270371452656	1
MARCHF1	765308639161469	1	133183662427765	1	1	183286790637832	346196026329219	1	200610205467029	202229951784333	112524850300017	10770746161618
MARCHF3	1	1	517581070359876	1	1	372975376769374	1	371905929062304	1	1	1	141456207160492
MARCHF9	111698838231398	1	1	1	235618033588345	1	596001914327239	1	1	1	1	1
MARCKSL1	298481877054657	520060193696169	1	185808754350959	781283096129214	1	660970904400608	452204893180536	1	978493923435008	184751507558449	1
MARCO	1	1	1	1	1	1	1	1	1	218361672686887	1	1
MASP1	1	1	1	1	435537582114065	1	1	1	1	1	1	1
MAST2	370963263858665	1	1	1	1	1	1	1	1	1	1	1
MAST3	1	1	1	1	1	1	1	1	1	1	678966087299917	1
MAST4	1	1	1	1	259463463393224	1	29301019090996	169734165876708	1	1	1	1
MATN2	1	65953511897643	1	1	302163953914216	1	268188888736501	1	1	1	1	1
MATR3	383273200010523	633902312337195	1	677061340708837	104178812230078	1	208745569729805	125729731031984	1	1	516735806291145	1
MAZ	487143814222452	397754366284704	1	280465997018347	871392598861766	1	220911245233134	1	1	1	550821995961495	1
MB21D2	1	1	1	1	1	1	1	1	1	1	1	251796846627032
MBD2	1	1	1	188879699237187	1	1	333389055659056	1	1	521629801235966	208612889308752	1
MBD6	208720850246732	1	1	1	211247665913782	1	470027918394973	1	1	1	567494489796102	1
MBNL2	1	1	1	1	1	1	1	203824491854054	1	1	111615973835411	1
MBP	123756651502477	1	181671893312661	677078677068533	176594537427568	192463584841649	154662119042086	44802210100311	972818772961928	117797864670846	11846125745785	853785759446778
MCAM	1	1	1	1	905624165056218	1	158984405888144	1	1	1	33795226972834	1
MCEMP1	1	1	1	1	1	1	1	1	1	284581990128147	1	1
MCF2L	514017848626394	1	350085971607906	1	1	1	1	1	525925655122595	1	123044874525516	1
MCHR1	1	1	1	225697232405721	1	1	1	1	1	1	1	1
MCM10	1	1	1	1	290122400869414	1	581337050105957	1	1	1	1	1
MCM2	1	1	1	1	483593573691966	1	446691496505505	1	1	1	1	1
MCM3	1	170861129103084	1	1	340643979777225	1	350865244221966	1	1	1	1	1
MCM4	450803424590678	255671630367039	1	1	102833407405605	1	664293817044	1	1	1	1	1
MCM6	552804057756162	359701394744071	1	1	625652401997075	1	571946781844005	1	1	1	1	1
MCM7	12525182515448	484102101519402	1	278453395853461	199257258430722	1	140063154849968	1	1	1	250974698714601	1
MDFI	1	1	1	312707556082557	153130895809054	1	141639837974745	1	1	1	1	1
MDK	73706618906316	638859910894774	1	878301816546398	105259352592131	260486859739362	276255683095086	159900452323498	1	1	1	1
ME3	1	1	1	1	1	1	333592440979593	1	1	1	1	1
MED26	1	202089806311939	1	1	1	1	1	1	1	1	1	1
MED31	559261749761897	952600013362503	1	114149467951574	540433370687228	1	625128965326074	1	383412493878255	1	659086592214117	1
MEF2C	794503734068581	294769083660644	421052994473053	1	446704147397095	285239968783827	484585565211979	560118535369665	522864741692955	21143515330111	1	816618095167968
MEF2D	1	1	1	1	1	1	1	1	1	1	122269510202771	304649254417234
MEG3	348966682370268	406586291008799	1	859898212011084	136545380044918	1	509849868581791	1	1	1	1	1
MEGF10	1	1	1	1	1	1	1	151050831633	1	1	227858107793284	1
MEGF11	1	1	1	1	1	1	459722552510884	1	1	1	1	1
MEIS2	3339771211049	1	1	313713793277841	370018849474596	1	241230622385275	952485917638848	1	1	630925349461124	1
MELK	1	1	1	1	488620751057068	1	423201413830164	1	1	1	1	1
MELTF.AS1	1	491075891820892	1	339043687241869	123587511340249	1	898672511061962	1	1	1	1	1
MEMO1	247883200359869	1	1	1	1	1	1	1	1	1	1	1
MEOX2	1	265815807775222	1	1	380045146162607	1	1	1	1	1	1	1
MERTK	1	1	234636647332946	1	1	182594595600913	1	1	207198816528141	1	1	538118107267872
MESP1	531241637955935	417377334055249	1	624867763061951	426651130450135	1	569900394244547	1	1	1	1	1
MEST	493817498804662	300777001413066	1	304879377875663	665080310393171	1	750095308166808	336967131936009	1	1	792726145617807	1
METAP1D	319476706750194	230593118581262	1	1	1	1	1	1	1	1	1	1
METRN	110007992286221	381071096112131	1	272203245033209	110824781962069	1	719922848387357	10275889495844	1	1	425140598352063	1
METRNL	1	1	1	1	1	34014515337854	1	1	1	639505843792106	1	288702039786538
METTL1	11052669256698	383321065636451	1	339022714385885	456874592279945	1	1	1	1	1	1	1
METTL22	347242743681702	1	1	1	1	1	1	1	1	1	1	1
METTL7B	1	266621488078532	1	148575718422736	143061260123857	1	1	802075337730925	1	1	1	1
MEX3A	598490692178425	1	1	1	144624910238393	1	243504342097325	1	1	1	1	1
MFAP3L	1	1	1	1	1	1	1	206263522510982	1	1	188327239829146	1
MFNG	1	1	479232532202194	1	1	840936579008353	1	1	586233871245737	579492910256436	1	526581444764446
MFSD2A	1	249652211685773	1	1	179881195759271	1	1	211288099253066	1	1	1	1
MFSD3	1	257776947668329	1	1	1	1	1	1	1	1	1	1
MFSD6	1	1	1	1	1	1	1	1	1	1	367077348488431	1
MGARP	1	223017536877647	1	1	1	1	300112482645281	1	1	1	1	1
MGAT3	1	1	1	1	1	1	1	1	1	1	969568986113141	1
MGAT4A	1	1	152148250645282	1	158239088444757	136741178304026	1	1	213245942798206	456223413264387	1	10628841186791
MGAT4C	1	1	1	1	1	1	1	601827975832077	1	1	1	1
MGAT5	259316740913372	1	1	1	1	1	233934931815041	1	1	1	143236137124086	1
MGLL	346344189290123	608174052126259	303686903729925	754285353922961	867424274070334	1	50296979034797	552470005831441	1	1	123948425525823	1
MGME1	1	146241836358152	1	1	352003240623104	1	313770291711332	1	1	1	1	1
MGP	1	559570348987206	1	120654207388697	1	1	1	405802748886997	1	1	1	1
MGST1	1	865196740156358	1	172719038545564	1	1	429064746483435	326019080305927	1	173048745540005	1	1
MGST2	1	40371407376685	270452961443283	275785602187018	270479082018486	23955381821577	1	1	298995288635528	122656917847835	1	234380454682059
MHENCR	1	302734707831738	1	1	1	1	1	1	1	1	220093393185065	1
MIAT	228427947835803	1	1	1	1	1	27858624272262	1	1	1	1	1
MICAL1	168796268085094	1	1	1	1	1	1	1	1	1	1	167743300921994
MICAL3	1	1	1	1	1	1	207067622278945	1	1	1	693282837555968	1
MICU1	1	1	1	1	196258735252601	1	525027646030252	1	1	1	602258936660592	1
MICU3	658350259404874	1	1	1	202254368252765	1	248728219344387	1	1	1	137839148598444	1
MIDEAS	1	1	1	1	1	1	1	1	1	1	1	178209524451378
MIEF2	319203742467267	1	1	1	1	1	1	1	1	1	1	1
MIER2	1	35916705233768	1	1	269932844183982	1	1	1	1	1	312073898344812	1
MIER3	1	1	1	1	185356055854722	1	431422034994639	1	1	1	1	1
MILR1	1	1	122641668835683	1	1	608663648504994	1	1	14349906063426	425165144173334	1	766560016444551
MINCR	1	647726530462326	1	503723092422286	360575191323892	1	1	1	1	1	1	1
MIPEP	1	200061732226223	1	1	199824721605785	1	1	1	1	1	1	1
MIR100HG	1	1	1	1	1	1	1	541909464152977	1	1	1	1
MIR210HG	1	278604695554976	1	789641369671948	1	1	1	1	1	1	1	1
MIR22HG	1	1	1	17532647323282	1	1	1	1	1	1	294062328910149	305141311264904
MIR4435.2HG	1	404411969780836	1	562154423444773	617875118618906	1	1	1	1	851721810489887	1	1
MIR4519	216874666338297	1	1	1	1	1	1	1	1	1	1	1
MIR497HG	1	335279544152985	1	455227565971883	334696927868141	1	1	536924506724111	1	1	1	1
MIR7.3HG	494201509671422	1	1	1	1	1	1	1	1	1	1	1
MIR9.1HG	111217277804385	236202746774618	599436216631118	109161731430296	24426085561967	1	120614965714744	420703369909757	1	1	204029246969209	1
MIR99AHG	101339144398681	291009906959346	1	278299096873573	257469193047501	1	341812456603468	235007272518525	1	1	1	1
MIS18A	322126891745059	234520289406259	1	1	589742503196078	1	930088199912184	1	1	1	1	1
MIS18BP1	1	1	116907681150539	1	678701893410833	632429563075279	174001752195251	1	139617158483055	859836468326477	1	610837991750943
MITF	1	1	1	1	1	199287216677152	1	1	1	1	437305012585882	452822002788777
MKI67	1	1	1	1	260656754195591	1	980815391461799	1	1	1	1	1
MKNK1	1	1	149131384066426	1	1	110648681287808	1	1	175711636590868	503717141658512	1	328069133230167
MLC1	1	123946588843479	1	58908369655165	103238293288405	1	305635605618251	378286976942448	1	1	1	1
MLLT11	886327358109323	623561279585058	1	5527869938615	823299162592714	1	540344833843775	186038074130578	1	1	1	1
MLLT3	599778292955411	1	1	1	225312269472029	1	1	1	1	1	1	1
MMP16	554200603236803	305822246458664	1	258462856054446	338248664193417	1	116575793507425	1	1	1	1	1
MMP28	1	1	1	1	1	1	1	819937333116645	1	1	1	1
MND1	1	1	1	1	822963922743919	1	787918196635754	1	1	1	1	1
MNDA	1	1	261320910346217	1	1	24057654315302	1	1	269365864916227	829641341913692	1	302151574632601
MNS1	1	464519776591594	1	1	136224226313359	1	19245869177792	1	1	1	1	1
MNT	484621980834404	1	1	1	1	1	1	1	1	1	496408824704282	1
MOB3A	483022701823545	29230740401925	1	259300923314742	178507444454299	300703557694129	1	1	1	125059872894177	389457935305713	1
MOBP	1	1	1	1	1	1	1	1	1	1	267532876832898	1
MORN2	104140536565882	196686475214857	1	111522290391329	134407948220269	1	149611369868036	155315926037143	1	1	40909841600976	1
MOSPD2	1	1	1	167305303134936	1	1	1	1	1	1	16864609708334	1
MOXD1	1	494587620352908	1	576546196517962	412467036906586	1	1	1	1	1	1	1
MPEG1	1	1	1	1	1	1	1	1	1	648720239332815	1	1
MPP1	384712705732794	1	109949224499066	1	1	15312210079973	1	1	12862414111605	627354705260013	290970187863131	139621955323227
MPP2	345817237746841	1	1	1	1	1	1	1	1	1	1465918210157	1
MPP3	255210314096661	1	1	1	1	1	1	1	1	1	1	1
MPPED2	4782326278674	1	1	1	478292053518664	1	81509798070215	1	1	1	1	1
MPV17L	1	1	1	1	356798991107829	1	300528702968843	1	1	1	511819070515583	1
MR1	1	1	35066603245739	1	1	226924027162116	1	1	1	1	1	1
MRC2	1	233111625103195	1	263167910061462	155430568575981	1	1	1	1	1	1	32440462723404
MRE11	1	1	1	1	231676595642151	1	1	1	1	1	1	1
MREG	1	202764099760372	1	313080279544676	1	1	1	1	1	1	1	1
MRI1	1	2253834747523	1	1	1	1	1	1	1	1	364628260054154	1
MRNIP	273624797665417	355419594996092	1	53167686313623	276540244455896	1	1	1	1	1	249691026191844	1
MRO	1	1	1	1	1	1	1	32933796344398	1	1	1	1
MRPL38	1	1	1	1	1	1	1	618918457298447	1	1	1	1
MRPL53	1	1	1	1	354942829107639	1	1	1	1	1	1	1
MRPS17	1	368109291047615	1	235494347460409	428833479689644	1	207439944742883	1	1	1	1	1
MRPS24	477483227610758	1	1	380626670598797	1	1	1	113330261235896	1	1	1	1
MRRF	1	1	1	1	211212561043968	1	1	1	1	1	1	1
MS4A4A	1	1	117629684083624	1	1	282859342925197	1	1	123639970620571	452045203028986	1	115460435502301
MS4A6A	1	1	840718962844218	1	1	130200950485477	1	1	122482099624664	102464019148447	1	224064875212546
MS4A7	1	1	800889203145302	1	1	873315856599472	1	1	598733796120038	310311914049564	1	145570971680692
MSI1	118652921589054	261113139848418	1	291049207530424	265135848964564	1	512383859740491	1	1	1	1	1
MSI2	145630210554245	229973078617918	372042074547344	262725379061934	235378144961752	1	222298292006043	811757979464312	1	1	182188356263594	1
MSL2	1	1	1	1	1	1	50131144326669	1	1	1	290025537920192	1
MSL3	170085760174794	1	1	1	1	1	1	1	171420467334057	1	1	1
MSLN	1	1	1846583806717	1	1	1	1	1	241086414939681	1	1	1
MSR1	1	1	235110996196455	1	1	28046268449094	1	1	185756176556975	390600914819696	1	267056157585684
MSRB3	1	1	1	1	1	1	1	442084865117518	1	1	1	1
MT1A	1	1	1	1	501293007085353	1	1	1	1	1	1	1
MT1E	1	298081442060384	17943855425454	117437582451692	545423600017638	112299955070727	473213477120958	403121113362859	1	393625309155428	1	63978675860561
MT1F	10884703777906	16360964546881	1	394334917794121	186870072451563	907922343288243	419082227012655	10043164435873	1	76685072301402	1	1
MT1G	1	1	150460663422455	274508243708124	698246670949365	126389811328003	655078409132587	276580076820111	1	162768604313465	1	1
MT1M	1	403796784366359	1	702124952577338	648407104493445	1	865071258186606	353626397978377	1	1	1	1
MT1X	830766591610971	140049597508465	333723261255885	918452588889181	625600548456206	299483193914661	318685929106482	412206892992391	879611072291419	1481233834085	34554713203022	140617274786901
MT2A	147305807974626	500225673262772	169156903348023	239725326543788	683386418179892	155376331853454	283797959658546	198306863549339	875136671852937	111833068235244	820089543631084	102139466199722
MT3	713423771159475	778875770471438	165493068794004	838997179954166	617314635529755	623063052831352	136426638902219	317875236891622	1	1	388713132852483	1
MTAP	1	1	1	1	1	1	465437658118488	1	362885878624494	1	338826424407696	1
MTARC1	1	1	1	1	1	1	167515537913228	584663247897304	1	1	1	1
MTARC2	1	1	1	1	244660447784244	1	1	1	1	1	1	1
MTFP1	1	185898780997545	1	1	1	1	1	1	1	1	1	1
MTFR1	1	205732222663952	1	327729535686574	1	1	249275162073632	1	1	1	261566991923415	1
MTFR2	1	1	1	1	1	1	323781103866778	1	1	1	1	1
MTG1	1	1	1	1	1	1	1	420421014193693	1	1	1	1
MTG2	513187997141001	509073345019698	1	301198805012048	366390856598629	1	1	1	1	1	219610309036616	1
MTHFD1L	1	211436525031683	683116713021107	1	284038112202478	540848192424597	1	1	601010139707791	1	1	451066609974806
MTHFR	1	1	1	1	1	1	1	1	1	1	1	335796239977498
MTMR10	1	1	1	1	1	1	1	469553104795413	1	1	178312851893971	1
MTMR3	1	1	1	1	1	1	1	377129578935622	1	1	1	1
MTOR	1	1	1	1	1	1	378948849340101	1	1	1	209131358894538	1
MTRR	1	1	1	1	244822819051548	1	303111650677563	1	1	1	939875810134148	1
MTURN	639955600659834	1	1	1	197512872691794	1	356823047863611	45990949803021	1	1	245327706301605	1
MTUS1	975129695227088	285105820443646	526958098163927	1	392595658621567	658118545225749	1	11920893707008	759628037849256	1	100298426792079	995671656133319
MUTYH	1	1	1	1	276694788662151	1	1	1	1	1	1	1
MVB12B	304508640476294	1	1	1	1	1	1	1	1	1	238320349698642	1
MX1	1	1	672476620576999	1	1	376001890507479	1	1	255459044677011	384862782841585	1	860840203557172
MX2	1	1	427186192250215	1	1	228035092447397	1	1	1	591460676600114	1	415900365253873
MXD1	246463074594597	1	1	194432524525893	1	600749360640735	1	154296169246402	1	135807514302288	338911497744388	1
MXD3	1	1	1	1	923914700723513	1	127969891396498	1	1	1	1	1
MXRA7	1	291555420472447	1	646354959183045	180298953029293	1	276692059266634	1	1	1	1	1
MXRA8	1	1	1	217432464314804	1	1	1	1	1	1	1	1
MYADM	416223696631321	803459551505266	297710086024931	110469702567187	476041586611431	454011103517112	555880006558139	1	1	126780371104883	144276844617331	483152887380784
MYBL1	1	1	1	1	1	1	472077255560807	1	1	1	1	1
MYBL2	1	1	1	1	377132433446653	1	383467779605877	1	1	1	1	1
MYBPC1	1	309389832605064	1	1	359350706755842	1	1	647841514676388	1	1	1	1
MYC	1	3251050116916	193323297218099	521257001880345	185032228919925	1	167559072587673	1	246719109476495	1	1	1
MYCBP	1	271329277411367	317815632124761	1	206727852013902	1	1	1	1	1	1	1
MYCBP2	240551700199503	1	1	1	1	1	1	1	1	1	1	1
MYD88	1	1	1	1	1	1	1	1	1	378430309658489	1	1
MYL9	1	1	1	337489870981003	1	1	1	1	1	1	1	1
MYLIP	1	1	1	1	1	181728924621085	1	1	1	1	35899633518803	60085319989142
MYLK	1	1	1	1	1	1	1	66974584464963	1	1	338254440442106	1
MYO10	1	66555866666146	1	194502518316192	945971795974395	1	223539646247675	310576984726381	1	1	543484340208082	1
MYO1B	1	1	1	1	1	1	397351776538168	1	1	1	1	1
MYO1D	1	1	1	1	1	1	1	1	1	1	259199004557393	1
MYO1E	1	174470834425452	518810485640472	1	1	1	1	1	1	1	149466527800894	1
MYO1F	1	1	148588820004482	1	1	190403504875868	1	1	20610102285859	297288887360137	1	235510968294333
MYO1G	1	1	1	1	1	1	1	1	1	479755317499955	1	1
MYOF	1	1	1	1	1	1	1	1	1	346251775045651	1	1
MYOM2	1	1	1	1	1	1	29717549137281	1	1	1	1	1
MYOZ1	1	1	1	1	1	1	1	1	392211605830123	1	1	1
MYOZ2	1	1	1	1	1	1	1	1	1	1	1	396138946598844
MYRF	1	1	1	1	1	1	1	1	1	1	193000348411094	1
MYT1	18459760590274	1	1	1	1	1	357519384452642	1	1	1	1	1
MYT1L	425136728842113	1	1	1	1	1	1	1	1	1	1	1
N4BP1	1	1	1	1	22252836581711	1	345886291473506	1	1	612428920196109	67050853571977	1
NAA40	268722488511173	1	1	1	1	1	1	1	1	1	1	1
NAA60	1	386789464956662	1	392815257982059	535217488301929	1	1	1	394780365932757	1	1	522239337422132
NAAA	1	1	49823104011967	1	1	630605040406946	1	1	53720222433789	112758498670262	1	47540720231367
NAB2	276376091205561	391624067148301	1	443782828922974	375364630753654	1	290419485830411	1	1	1	1	114638918276114
NABP1	1	1	1	1	1	240387766257286	1	1	211866184217138	399099090821181	1	576408217170915
NACAD	209395816364412	1	1	1	1	1	1	1	1	1	160982847391472	1
NADK2	1	213040150292312	1	1	209011208627236	1	1	533176051523628	1	1	1	1
NADSYN1	1	167065147481618	1	20679077372145	1	1	1	1	30040506649916	1	273361304595447	1
NAF1	1	1	1	138775665832244	1	313608068460396	128456029289112	1	1	1	1	474962507112059
NAGA	1	1	458748616688741	1	1	393947284412427	1	1	532942328517161	251063267614321	1	379924073231428
NAGLU	1	245850888621369	356602250903453	398348117060196	318997112679366	1	1	1	1	1	862487748426163	1
NAIP	1	1	1	1	1	178698965422517	1	1	160554029639319	277422555187309	1	1
NAMPT	1	572081963790128	490128611933383	137108970341825	251129533858539	825855882356474	1	122313402120378	266799828868866	281047300027718	108208542956005	636271096400766
NANOS3	355865272213155	1	1	1	1	1	1	1	1	1	1	1
NAPEPLD	1	1	1	1	1	1	1	1	1	1	55255554226508	1
NAPRT	1	286625510496253	22488090252294	187544074730742	181590667792948	497923640985673	1	1	329485971841574	10200466510253	1	1
NAT10	1	349861891913744	1	1	302342276461778	1	1	1	1	1	297586417448796	1
NAT14	46849404582882	684550442810655	1	479897893623248	609702225993097	1	300725077722971	1	1	1	1	1
NAT8L	1	1	1	1	1	1	1	36592170120316	1	1	151140620275883	1
NAV3	1	1	1	1	1	1	1	1	388250446551058	1	551463006022069	1
NBL1	575804878602911	1	456865493665658	198371905402479	1	764327270964607	369250167116923	421141521896371	588027286606469	1	1	211753985617809
NCALD	899039976476254	70899191656592	1	542424241667648	135695153946881	1	401685146274535	1	1	1	419103607738531	1
NCAM2	434622818763646	1	1	1	431573914687137	1	112841691157374	104090106748803	1	1	266325662490495	1
NCAN	547411526966137	417091980889845	1	1	1	1	390634579588078	248683179315915	1	1	1	1
NCAPD2	1	1	1	1	854681629220608	1	978381813839853	1	1	1	11379108367391	1
NCAPG	1	1	1	1	746662905536997	1	127468846735719	1	1	1	1	1
NCAPG2	1	1	1	1	227568053114866	1	156842450481202	1	1	1	1	1
NCAPH	1	1	1	1	255495223719619	1	467363441781901	1	1	1	1	1
NCF1	1	1	137860698852053	1	1	110569083013791	1	1	116882410185961	264939826014978	1	664044618413279
NCF2	1	1	19121493463277	1	1	352185934682964	1	1	291362472753376	127720110119675	1	1
NCF4	1	1	57468954817623	1	1	602743807585074	1	1	473776377447329	731276418754723	1	739453877894639
NCKAP1L	1	1	1170300693948	1	1	152744032467413	1	1	173393133311687	171299847813319	1	124617578187542
NCLN	1	34648106452127	1	179748336384854	265782240822418	1	1	1	1	1	323785443631851	1
NCOA2	1	1	1	1	1	1	347551289715988	1	1	1	337801373360335	1
NCOA7	279879771144523	1	841686774368106	1	1	419530344200406	256163819722191	1	592323214518711	1	227813314093511	144465010574858
NDC80	1	1	1	1	176591869278505	1	226825359932475	1	1	1	1	1
NDE1	1	181832921650581	1	1	463471145402066	1	666346461583146	1	1	1	142070162906622	1
NDEL1	721086951989939	396530265829678	1	252388136715358	26707117867421	366655292914544	1	1	1	482830781241634	264853583052026	130707481910178
[truncated: 1,532 more rows]

[truncated: 3 more sheets: Avg.cell type fraction, ANOVA, 5ALA_Ucell_Score_Wilcox, Aneuploid_Diploid_CIBEROSRTx]
