# Supplementary material for: Spatially resolved transcriptomic profiles reveal unique defining molecular features of infiltrative 5ALA-metabolizing cells associated with glioblastoma recurrence
Source: Genome Med. 2023 Jul 11;15:48. doi: 10.1186/s13073-023-01207-1 (PMC10337060; doi:10.1186/s13073-023-01207-1)
Supplement: Supplementary file 6 — Additional file 6: Table S5. Cellular and metabolic gene-set GSEA and leading gene-edge gene list. [file 13073_2023_1207_MOESM6_ESM.xlsx]

## Sheet: Tumor Core
Gene set enriched in tumor core	pval	padj	log2err	ES	NES	size	leadingEdge
DEVELOPMENTAL	1e-10	3e-10		0.523868	1.59135	650	ZNF767P MED9 THAP5 ZNF510 YES1 TMEM106B CROCCP3 ZNF471 ZNF696 ZKSCAN5 PIGX HEY1 ZMAT1 KLHL42 ZNF197 ZNF12 SIKE1 PARS2 NEK4 CFAP36 ZNF324B PRPF38A CRKL ZNF555 EPB41L5 LMBR1 MBOAT2 ABI2 KIAA1143 ZNF549 ZNF773 ZFP62 ZFP2 ZNF234 ZNF461 BRD8 PJA1 DPYSL2 ZNF680 RBM26-AS1 CTNND2 WDR19 ZBED8 ZNF629 PNMA2 ZNF836 NIM1K ACTR3B ZNF302 FYN POLR1B REEP2 STMN3 MTX3 SRI ZYG11B GRIK4 ATP6AP1L TECTA ZNF780A PHF14 …
GLYCOLYTIC_GPM	9.26096e-09	1.38914e-08	0.74774	0.624868	2.6935	39	P4HB FOSL2 GRN ITGA5 METRNL SIGLEC7 PLAUR NRP1 S100A11 FN1 CTSB ADAM12 DAB2 GAA DOK3 LTBP2 C5AR1 TCIRG1 MAN2B1 MGAT1 IL4R LHFPL2 RIN3 FES ELL

## Sheet: Tumor Rim
Gene set enriched in tumor rim	pval	padj	log2err	ES	NES	size	leadingEdge
DEVELOPMENTAL	1e-10	3e-10		0.554601	1.64927	650	ATP1B2 FAM110D ZNF12 MED9 PPP1R3C CCR10 ZNF471 SLC4A4 CHDH ZMAT1 ZNF302 RORA REEP2 ZNF767P ZNF234 WDR19 PARS2 ZNF773 ZNF57 DPY19L3 PIGX OBSL1 FYN ZKSCAN5 ZNF780A PHF14 ABHD17C TDRP ZNF627 THAP5 ZNF256 CBARP C19orf18 ZNF549 ZNF585B ZNF680 ZNF324B ZNF461 ZNF527 ZNF181 ZFP2 CTNND2 LMBR1 TMEM106B DPY19L1 PON2 ZNF197 ZBED8 NEK4 EPB41L5 ZNF696 ZNF419 HEY1 ZNF510 HOOK2 FBXO45 WNT7A DAGLA RBM26-AS1 SIKE1…
GLYCOLYTIC_GPM	1e-10	1.5e-10		0.737703	2.78751	39	FN1 ITGA5 CTSB SIGLEC7 METRNL FOSL2 P4HB PLAUR NRP1 GRN S100A11 ADAM12 C5AR1 DAB2 DOK3 TCIRG1 LTBP2 IL4R MGAT1 GAA MYH9 RIN3 FES MAN2B1 LHFPL2

## Sheet: Invasive Region
Gene set enriched in invasive region	pval	padj	log2err	ES	NES	size	leadingEdge
DEVELOPMENTAL	1e-10	2e-10		0.49824	1.58284	650	ZNF767P CTNND2 ZNF471 MYO6 ITM2C CROCCP3 MBOAT2 WDFY3-AS2 EPB41L5 ZNF780A ZNF197 GPM6B CCR10 DTNA PARS2 ZNF221 BRD8 GPT2 ZBED8 ATP1B2 YES1 ZNF234 ZNF566 DPYSL2 ZFP62 ZMAT1 C1QTNF3 THAP5 TECTA TMIE ZNF696 MTERF2 ZNF302 ZNF773 PIGX PDIK1L ZFP2 ZNF324B RAB3IP PEX5 ZNF12 FYN ZNF549 FBXW11 POU2F1 ZNF461 ICA1L ZNF491 NEK4 TJP1 TMEM106B PHLPP1 LINC00298 ZNF555 C19orf18 ZNF510 NTRK2 RBM26-AS1 KIAA1143 SL…

## Sheet: 5ALA-
Gene set enriched in 5ALA-	pval	padj	log2err	ES	NES	size	leadingEdge
DEVELOPMENTAL	1e-10	4e-10		0.389686	2.31137	650	PON2 MPPED2 PPP5C STMN3 C2orf80 SRI FYN MZB1 HOOK2 NCALD RORA BBOX1 REEP2 SLN KLHDC8A NRN1 PTN RHBDL3 RGS6 GRIA4 MST1 CHIT1 TSPAN3 RBM26-AS1 ZIK1 BCHE CHRM1 MDFI YES1 NPDC1 HEY1 NLGN3 CCR10 SMARCC2 GAP43 ZNF853 CELF5 NDRG4 F12 GSTA4 LOC728392 WDFY3-AS2 BCL7A PTP4A3 ZNF738 ADGRA1 PLEKHH3 GPM6A CD247 NYAP1 VGF NPNT ZNF461 EEF1A2 TMEM106B LINC00634 FCGR3B MEOX2 RAB3C ATP1B2 PIP4K2B GPT2 LINC00665 SC…
MITOCHONDRIAL_MTC	1.2426e-08	3.7278e-08	0.74774	0.658827	3.28446	27	NDUFB1 RPL27 DPM3 UBL5 COX5B C19orf53 SNRPG ALKBH7 COX6A1 NDUFA7 NDUFB7 NDUFA4 PFDN5 TMPRSS6 SLC12A3 COX7B

## Sheet: 5ALA+
Gene set enriched in 5ALA+	pval	padj	log2err	ES	NES	size	leadingEdge
WOUND RESPONSE	3.08164e-08	4.62247e-07	0.719513	0.593144	1.60639	760	IL1B CXCL8 RYR2 DUSP1 TMSB4X B2M ANKRD20A5P NFKBIA TMSB10 KLK10 IL1R1 CD83 CSF2RB MEIS2 RGS1 ITGA9 RBFOX3 CYBA IL6 SLITRK6 LAMA3 NDST3 EHF SERPINE1 UCP2 ENAM MUC17 FCGBP SORBS2 NEXN IL31RA ABL2 SNTB2 FAM210B SULF1 RNASET2 AKAP9 TGM4 PLS1 THEGL PLCXD3 NEDD4 ICAM1 ALPK2 NR4A2 RASAL3 IER2 PTPN14 G0S2 GADD45B HMOX1 DENND3 GFPT1 IL1A KLF2 PTGS2 NEK1 ABI3BP CD68 PLAUR C5AR1 SLC2A5 SCARA3 CCL2 ALOX5AP A…
GLYCOLYTIC_GPM	1.50688e-06	3.01375e-06	0.643552	0.552568	2.59075	39	GAA CTSB MAN2B1 LTBP2 RIN3 LHFPL2 IL4R IL10RA FES FURIN DAB2 TBC1D22A FOSL2 PARVG TCIRG1 METRNL MGAT1 C5AR1 NRP1 ITGA5 MYH9

## Sheet: GPM
Genes	Rank
CTSB	0.484508
DAB2	0.356414
FES	0.396248
FURIN	0.363432
IL10RA	0.401888
IL4R	0.442617
ITGA5	0.198499
LHFPL2	0.465879
LTBP2	0.479949
MAN2B1	0.480144
METRNL	0.257889
RIN3	0.471732
TBC1D22A	0.325989

## Sheet: Wound Response
Genes	Rank
ABI3BP	4595.55
ABL2	8796.81
AKAP9	7999.46
ALDH3B1	3567.93
ALOX5AP	3990.01
ALPK2	6305.05
ARHGDIB	2663.94
ATP8B4	3922.04
B2M	17458.7
B4GALT1	2150.52
BTBD11	1814.17
C5AR1	4350.38
CAPG	2181.64
CCL2	4038.47
CCL20	1066.14
CD180	1926.56
CD68	4457.97
CD83	14174.1
CHIC1	1152.4
CMTM7	971.417
CSF2RB	14171.4
CTSS	1862.48
CXCL2	1555.82
CXCL3	1597.86
CXCL8	23848.6
CYBA	10402.9
CYTH4	1448.45
CYTIP	1104.36
DENND3	5531.66
DMD	2065.39
DUSP1	19790.9
ENAM	9340.95
ENPP5	2080.8
EPSTI1	2608.67
EREG	1488.8
ETS2	2885.87
FAM210B	8374.85
FBLN1	1941.79
FCGBP	9140.06
FES	1039.39
FMNL1	2466.63
FOSL1	1203.34
G0S2	5899.6
GADD45B	5708.73
GFPT1	5426.56
GNA14	1718.65
GOLGA4	2337.41
GYPC	1308.81
HBEGF	2544.04
HCK	1014.12
ICAM1	6993.21
IER2	6098.94
IFITM2	1549.59
IKZF3	1498.05
IL18	916.147
IL1A	5291.6
IL1B	26496.7
IL1R2	1330.4
IL1RN	2053.63
IL31RA	8834.54
IL6	10279.2
IRAK2	974.529
ITGA9	10977.3
ITGB6	1188.87
ITPRIP	1734.36
KLF2	4791.03
LCP1	2475.22
LOC442497	3736.71
MAFF	2057.36
MAP2K3	2123.99
MEIS2	13489
MGLL	2711.46
MMP19	1471.92
MMP25	995.275
MSR1	2368.73
MUC17	9209.79
NCF2	1208.34
NDNF	1308.23
NDST3	9870.87
NEDD4	7127.48
NEK1	4652.19
NEXN	8855.37
NFKB2	1576.1
NFKBIA	16590.1
NR4A2	6204.1
OLFML3	2470.85
OSM	1118.11
PCSK5	1820.14
PICK1	2996.42
PIGR	1214.73
PLAUR	4402.17
PLBD1	1756.12
PLS1	7722.35
PMM2	2053.07
POLR2L	1131.29
PRDM1	2319.18
PTGER4	1314.34
PTGS2	4695.6
PTPN14	6092.48
PTPRQ	1873.1
RAB20	1528.75
RASAL3	6111.54
RBFOX3	10814.5
RELN	2239.67
RGS1	12825.7
RGS10	1261.5
RILPL2	1424.54
RNASET2	8170.12
RYR2	20977.3
S100A11	1771.72
S100A4	2188.02
SCARA3	4084.73
SELPLG	1516.12
SERPINB1	2061.15
SERPINB9	1940.26
SERPINE1	9791.77
SH3TC1	2108.11
SLC16A3	3706.75
SLC2A5	4253.77
SLC7A7	1177.94
SLFN5	1490.02
SNTB2	8480.65
SORBS2	9120.19
SPHK1	1272.19
STX11	1242.45
SULF1	8320.17
TBXAS1	1401.71
TGM4	7921.62
TLR2	1576.45
TMSB10	14964
TMSB4X	19451.6
TMTC3	1656.62
TNFAIP8L3	1454.03
TOR4A	1149.31
UCP2	9449.12
XKR3	1528.39

## Sheet: Richards_Dev sig matrix
Genes	Dev_low	Dev_middle	Dev_high
AAAS	1	74.0483	61.6824
AASDHPPT	14.9955	27.4584	1
ABAT	1	1	39.4432
ABCC3	24.3725	1	1
ABCD3	1	19.3029	77.4091
ABHD2	1	1	32.5204
ACAP3	1	50.2133	251.819
ACD	21.9002	1	1
ACHE	1	44.5981	1
ACOT8	25.1849	57.5109	1
ACTA2	29.5948	1	1
ACTR1A	22.23	41.7806	1
ACTR3B	1	1	69.2938
ACYP2	23.5041	38.8831	1
ADAL	1	1	65.8974
ADAM12	1	24.2711	1
ADAM17	1	14.5329	1
ADD3	1	1	52.8138
ADM	67.9113	1	1
ADORA2B	24.9813	1	1
ADPGK	23.9746	1	1
ADSS	21.95	1	1
AEBP1	1	1	53.7433
AFF4	1	1	34.7449
AGAP3	17.7298	1	1
AGGF1	1	16.5048	62.2149
AGPAT2	22.1593	1	1
AGRN	1	1	47.4356
AGT	1	201.783	178.194
AGTRAP	27.1821	51.2918	1
AHI1	12.0417	1	53.3336
AHSA2	1	1	71.4588
AIDA	25.3825	1	1
AIF1L	1	61.1252	44.5994
AKAP12	19.6966	1	1
AKT1	1	1	66.7899
AKT3	19.7824	1	1
ALDH2	1	50.0044	37.0736
ALDH6A1	1	17.4799	1
ALG3	37.4289	46.7556	1
ALG5	51.3268	69.2512	1
ALG8	22.9349	1	127.075
ALKBH6	1	53.0682	1
ANAPC10	49.8723	45.4075	1
ANAPC7	1	1	65.9589
ANKRD13D	20.1321	1	84.6487
ANKRD39	52.5633	106.893	1
ANKS3	1	1	45.8039
ANKZF1	1	1	69.7079
ANTXR1	1	29.7099	1
ANXA11	21.3324	1	1
ANXA4	20.2311	1	1
AP2A2	1	1	19.7761
APBA2	1	22.4595	95.3376
APEH	1	25.0429	1
APITD1	21.5995	1	1
APOBEC3C	33.5042	1	1
APOC1	1	45.9612	1
APOD	1	115.059	115.908
APOE	1	2245.71	1925.03
ARC	1	76.9318	215.827
ARCN1	18.5498	1	1
ARFGAP2	1	22.8121	1
ARFGAP3	18.6309	1	1
ARHGAP11B	28.1062	1	1
ARHGAP18	17.0937	1	1
ARHGAP21	1	12.2228	1
ARHGEF7	1	1	30.6263
ARL8B	14.3851	1	1
ARMC8	1	1	69.9722
ARNTL2	21.162	1	1
ARRDC1	16.99	1	1
ARSJ	24.39	1	1
ARV1	1	33.2071	1
ASCC2	1	1	60.775
ASCL1	1	140.61	353.913
ASH1L	1	1	15.0287
ASL	15.3113	1	1
ASMTL	1	1	50.045
ASNS	1	36.0554	167.556
ASPHD1	26.5346	1	1
ASRGL1	1	30.5299	80.3832
ASS1	26.9871	1	1
ATAD1	1	18.3767	1
ATAD2	15.5777	1	1
ATF1	17.6609	1	1
ATG10	19.1205	1	1
ATG5	20.0446	1	1
ATL1	1	1	35.0754
ATP2C1	16.2399	1	1
ATP5EP2	42.5895	78.6859	1
ATP5S	17.8662	35.2796	1
ATP6V1C1	1	13.1255	1
ATP9A	1	1	28.4226
ATXN2L	1	26.954	71.891
AURKA	37.6372	1	1
AXL	17.8792	1	1
AZGP1	1	462.823	116.761
B4GALT7	24.573	1	1
BAALC	1	280.959	242.603
BACE2	21.9395	1	1
BAG2	24.031	1	1
BAG3	19.0479	1	1
BATF3	1	31.2271	1
BAZ2B	1	1	54.1546
BCAM	18.6048	1	1
BCAN	1	264.417	926.297
BCAS4	19.8247	1	1
BCAT1	1	1	17.8977
BCHE	1	112.812	695.458
BCYRN1	300.935	460.864	1
BEND5	1	1	57.2665
BET1	26.7	1	1
BEX2	51.2599	1	1
BHLHE40	20.1307	1	1
BIN1	31.9594	1	1
BIN3	13.7379	26.5722	1
BLCAP	1	18.938	1
BLMH	1	1	40.9421
BMP1	18.2607	1	1
BMP7	1	43.4036	134.741
BMPR2	1	1	21.5247
BOLA2B	38.3652	1	1
BRD9	23.0791	1	1
BRE	18.1389	1	1
BRMS1	50.6339	47.6876	1
BST2	184.314	39.6723	1
BTBD3	1	14.6625	1
BTBD7	1	1	24.1452
BTG2	1	24.7822	68.6327
BYSL	16.3578	1	1
C11orf1	28.3729	1	1
C11orf57	1	23.0968	1
C11orf68	27.6058	1	1
C12orf45	99.8258	109.319	1
C12orf73	31.3565	60.3051	1
C12orf75	162.042	61.1178	1
C14orf142	30.5795	1	1
C14orf159	1	1	45.5092
C14orf80	18.2604	55.781	1
C15orf40	60.9087	80.6435	1
C16orf87	32.7963	44.1754	1
C18orf32	1	24.9018	1
C1D	51.7666	72.3748	1
C1GALT1	1	1	50.0966
C1GALT1C1	1	32.3847	1
C1R	1	1	145.239
C1orf131	25.602	42.3377	1
C1orf35	55.6255	68.3107	1
C1orf54	1	60.3466	1
C1orf56	17.3938	1	1
C1orf61	1	2315	3612.11
C20orf96	1	29.0731	1
C2orf49	28.3624	52.72	1
C2orf68	1	1	43.7143
C2orf80	1	126.041	101.771
C6orf136	1	44.5657	1
C6orf141	20.108	1	1
C7orf26	17.3664	85.8268	1
C8orf4	28.8622	1	1
C8orf46	1	24.8743	1
C8orf76	21.5891	45.9969	1
C9orf114	33.2048	1	1
C9orf116	1	37.017	1
C9orf3	41.3407	1	1
C9orf40	21.4581	1	1
CA14	1	24.169	108.508
CACNG8	1	111.747	264.833
CALCOCO1	1	1	46.4193
CAPG	54.1877	1	1
CARD16	55.9203	1	1
CARS	18.7862	37.1276	1
CASP6	47.0274	1	1
CAST	57.216	1	1
CAT	1	1	57.6738
CAV1	242.764	1	1
CAV2	27.8873	1	1
CBR3	48.0322	55.1433	1
CBR4	1	18.3221	93.2905
CBWD1	17.0373	1	1
CCDC127	1	27.7605	1
CCDC159	1	1	101.116
CCDC43	19.5153	29.3819	1
CCDC51	1	42.5364	1
CCDC58	50.7798	53.8345	1
CCDC59	77.0219	57.7499	1
CCDC74A	24.6431	1	1
CCDC80	1	61.4872	134.028
CCDC86	21.6552	1	1
CCDC91	25.8213	1	1
CCDC92	19.309	1	1
CCDC94	22.98	1	1
CCL2	2742.91	449.99	1
CCNA2	22.3195	1	1
CCNB2	51.9017	1	1
CCND2	1	48.4728	152.782
CCNDBP1	21.338	1	1
CCNK	18.1772	1	1
CCNT2	1	1	29.5439
CCS	1	31.7888	325.202
CD24	49.8509	1	1
CD44	99.8911	35.3923	1
CD58	22.1767	1	1
CD70	159.921	1	1
CD82	1	81.9565	169.499
CDC20	40.3501	87.4039	1
CDC26	233.068	107.089	1
CDC42BPA	1	13.4551	1
CDC42EP1	52.9699	1	1
CDC42EP3	27.96	1	1
CDC42EP4	1	23.4665	1
CDCA3	55.3123	1	1
CDCA4	39.9244	1	1
CDCA5	17.9912	1	1
CDCA7L	1	50.7561	58.6929
CDCA8	18.2934	1	1
CDK11A	1	1	69.2347
CDK5RAP2	1	1	21.6058
CDKN1B	1	21.2634	1
CDKN2A	480.211	261.302	1
CDKN2AIPNL	76.4745	56.8639	1
CDKN3	281.492	102.622	1
CDO1	34.2322	1	1
CEBPG	20.1368	1	1
CENPA	69.9844	1	1
CENPB	17.9022	1	1
CENPH	34.3389	82.6995	1
CENPN	31.5121	1	1
CENPQ	1	21.0211	1
CENPT	1	1	145.68
CEP170	1	1	26.2953
CEP55	25.0245	1	1
CEP68	1	1	25.281
CETN3	81.8856	70.3582	1
CFI	46.8189	1	1
CHAC2	1	26.5719	1
CHAF1A	1	22.696	1
CHCHD4	30.8056	1	1
CHCHD7	32.2047	1	1
CHD6	1	1	29.8522
CHD7	1	16.6659	72.1354
CHD9	1	16.2802	62.3712
CHEK1	24.4029	1	1
CHKA	1	1	37.3296
CHL1	1	25.1868	1
CHMP6	21.3622	1	1
CHORDC1	22.9486	1	1
CHPT1	137.979	1	1
CHRDL1	1	1	41.6777
CHST14	20.8713	1	1
CHST2	27.1136	1	1
CHST7	20.9003	1	1
CHST8	1	54.8035	1
CIAO1	18.9602	1	1
CIB1	168.119	128.577	1
CINP	74.8168	77.3347	1
CISD2	95.1566	90.5483	1
CISD3	39.843	1	1
CITED1	1	109.255	73.3774
CKAP5	1	1	34.1382
CLASP2	1	1	39.1478
CLEC11A	21.3533	41.3995	1
CLK1	1	1	133.144
CLN3	1	19.041	1
CLN5	1	17.8821	1
CLN6	1	20.0892	1
CMTM5	1	62.5511	1
CMTM7	20.2681	1	1
CNKSR3	1	1	32.7611
CNN2	54.5047	1	1
CNOT3	1	1	49.0419
CNTFR	1	1	122.611
COG8	1	1	57.8084
COIL	1	19.1737	1
COL1A1	16.6189	1	1
COL1A2	48.7799	1	188.517
COL20A1	1	30.8009	77.5253
COL6A2	47.0494	1	1
COL8A1	53.5683	1	1
COMMD3	61.9019	122.12	1
COMTD1	31.4648	1	1
COPS2	1	14.9009	1
COPS4	35.2288	49.1081	1
COPS7A	23.9793	41.8458	1
COPS7B	1	15.4483	100.382
COQ3	22.118	1	1
CORO2B	1	29.3635	1
COX19	16.9543	1	1
CPE	1	24.9355	1
CPSF1	1	1	42.2158
CPSF3	17.675	1	78.7814
CPSF7	1	1	26.1136
CPT1C	1	1	92.788
CRCP	1	20.9238	1
CREM	33.275	44.8633	1
CRIP1	102.09	1	1
CRYL1	1	33.0918	1
CRYZ	25.8189	1	1
CRYZL1	1	1	160.084
CS	23.393	45.4618	1
CSAD	1	1	43.6051
CSF1	21.3398	1	1
CSNK2A2	1	18.5355	1
CSPG5	1	51.9365	176.635
CSRP1	46.627	60.7168	1
CSTF1	1	18.8212	1
CTGF	139.917	1	1
CTHRC1	39.8322	109.333	1
CTNNAL1	79.9753	25.7342	1
CTNND2	1	17.0924	1
CTSF	1	52.2203	174.242
CTSZ	31.239	1	1
CUTC	1	19.7435	1
CWC25	17.51	1	55.3751
CWF19L2	1	18.0431	67.4151
CXCL14	60.5158	1	1
CYB5R1	27.4308	1	1
CYFIP1	1	1	41.599
D2HGDH	1	1	49.4796
DAAM1	1	23.2689	93.5672
DALRD3	19.6662	1	1
DAPK3	23.9564	40.9585	1
DAPL1	31.6444	1	1
DAXX	21.1581	47.0566	1
DCBLD2	131.211	28.0292	1
DCK	19.76	1	1
DCLK2	1	21.362	91.3532
DCTPP1	140.217	149.646	1
DDR2	24.7215	1	1
DDX19B	1	21.7907	1
DDX41	19.9619	32.3536	1
DDX42	1	14.3174	1
DDX49	22.0815	51.0191	1
DDX55	1	1	46.3204
DHRS13	1	18.7733	1
DHRS3	36.0207	1	1
DHRS7B	1	25.2549	1
DIP2A	1	1	50.1198
DIRAS3	58.4064	1	1
DKK1	187.853	1	1
DLEU1	48.5802	93.4844	1
DLG1	16.461	1	63.683
DLL3	1	32.7908	557.495
DLX1	1	1	164.559
DLX2	1	1	81.7549
DMAP1	34.2628	77.0063	1
DMTF1	1	15.8917	1
DNAJB14	1	1	42.4629
DNAJC1	31.4343	41.9488	1
DNAJC4	61.3688	1	1
DNAJC5	1	17.4552	1
DNAJC9	72.7567	62.629	1
DNAL4	24.1188	1	1
DNALI1	1	14.7696	1
DNASE1	1	1	114.926
DNM1L	1	16.4225	1
DOHH	1	24.3681	1
DOK1	1	1	114.183
DPCD	56.1616	54.3994	1
DPF1	1	26.0088	1
DPF2	16.5471	29.2238	1
DPP3	1	1	53.2877
DPP6	1	1	72.4411
DPYSL4	1	32.2599	1
DR1	1	17.4888	1
DRAM2	1	18.1982	1
DRG2	1	44.9035	1
DSN1	24.6641	1	1
DTNA	1	12.4437	1
DTWD1	15.5668	1	1
DUSP1	28.6447	1	1
DUSP11	26.496	1	1
DUSP23	46.2226	1	1
DVL2	1	16.7612	1
DYNC2LI1	1	28.5527	1
DYNLT3	58.0837	1	1
DZIP3	1	1	56.5395
E2F6	1	12.6057	1
ECE1	15.6662	1	1
EDEM2	1	39.2079	1
EFEMP1	52.979	1	1
EFHC1	1	1	50.7922
EFHD2	26.2664	1	1
EFNB2	21.0207	1	1
EGFR	1	35.6126	108.057
EHD4	14.4503	31.0689	1
EHMT1	1	22.2239	1
EID2	1	30.7786	1
EIF2B4	27.8518	44.5605	1
EIF2B5	1	23.0257	86.5479
ELAVL3	1	18.4452	69.0539
ELAVL4	1	1	161.346
ELK3	28.3209	1	1
ELMOD2	1	1	76.0682
ELMOD3	1	1	69.4869
ELOVL1	47.774	132.679	1
ELOVL6	23.2051	1	1
ELP2	1	18.1857	104.481
EMG1	74.0093	103.905	1
EMP1	77.8118	1	1
EN1	1	20.7493	1
ENDOG	40.0448	48.9768	1
ENHO	36.4247	45.8686	1
EPDR1	38.6447	1	1
EPHA2	31.5556	1	1
EPM2AIP1	1	1	37.2144
EPS8	23.1589	1	1
ERBB2IP	1	13.3819	1
ERCC3	1	1	76.3807
ERP44	1	16.0393	56.6422
ERRFI1	35.1155	1	1
ETFDH	1	1	69.2043
EXOSC4	151.375	114.51	1
EXTL2	1	14.4117	1
F12	1	20.4916	1
F3	1	1	94.8306
FABP5	808.54	1407.42	1
FAH	20.8167	1	1
FAHD1	19.6109	1	1
FAIM	26.9802	1	1
FAM107B	1	22.8374	1
FAM114A1	17.8657	1	1
FAM118B	1	19.8287	1
FAM129B	23.5619	1	1
FAM134B	1	1	37.5099
FAM168A	1	19.4641	105.607
FAM168B	1	1	37.7039
FAM173B	1	37.8	1
FAM181B	1	134.47	118.161
FAM57A	19.0685	1	1
FAM60A	23.4004	1	1
FAM95B1	1	26.7907	1
FAM98A	18.6992	1	1
FAM98B	27.1147	1	1
FAM98C	1	30.3431	1
FANCL	21.7223	1	105.391
FBLIM1	19.5551	1	1
FBXL12	1	22.1893	1
FBXL20	1	24.4929	1
FBXO21	17.2471	1	55.163
FBXO32	106.601	1	1
FBXW11	1	14.692	1
FBXW7	1	1	49.7431
FCF1	21.1183	1	1
FCRLA	1	38.5206	1
FGF12	16.8611	1	1
FGFBP3	1	234.886	510.735
FHIT	1	65.4203	207.113
FHL2	43.3178	1	1
FIGN	1	1	56.5132
FILIP1L	65.9741	1	1
FKBP11	41.3462	1	256.966
FKBP14	16.6463	1	1
FKBP1B	42.1267	1	1
FLJ37453	1	1	69.5426
FLOT2	22.2823	40.66	1
FLVCR1	1	1	33.4067
FLYWCH2	23.9937	1	1
FN1	19.5762	1	1
FNIP1	1	1	63.5691
FOSL1	53.6976	1	1
FOXM1	21.8227	1	1
FPGS	18.3158	1	1
FREM2	1	1	28.3482
FRMD5	1	1	29.7596
FSD1	1	26.2829	1
FSTL1	45.1439	1	1
FTSJ1	29.2724	1	1
FUCA2	28.9061	1	1
FXYD1	1	248.624	1
FXYD7	1	149.279	158.177
FZD3	1	31.8049	129.206
G0S2	252.76	1	1
GAA	1	1	69.9992
GABARAP	1	30.9415	1
GABARAPL1	1	1	66.8278
GAD1	1	45.4385	144.71
GADD45B	33.9341	1	1
GADD45G	1	265.471	341.516
GAL	28.7068	1	1
GALNS	1	1	91.9843
GAR1	66.2978	59.7498	1
GART	11.6499	1	55.223
GAS1	1	20.1484	90.8766
GAS2L1	17.2807	1	1
GAS6	52.6148	1	1
GAS7	1	1	63.0144
GATM	1	37.2351	1
GCDH	1	35.0746	1
GCHFR	363.598	52.7065	1
GCLM	17.1868	1	1
GDF15	1	181.931	1
GEM	26.1726	1	1
GEMIN7	19.7324	41.5531	1
GFAP	1	92.9898	252.95
GFPT2	18.1681	1	1
GGCX	1	29.942	1
GGPS1	23.0665	40.8674	1
GGT7	1	1	40.4912
GJA1	22.3391	1	1
GLB1	1	1	99.4375
GLCCI1	1	26.0125	86.884
GLG1	1	1	32.3374
GLIPR1	33.8242	1	1
GLRX	60.6962	1	1
GLS	1	1	37.3609
GMNN	106.346	90.7702	1
GMPPA	19.6587	1	1
GMPPB	23.7229	1	1
GMPR2	28.5844	1	1
GNB1L	28.426	1	1
GNG7	1	49.375	34.2239
GNL1	1	17.1605	1
GNPAT	17.8505	1	108.259
GNPDA1	27.1578	36.1201	1
GNPTG	1	41.2003	1
GOLGB1	1	1	25.2443
GOLT1B	19.8387	1	1
GOPC	1	1	27.0809
GOT1	1	20.6375	1
GPATCH2	13.847	1	69.7387
GPATCH8	1	1	31.9486
GPC2	1	28.8492	201.43
GPC4	26.4766	1	1
GPKOW	14.9295	33.9828	1
GPN2	23.8183	1	1
GPN3	34.7962	46.6151	1
GPR108	1	22.4508	1
GPR137B	1	26.1191	1
GPR155	1	1	61.9064
GPR37L1	1	30.7515	1
GPR82	1	1	57.6929
GPT2	1	1	35.8559
GPX3	1	83.246	1
GPX8	21.4262	1	1
GRIA2	1	31.7534	169.186
GSDMD	33.384	1	1
GSK3B	1	1	23.2294
GSN	27.5661	1	1
GSTA4	1	51.6751	165.219
GSTT2B	20.9843	41.6787	1
GTF2H3	1	22.9005	1
GTF2IRD2	1	1	70.2515
GTPBP3	1	1	42.8619
GTPBP8	22.4887	1	1
GTSE1	38.6184	1	1
GULP1	16.4565	1	1
GYPC	193.785	1	1
H1F0	55.74	1	144.972
H2AFJ	31.3349	1	1
HAUS8	1	23.4101	1
HCCS	24.2319	1	1
HDAC8	1	19.1539	1
HDDC3	37.1129	1	1
HDHD2	17.8004	28.632	1
HEPACAM	1	1	41.4149
HEPN1	1	1	83.3899
HERC2	1	1	19.8151
HES5	1	1	86.736
HHLA3	32.539	1	1
HIBCH	1	23.2745	95.5473
HIP1	1	22.4342	91.5513
HIP1R	1	1	26.4873
HIST1H1C	94.3604	187.613	1
HIST1H2AC	87.0411	180.91	1
HIST1H2BD	62.266	1	1
HIST2H2AC	51.1648	67.8664	1
HIST3H2A	68.4945	112.757	1
HJURP	19.2168	1	1
HMBOX1	1	1	55.1098
HMGA2	34.9066	1	1
HMGCL	24.2772	1	91.0022
HMGN5	1	22.3599	1
HN1L	22.9995	1	1
HOOK2	1	50.0529	141.322
HOPX	41.9966	119.303	1
HOXA10	19.4659	1	1
HOXA7	1	1	44.1345
HOXB2	93.0276	1	1
HOXB3	23.4919	1	1
HOXB4	24.7234	1	1
HOXB6	21.8409	1	1
HPS4	1	1	47.0157
HRSP12	40.5243	99.5454	1
HS2ST1	1	14.1335	1
HS3ST1	1	48.4401	1
HS6ST1	17.6261	1	1
HSCB	52.8665	86.1931	1
HSD17B11	1	19.166	66.1691
HSD17B4	1	17.9517	1
HSD17B7	1	32.268	1
HSPA13	1	1	37.9833
HSPA14	1	22.2434	1
HTATIP2	33.3185	1	1
HUS1	16.4354	1	1
HYI	65.2362	1	1
ICMT	18.0857	1	1
ID4	1	95.2266	137.347
IDH3G	55.9692	65.8732	1
IER3	35.5133	1	1
IER5	20.4578	38.5129	1
IFI35	30.6454	1	1
IFITM2	171.388	68.6825	1
IFNAR2	27.2544	1	1
IFT52	23.0514	34.1534	1
IGBP1	42.0748	57.9983	1
IGF2BP3	1	1	23.9381
IGFBP6	199.625	1	1
IGFBP7	1493.19	1	623.504
IGSF8	1	70.5115	82.7419
IL10RB	21.0008	1	1
IL13RA2	47.7287	1	1
IL1RAP	1	13.4436	1
IL32	118.438	1	1
ILDR2	1	20.3455	61.9732
ILVBL	21.1729	1	115.041
IMPA2	23.2382	1	1
IMPAD1	1	12.2032	1
ING2	37.0797	54.8184	1
INO80C	40.2428	1	1
INPP5F	1	20.5406	1
INPPL1	1	1	76.3845
IPO9	1	1	36.474
IRAK1	22.0271	1	1
IRF3	1	37.2685	1
ISCA1	36.6112	46.8527	1
ISOC1	24.6757	1	1
ITGA3	23.7001	1	1
ITGB3BP	74.7549	78.9917	1
ITGB5	24.5724	1	1
JAG1	1	1	106.532
JAM3	1	18.2052	1
JMJD8	26.7439	49.8176	1
KANK1	1	26.697	66.2465
KAT2A	1	1	75.8237
KATNA1	1	23.6812	1
KCNE4	1	87.7949	130.249
KCNF1	1	33.3225	1
KCNH2	18.5224	1	1
KCNIP1	1	52.4389	1
KCNJ10	1	1	46.4522
KCNQ1OT1	1	1	21.1958
KCNQ2	1	75.7362	113.035
KCTD1	19.4509	1	1
KCTD9	14.9838	1	1
KDELR3	47.6231	1	1
KDM4A	1	1	54.3934
KDM5A	1	1	24.9298
KHDC1	1	26.182	1
KHDRBS3	75.07	79.751	1
KIAA0907	1	1	153.657
KIDINS220	1	1	21.5904
KIF1A	1	1	29.978
KIF1B	1	1	35.3922
KIF21A	1	28.75	84.9603
KIF23	15.7735	1	1
KIF5C	1	19.0594	75.6367
KIF9	17.1415	1	1
KIFAP3	23.6477	1	1
KIN	1	18.1578	1
KLHDC8A	1	106.945	178.348
KLHL23	1	30.3319	1
KPNA3	1	1	62.5809
KPNA4	17.9727	1	1
KRT18	108.934	1	1
KRT8	23.669	1	1
LACTB2	17.5694	1	1
LAGE3	96.5783	95.0424	1
LARP1B	15.9923	1	1
LASP1	20.1005	1	1
LAYN	36.6619	1	1
LCORL	1	1	32.0524
LDOC1	49.2373	1	1
LEMD1	1	38.7764	1
LENG1	40.7821	57.1963	1
LENG8	1	1	71.7301
LEO1	1	40.6079	1
LGI4	1	91.0458	1
LHX2	1	89.8462	40.8287
LIMCH1	27.7542	1	1
LIMD2	20.6124	1	1
LMBR1L	1	1	81.9728
LMCD1	35.4625	1	1
LMF1	1	1	59.7144
LMF2	1	1	56.7475
LMNB1	21.4141	1	65.4061
LMO1	1	148.092	361.061
LNPEP	1	1	54.9429
LOXL1	66.0999	1	1
LPCAT4	1	1	64.3526
LPIN1	18.1719	1	1
LRCH3	1	1	108.703
LRIG1	1	1	46.1514
LRP6	1	1	29.1999
LRPPRC	1	1	25.6598
LRRC23	18.4377	1	1
LRRC47	15.3411	1	63.4785
LRRC57	1	1	61.1163
LRRC58	1	1	28.4457
LRRFIP1	22.2611	1	1
LSS	16.6349	1	1
LTA4H	24.5359	1	1
LTBP3	25.2672	1	1
LTBP4	1	1	48.0539
LTV1	23.9033	1	1
LY96	122.288	60.2507	1
LYPD1	109.283	37.7809	1
LZTS1	1	1	32.9132
MACROD1	1	40.7999	1
MAD2L1BP	19.349	1	1
MAGEH1	35.8964	47.5966	1
MAGI1	1	1	26.7134
MAML2	1	1	52.592
MAP2	1	63.4168	131.109
MAP3K1	1	1	65.5591
MAPK12	1	20.4793	1
MAPK3	1	42.7455	1
MAPK6	17.4065	1	1
MAPKAPK5	27.2242	1	96.4137
MAPT	1	1	31.6596
MARS	13.7056	1	72.6993
MATN2	1	23.267	78.7296
MBOAT2	1	18.2628	1
MCAT	19.9963	1	1
MCCC1	1	1	71.5409
MECR	16.2277	1	1
MED11	43.8263	56.0821	1
MED25	1	1	54.5565
MED8	40.3768	47.8871	1
MELK	19.0721	1	1
MEPCE	16.5463	1	1
MESP1	1	78.1174	87.0444
METTL1	140.936	1	1
METTL12	62.7987	56.611	1
METTL3	1	1	85.1971
MFAP1	18.2531	44.7889	1
MFAP2	23.3167	1	1
MFN1	1	1	40.7403
MFSD1	1	1	38.4732
MFSD11	1	1	102.882
MFSD2A	1	1	83.5559
MFSD3	37.7723	1	1
MGAT1	17.3839	1	1
MGAT2	18.8102	1	1
MGAT4B	28.9415	1	1
MGEA5	1	1	44.1987
MGP	242.037	1	1
MGST1	56.9354	1	1
MGST2	30.2546	1	1
MICA	44.891	1	1
MICAL3	1	1	30.9612
MIF4GD	19.3734	72.3586	1
MIIP	18.8051	1	1
MKLN1	1	1	30.1954
MLC1	1	48.0803	89.0162
MLF1	1	15.4283	1
MLH1	1	32.748	1
MLST8	43.2016	59.5063	1
MLXIP	1	1	68.251
MLYCD	1	1	73.6665
MMP14	1	1	69.8646
MMP16	1	17.4434	121.161
MMP7	59.1166	1	1
MOB2	25.9119	53.8962	1
MOGS	1	1	41.6605
MOXD1	28.957	1	1
MPDZ	1	1	35.8149
MPHOSPH6	45.9543	60.4707	1
MPHOSPH9	1	1	49.5461
MPI	17.4917	1	1
MPP6	1	1	80.6798
MRPL2	45.2136	90.0059	1
MRPL30	20.5674	1	1
MRPL35	21.5973	1	1
MRPL39	28.2546	39.752	1
MRPL48	75.0412	89.0432	1
MRPS18A	50.2565	97.2345	1
MRPS22	24.2286	37.009	1
MRPS28	46.5188	130.438	1
MRPS30	29.9562	1	1
MRPS35	42.5885	58.1101	1
MRPS9	17.6471	45.5103	1
MSH6	1	1	55.7663
MT1F	96.2602	232.317	1
MT1M	55.6167	65.6084	1
MT3	1	578.894	323.222
MTA3	17.9913	1	1
MTF2	1	27.2555	66.5648
MTHFD2L	29.7469	49.9247	1
MTX1	51.4477	61.7678	1
MUM1	1	56.085	121.154
MXD4	1	20.5065	1
MYH9	22.8955	1	1
MYO6	1	1	40.4435
MYO9B	1	1	27.6301
N6AMT2	37.1345	1	1
NAA15	1	1	45.008
NAB2	1	39.4611	33.7044
NAMPT	25.9108	1	1
NARF	24.8606	54.6847	1
NAT9	1	37.682	88.361
NAV1	1	1	26.4588
NBL1	31.6312	1	1
NCAM1	1	40.5974	140.835
NCAN	1	1	31.0841
NCOA4	1	14.8841	1
NDE1	1	1	56.0175
NDN	24.5758	1	1
NDRG2	1	67.0633	128.073
NDRG4	1	13.8473	1
NEDD9	24.5998	1	1
NEFL	137.297	1	1
NF2	21.289	1	1
NHLRC3	1	32.3045	75.1052
NIF3L1	26.7926	1	1
NIN	1	1	38.5792
NIP7	26.087	1	1
NIPSNAP3A	26.0835	1	1
NKAIN3	1	30.4178	1
NKAIN4	1	1	90.9815
NKAP	53.2081	51.0672	1
NKTR	1	25.4056	113.834
NKX2.2	1	29.4506	113.366
NME2	79.2692	1	1
NME6	27.0234	53.994	1
NMI	19.5108	1	1
NMRAL1	23.4405	68.4543	1
NMT2	14.8009	1	1
NNMT	116.317	1	1
NOP16	139.651	130.609	1
NOTCH1	1	1	52.8261
NOVA2	1	1	97.4985
NPAS3	1	1	48.9828
NR1H2	27.282	61.3797	1
NR2C2AP	1	42.0685	1
NRBF2	25.3758	1	1
NRCAM	17.4674	1	1
NRGN	1	31.5799	1
NRM	27.0283	1	1
NRP2	32.0084	1	1
NT5E	29.2093	1	1
NTM	24.1693	1	1
NTRK2	1	23.6457	1
NTRK3	1	23.2226	142.265
NUDT14	35.2135	1	1
NUDT15	23.1587	1	1
NUDT8	28.5858	1	1
NUMA1	1	1	42.0526
NUP107	56.2676	1	1
NUP62	17.1337	38.5035	1
NUP93	1	21.7122	1
NUPR1	80.4874	76.6192	1
OAF	36.5423	1	1
OCEL1	1	32.5698	1
OCIAD2	1168.66	140.02	1
OFD1	1	18.7232	90.8619
OGT	1	1	39.2978
OIP5	24.6078	1	1
OLFM1	1	24.1066	1
OLFM2	18.7655	1	1
OLFML3	31.561	1	1
OLIG1	1	281.877	776.375
OLIG2	1	105.387	121.835
OPN3	21.1893	1	1
OSBPL1A	1	1	54.9846
OSTM1	1	1	23.5458
OTUD5	1	28.3489	1
P2RX7	1	30.0197	1
P4HA1	26.0191	1	1
P4HA2	18.2453	1	1
PAF1	1	32.2064	1
PAK3	1	1	115.357
PALLD	23.496	1	1
PALM	1	22.1036	1
PAM	17.8013	1	1
PANK3	1	14.2344	1
PARN	1	17.1101	1
PARVA	16.6881	1	1
PAWR	43.3386	1	1
PBK	68.9566	55.0799	1
PCDHB14	1	1	54.1988
PCDHB16	1	1	46.5968
PCF11	1	1	53.4384
PCIF1	1	18.3638	1
PCOLCE	62.7409	1	1
PCYT1A	25.6658	1	1
PDCL3	73.2134	70.1319	1
PDDC1	1	1	55.0954
PDE1C	33.2493	1	1
PDE6D	18.3022	37.8844	1
PDE9A	1	55.501	1
PDGFRA	1	40.2917	184.335
PDLIM1	39.8259	1	1
PDLIM4	119.021	91.5185	1
PDP1	30.6073	1	1
PDS5B	1	1	28.8326
PELP1	1	1	56.0145
PEMT	39.5283	51.1948	1
PERP	16.6663	1	1
PEX16	1	19.1147	1
PFKL	1	35.0567	1
PFKP	15.6832	1	96.0543
PGAP1	1	1	50.3971
PGM3	23.2613	1	1
PGPEP1	1	1	36.544
PGRMC2	16.5069	1	1
PHC2	26.9903	36.6037	1
PHF1	17.4745	1	62.0162
PHGDH	56.2936	72.3423	1
PHIP	1	1	32.5279
PHLDA2	310.836	111.03	1
PHLDB1	1	1	35.7528
PHTF1	1	1	63.4306
PHTF2	1	1	34.2978
PHYH	1	42.6629	1
PI4KB	1	27.6401	1
PIAS1	1	1	39.1656
PIAS4	1	21.8565	1
PICALM	18.2828	1	1
PIGH	19.8233	33.1977	1
PIGU	1	1	98.513
PIH1D1	47.2135	82.2993	1
PIK3C3	1	1	45.7828
PILRB	1	19.871	86.4781
PIR	51.8478	80.0898	1
PITX1	41.3216	1	1
PKIB	28.5549	37.9496	1
PLA2G12A	16.1626	1	1
PLAC9	1	58.3951	1
PLAU	62.9899	1	1
PLAUR	46.81	1	1
PLEKHA4	1	83.4432	117.47
PLEKHA8	1	1	38.3997
PLEKHB1	1	96.5059	59.6493
PLEKHH2	1	1	42.7696
PLK1	36.066	1	1
PLLP	1	35.8888	146.938
PLP1	1	50.9274	1
PLP2	270.102	26.3077	1
PLS3	21.7566	1	1
PLSCR1	16.9806	1	1
PLTP	1	104.959	258.016
PMAIP1	48.2716	1	1
PMEPA1	97.9323	1	1
PML	16.3641	1	1
PMM1	56.892	90.737	1
PMP2	1	167.301	132.535
PNO1	18.1128	1	1
PODXL2	1	55.4403	304.059
POGK	1	13.3763	1
POGZ	1	1	29.7084
POLE4	266.828	135.826	1
POLK	1	1	68.0843
POLM	1	1	78.6825
POLR1C	26.7321	1	1
POLR3C	1	23.9342	1
POM121C	1	1	41.5876
POPDC3	55.8151	1	1
POSTN	24.0478	45.7994	1
POU2F1	1	31.4336	87.6887
PPA2	69.3744	68.2111	1
PPAN	1	1	122.605
PPIL4	16.3502	1	1
PPM1K	1	1	28.6738
PPP1R11	44.9163	60.5142	1
PPP1R15A	1	43.5104	1
PPP1R1C	1	48.1812	1
PPP2R2B	23.7767	67.7497	1
PPP3CA	19.4825	1	1
PPP6C	21.5128	1	1
PQLC1	1	16.6871	1
PREP	15.1626	1	1
PREPL	1	1	27.5173
PRKACA	1	18.6442	1
PRKAR1B	1	22.1749	1
PRKCDBP	82.4818	1	1
PRPF4	18.434	1	1
PRR14	1	1	57.7111
PRR4	1	37.4867	578.758
PRRT2	1	26.8652	134.201
PRRX1	22.9418	1	1
PRTFDC1	17.8578	1	1
PSMB10	26.9922	1	1
PSMC3IP	60.2805	67.7727	1
PSMD12	39.5188	70.2401	1
PSMD9	19.6673	1	1
PSME3	30.957	1	1
PSMG1	56.8492	68.5728	1
PSTK	1	21.845	1
PTCD3	1	1	77.0522
PTDSS1	23.0222	1	1
PTDSS2	18.7118	1	1
PTGDS	1	157.431	1
PTGFRN	1	1	43.9206
PTGR1	67.7879	1	1
PTHLH	26.0857	1	1
PTPN11	1	13.1412	1
PTPN2	1	20.3028	1
PTPRE	1	16.0734	1
PTPRG	1	1	22.8187
PTPRN2	1	1	22.2368
PTPRS	1	1	26.9362
PTRF	65.2912	1	1
PTRH1	55.1283	49.0538	1
PUSL1	35.198	42.2556	1
PVRL3	59.0715	1	1
PXN	21.429	1	1
PYGB	25.2656	1	1
PYGL	1	1	68.5059
QTRT1	1	32.4727	131.381
R3HDM2	1	1	72.6799
RAB28	1	26.4266	1
RAB32	91.868	1	1
RAB33A	1	49.8008	1
RAB3IP	1	1	38.2129
RAB4A	45.9143	65.4847	1
RAB4B	27.1893	48.3654	1
RAB8B	1	13.9732	1
RABEPK	33.0834	48.3952	1
RABGAP1	1	1	45.0641
RABGGTB	31.8233	71.1758	1
RAD50	1	13.3075	52.6367
RAD51AP1	24.282	1	1
RAD54L2	1	1	29.1777
RAMP2	1	95.9161	1
RANBP3	1	23.8438	1
RANGAP1	25.0723	1	1
RARS2	16.402	28.3571	1
RB1	1	15.2842	1
RBBP8	1	21.5554	1
RBCK1	37.6793	56.5956	1
RBM10	1	15.9728	1
RBM22	17.0816	43.9949	1
RBM28	1	37.4233	131.33
RBM38	18.2904	1	1
RBM4	1	23.0335	265.495
RBMS1	20.6522	1	1
RBPMS	15.723	1	1
RCAN1	45.1284	86.1343	1
RDH5	21.8508	1	95.6169
REEP4	41.2821	1	1
REV3L	1	12.172	55.9325
REXO2	183.621	68.7219	1
RFC4	55.3093	49.0832	1
RFC5	20.6566	1	1
RFNG	1	69.6381	1
RFTN2	1	1	62.6126
RFX3	1	1	66.3115
RFX4	1	30.4379	128.582
RGL2	1	16.8096	1
RGS19	18.2969	37.4089	1
RGS2	22.6749	1	1
RGS6	1	1	38.7142
RHBDD3	1	29.8731	1
RHOQ	1	15.7193	1
RIC3	1	71.6407	207.213
RIF1	1	1	24.9477
RILPL2	19.8921	1	1
RING1	1	46.2214	1
RMND5B	21.5477	1	1
RNASET2	55.1548	1	1
RND3	20.3983	1	1
RNF113A	1	21.7431	1
RNF139	1	1	45.6813
RNF157	1	19.9537	74.7977
RNF165	1	1	39.6121
RNF180	1	1	52.8693
RNF19A	24.8235	1	1
RNF26	16.776	1	1
RNF4	17.0518	1	1
RNMT	1	17.4578	68.3252
RNPEP	1	27.3787	1
RPA1	1	20.0468	1
RPA2	28.4945	58.3568	1
RPAP2	1	1	50.132
RPAP3	1	14.6035	1
RPE	20.6193	1	1
RPF2	57.7791	72.4593	1
RPL39L	194.17	59.3584	1
RPP21	50.6037	1	1
RPP30	1	14.1327	1
RPP38	25.9164	56.5809	1
RPPH1	75.5208	1	1
RPS6KB2	30.9807	1	122.668
RRAS	74.9613	1	1
RRAS2	32.0397	1	1
RRP9	34.1254	42.2422	1
RSBN1	1	1	37.9252
RTKN	1	50.5149	28.6812
RTN1	1	26.4051	1
RUNDC1	1	1	62.3457
RUSC1	21.977	1	1
RXRA	1	1	51.0845
RYK	15.0772	1	1
S100A2	68.3495	1	1
SAC3D1	58.3434	55.8677	1
SALL3	1	1	27.9399
SAMD4B	1	1	37.8039
SAMM50	31.2211	62.876	1
SAP30	75.235	75.9855	1
SART1	1	15.8445	1
SBNO1	1	1	26.1796
SCAP	1	1	20.3647
SCAPER	1	1	41.4176
SCARA3	16.8427	1	1
SCG3	1	1	75.4569
SCG5	47.7781	1	1
SCML1	20.9711	1	1
SCNM1	92.1567	113.097	1
SCPEP1	1	79.1095	1
SDC1	18.7	1	1
SDC3	1	1	31.3755
SDCCAG3	23.3855	1	1
SDCCAG8	1	19.1749	93.9231
SDSL	25.2191	1	1
SEH1L	1	1	46.7616
SELM	113.985	1	1
SEMA3A	23.1381	1	1
SENP2	1	1	29.1627
44449	16.783	1	1
44447	1	1	43.0971
SERINC5	1	34.3832	150.941
SERPINE1	44.7805	1	1
SEZ6L	1	17.6515	96.612
SF3B4	32.4125	58.8925	1
SGSM3	1	1	89.7268
SH2B3	17.0786	1	1
SH3BP5	27.6864	1	1
SH3GLB2	1	17.7462	1
SH3YL1	1	38.5841	83.0782
SHC1	30.209	1	1
SHC3	1	23.2667	81.522
SHKBP1	1	26.3458	1
SIAH1	1	24.62	1
SIL1	1	57.0444	1
SIRT6	1	44.6514	1
SKP2	1	18.8367	1
SLC12A9	1	1	68.5946
SLC16A4	1	1	66.2219
SLC1A5	18.936	1	1
SLC22A17	1	36.2466	155.781
SLC25A13	1	1	74.4945
SLC25A20	1	1	81.7237
SLC25A23	1	21.691	1
SLC25A38	17.3439	1	1
SLC27A1	1	1	34.6985
SLC27A3	1	1	114.882
SLC27A5	1	32.7994	1
SLC2A1	17.8541	1	1
SLC2A3	1	1	54.5373
SLC2A6	14.8161	1	95.457
SLC30A9	1	16.659	64.3501
SLC35A5	1	1	32.8489
SLC35D2	18.8798	1	1
SLC35E3	132.134	1	64.0484
SLC36A4	1	23.3481	83.5701
SLC37A3	1	1	51.861
SLC39A10	1	1	49.1966
SLC44A2	1	1	34.2047
SLC6A8	1	1	34.4022
SLC7A6OS	1	31.1386	1
SLC9A7	19.6722	1	1
SLIT1	1	1	63.9501
SMAGP	59.4365	1	1
SMARCA2	1	17.8177	1
SMCR5	1	1	121.165
SMOX	17.8864	1	1
SMYD3	1	26.6134	1
SNAI2	21.9425	1	1
SNHG12	1	78.694	1
SNN	1	19.5342	1
SNTG1	1	95.4064	477.074
SNX1	1	1	23.6024
SNX10	1	44.2795	1
SNX22	1	1	115.768
SOBP	1	1	55.7942
SORL1	1	1	39.6003
SORT1	1	12.8527	1
SOX21	1	25.4754	1
SOX3	63.0327	1	1
SOX6	1	15.4345	55.4385
SPA17	1	25.3759	1
SPAG9	1	16.0721	52.0354
SPARCL1	1	88.6314	131.62
SPG20	1	22.4095	1
SPG7	1	27.0993	84.5858
SPHK1	20.3601	1	1
SPIN2B	1	1	112.811
SPPL2B	1	1	39.0947
SPR	1	20.6676	1
SPRY4	1	1	38.4098
SPTAN1	1	20.0084	59.7518
SRFBP1	1	1	58.1024
SRGAP1	1	1	21.5293
SRGAP2	1	1	38.8496
SRGAP3	1	1	42.5979
SRPX	143.906	58.1382	1
SRR	1	16.7681	1
SS18	1	17.6721	1
SSH1	16.5785	1	1
SSPN	15.8878	1	1
SSSCA1	99.5835	131.609	1
ST3GAL4	35.2496	1	1
ST7	1	1	29.5718
ST8SIA5	1	93.2475	175.529
STARD4	16.0685	1	1
STAT3	1	16.1226	55.6313
STAU2	27.4041	1	74.6746
STIM2	1	15.5427	78.6658
STK4	1	17.3317	1
STMN4	1	1	112.737
STOM	18.9216	1	1
STRADB	23.1176	36.8983	1
STT3A	16.0329	1	1
STX16	1	1	39.1967
STX6	1	1	26.9042
STXBP3	1	32.8429	1
SUCLG2	21.96	1	1
SUDS3	23.3778	1	1
SULF2	1	1	48.7097
SUPT4H1	75.5231	83.6809	1
SUPT6H	1	1	34.5155
SURF2	122.36	72.1434	1
SUZ12	1	1	27.2952
SVIP	182.905	73.7053	1
SWAP70	1	1	25.6568
SYMPK	1	1	57.5728
SYNE2	1	1	27.3334
SYNGR2	27.5669	1	1
SYNJ2BP	1	15.0941	1
SYP	1	1	68.3361
SYT17	1	57.9908	50.235
TACC3	20.186	1	1
TACO1	27.7879	48.0539	1
TAF13	52.6538	55.9029	1
TAGLN3	1	134.761	347.717
TANC1	1	1	44.1664
TARBP2	21.3549	1	1
TBL2	1	1	55.7427
TCEAL7	85.1714	64.6846	1
TCTA	21.2991	1	1
TCTN1	1	1	39.0541
TFPI	26.2085	1	1
TFPI2	103.899	1	1
TFPT	52.4455	55.196	1
TGFB1	29.0766	1	1
TGFBI	39.8785	1	1
TGS1	13.6193	25.7704	1
THAP5	1	1	98.7752
THOC5	1	1	59.37
THRA	1	41.5704	33.0572
THTPA	1	47.3987	1
THUMPD1	1	1	33.1921
THUMPD2	1	1	66.0752
TIMP3	17.9137	1	1
TIMP4	1	51.9954	112.825
TIPRL	35.7574	58.3117	1
TLK1	1	1	19.6706
TM2D2	22.0508	50.4488	1
TM4SF1	36.112	92.6075	1
TMCO3	18.9996	1	1
TMEFF2	73.546	1	1
TMEM106B	1	13.3791	1
TMEM109	25.6365	1	1
TMEM121	1	50.2974	132.696
TMEM128	19.2867	1	1
TMEM175	1	1	61.6432
TMEM177	1	21.699	1
TMEM179B	126.874	77.6719	1
TMEM189	22.354	39.639	1
TMEM222	21.1827	31.0425	1
TMEM42	47.2658	82.4843	1
TMEM45A	39.7369	1	1
TMEM50B	21.0574	35.9852	1
TMEM51	1	42.3194	1
TMEM55A	1	16.3725	1
TMEM59L	1	39.4145	138.351
TMEM69	19.5985	1	1
TMEM80	1	1	73.8848
TMEM97	30.5303	56.3842	1
TMUB2	1	24.1288	68.327
TNFAIP6	1	165.056	1
TNFRSF19	1	1	39.5814
TNIP1	19.5109	1	1
TNPO2	1	1	40.6132
TNRC6B	1	1	47.633
TNRC6C	1	1	22.8801
TOMM34	17.244	1	1
TOP2B	1	1	41.9076
TOP3A	1	1	49.509
TOR3A	1	1	119.149
TPBG	18.993	1	1
TPD52L1	50.6962	1	1
TPPP3	1	58.4196	77.736
TPRA1	24.7267	1	1
TRABD	17.7204	1	1
TRADD	24.3982	1	1
TRAK1	1	1	42.6881
TRAPPC2P1	52.7776	90.5885	1
TRAPPC6A	59.375	90.7384	1
TRIM16	1	43.2112	1
TRIM36	1	27.4915	1
TRIM37	1	17.3097	1
TRIM4	1	1	40.0593
TRIM47	22.7931	1	1
TRIM69	1	23.1648	1
TRIM9	1	32.137	120.355
TRIO	1	1	29.918
TRIOBP	16.6995	1	1
TRIP10	16.9822	1	1
TRIP11	1	1	36.0752
TRIP13	22.3108	1	1
TRMT61B	1	45.1431	1
TRMU	20.0736	1	1
TRNAU1AP	1	45.3825	1
TROAP	25.4871	1	1
TSC2	1	1	62.5435
TSC22D3	41.0609	1	1
TSEN15	27.6655	47.2597	1
TSFM	22.637	34.222	1
TSHZ1	1	1	25.6194
TSHZ2	15.4135	1	112.799
TSPAN14	1	1	43.1925
TSPAN31	120.106	141.572	1
TSPAN7	1	80.2114	1
TSPAN9	17.12	1	1
TSPYL1	1	15.3263	1
TSSC4	72.116	71.1178	1
TST	1	20.5942	1
TSTD1	67.2264	1	1
TTC32	1	49.9321	1
TTC37	1	1	42.9073
TTC9C	37.0105	43.8231	1
TTLL7	13.9888	30.1534	1
TTYH1	1	407.54	930.579
TUBA1C	172.77	107.517	1
TUBA4A	35.4421	1	1
TULP3	15.3206	1	1
TWIST1	19.8813	1	1
TWIST2	33.0037	1	1
TXNDC15	1	16.6528	1
TXNRD2	26.8325	1	1
TYRO3	1	1	35.0891
TYW3	18.5437	1	1
U2AF1	23.5608	1	78.6779
UAP1	18.4978	1	1
UBA5	1	1	27.5409
UBA6	1	1	25.9958
UBAC1	33.9441	52.5394	1
UBAP1	19.4288	1	1
UBE2D4	19.3364	42.1864	1
UBE2E2	24.9751	54.2218	1
UBE2G1	1	19.8906	1
UBE2J2	46.267	61.8079	1
UBE2Z	17.1972	1	1
UBLCP1	1	34.66	1
UBQLN2	21.8884	1	1
UBTF	1	23.2277	1
UGCG	88.1843	25.5879	1
UNC45A	1	1	48.834
UNG	16.3467	41.0291	1
UPF2	1	23.7893	68.6666
UPP1	251.548	30.8159	1
USO1	1	23.3077	1
USP33	1	1	42.5432
UTP23	15.9682	1	1
UTP3	1	25.9765	1
VAPB	18.5473	1	1
VAT1	30.5259	49.0709	1
VCL	29.2813	1	1
VEGFA	1	1	102.792
VEZT	1	1	43.5666
VGF	1	88.9796	749.216
VHL	1	1	61.9939
VPS26B	1	16.3231	1
VPS36	1	13.2625	1
VPS45	1	1	59.3359
VRK3	1	19.153	1
WARS	27.4988	1	1
WASF2	27.6075	40.1355	1
WASH1	1	1	81.317
WDR45	22.8291	73.6949	1
WDR60	1	1	48.0106
WDR74	33.3368	41.8996	1
WDYHV1	38.6928	1	1
WHSC1	1	1	41.9079
WIPF2	1	1	55.2515
WIZ	1	15.9764	1
WSCD1	1	1	45.2504
XAB2	1	17.8217	1
XIST	1	1	40.8993
XPOT	21.1842	1	1
XRCC1	16.5705	1	1
XRCC2	1	1	73.5125
YDJC	32.6151	1	1
YES1	1	15.0969	1
YPEL3	1	29.6373	1
YRDC	27.0002	1	1
YTHDF1	16.3278	1	1
YY1AP1	1	1	27.7721
ZADH2	1	1	36.0058
ZBED5	1	1	114.399
ZBTB43	1	1	46.8084
ZC3H10	1	1	59.6474
ZC3H11A	1	1	26.5571
ZC3H18	1	21.4279	1
ZC3H8	26.5666	1	113.583
ZC3HC1	17.6704	32.3184	1
ZCCHC11	1	14.3168	61.2638
ZEB2	1	1	47.4969
ZFAND1	20.1096	1	1
ZFAND2A	53.5274	99.1397	1
ZFP14	1	1	46.398
ZFP90	1	17.542	1
ZFYVE19	17.5395	1	1
ZMAT5	45.972	61.9203	1
ZMPSTE24	1	16.185	1
ZMYM2	1	1	47.7608
ZMYND19	24.9254	1	1
ZNF121	1	1	65.613
ZNF148	1	1	20.5943
ZNF195	1	26.7626	1
ZNF219	1	1	47.1722
ZNF277	1	1	90.729
ZNF281	1	1	54.6015
ZNF292	1	1	31.8529
ZNF3	1	23.9545	154.639
ZNF330	18.1644	50.3701	1
ZNF397	1	1	169.162
ZNF414	1	1	67.0625
ZNF43	1	1	44.595
ZNF439	1	1	76.626
ZNF462	1	1	33.5415
ZNF503	1	22.3534	1
ZNF544	16.3768	1	1
ZNF562	1	1	36.0488
ZNF576	15.561	1	1
ZNF581	29.6304	40.3406	1
ZNF584	1	18.3531	1
ZNF638	1	1	42.5938
ZNF677	1	1	20.1312
ZNF704	1	23.1462	1
ZNF790	1	1	28.7893
ZNF83	1	26.5366	76.1897
ZNF830	1	25.4283	1
ZNF883	24.8344	1	1
ZNF91	1	1	48.1309
ZSCAN18	1	67.8747	90.6251
ZWILCH	20.8477	1	1

## Sheet: Richards_Inf. wound sig matrix
Genes	Inf wound_low	Inf wound_middle	Inf wound_high
AATF	18.0047	26.0736	1
ABCD3	1	21.6181	1
ABHD8	17.2121	1	1
ACHE	33.0055	1	1
ACP2	21.3968	1	1
ACTR6	25.0744	1	1
ADA	1	1	24.6489
ADAM10	19.4767	1	1
ADAM12	1	16.8662	1
ADAM17	1	1	15.621
ADD1	19.5492	19.3125	1
ADM	59.8084	1	1
ADORA2B	18.6485	1	1
ADPGK	15.6798	29.5241	1
ADSS	1	1	13.9844
AFG3L2	1	1	20.6693
AGPAT2	22.7467	37.6181	1
AGPAT5	1	17.3155	10.6899
AGT	213.426	1	76.8283
AGTRAP	36.3478	1	1
AKT1	21.8371	34.2928	1
ALDH2	18.6303	1	1
ALDH3A2	21.0591	1	1
ALDOC	26.1567	1	1
ALG13	1	1	15.9205
ALKBH3	21.9355	1	1
ALKBH6	23.9948	1	1
ANAPC7	1	1	15.1707
ANKRA2	18.3774	1	1
ANKRD10	17.594	1	1
ANKRD12	1	10.8355	1
ANKS1B	1	1	23.4062
ANTXR1	19.9104	1	1
ANXA6	26.3839	1	1
AP2A1	1	1	19.6524
AP4M1	1	1	31.8386
APBA2	1	1	15.4335
APOBEC3C	37.3118	1	1
APOC1	56.3488	1	1
APOD	46.9548	1	1
APOE	428.615	33.5525	1
ARC	1	33.8757	37.3932
ARFGAP2	1	1	14.6799
ARFGAP3	1	20.0878	21.6527
ARHGAP21	1	15.8637	1
ARID5A	22.2	1	1
ARID5B	17.7093	1	1
ARL8B	14.876	17.645	1
ARMC6	1	31.9684	17.8491
ARV1	25.9022	1	27.4504
ASL	1	1	15.9251
ASMTL	1	1	16.2818
ASPHD1	20.8388	1	1
ASS1	46.8857	1	1
ATAD2	10.5301	18.6047	1
ATAD3A	1	24.4298	18.9165
ATF2	1	1	18.1979
ATL3	1	1	18.6181
ATP1B2	25.4005	1	1
ATPAF2	1	26.8589	22.2689
ATXN2L	1	18.2201	13.0741
AURKA	33.7724	1	39.8576
AZGP1	187.79	1	1
B3GALT6	1	30.2735	16.5964
B4GALT7	24.3865	29.0649	1
BAG2	23.8908	1	1
BAIAP2	16.9804	1	1
BASP1	1	1	51.7908
BATF3	35.9558	1	1
BCAP29	16.2881	1	1
BCAS4	23.8402	1	1
BCAT1	13.1745	14.6102	1
BCHE	1	118.691	49.6742
BCL2L1	19.4889	1	36.8639
BCL2L12	1	1	22.7139
BCS1L	21.9995	1	1
BEND5	1	27.4702	1
BEX2	33.6837	1	1
BFAR	19.8242	1	1
BIN1	27.9994	1	1
BIN3	1	1	18.9232
BMP7	1	21.7701	25.564
BNIP1	1	1	27.1282
BOLA2B	28.2158	1	1
BPHL	22.4637	1	1
BRE	18.1336	1	1
BRI3BP	32.3906	1	33.8673
BSDC1	1	18.826	1
BTBD10	18.4447	1	1
BTBD2	1	18.5846	1
C11orf1	31.2877	1	35.6439
C11orf71	1	43.7244	1
C14orf80	18.1332	1	27.3789
C16orf59	19.2412	1	1
C17orf58	23.0457	1	27.5742
C17orf62	34.599	35.5028	1
C18orf21	39.2074	1	1
C1GALT1C1	1	1	23.7097
C1R	30.6967	1	1
C1orf21	1	1	11.0266
C1orf54	56.7299	1	1
C21orf2	1	21.1089	1
C2orf47	22.1944	1	1
C6orf52	1	46.1303	32.3705
C7orf26	1	36.6263	1
C8orf4	36.604	1	1
C8orf46	1	22.4726	1
C8orf76	1	32.5027	29.785
C9orf3	37.9733	1	1
C9orf85	24.3859	22.4959	1
C9orf9	32.9961	1	1
CA11	1	1	35.7189
CA12	1	38.6091	1
CACNG8	1	62.2896	61.002
CANT1	1	1	14.7744
CAP2	1	1	18.1589
CAPG	59.7888	1	1
CARM1	1	19.3087	1
CARS	12.9563	1	19.758
CASP3	1	23.4581	1
CASP4	22.2575	1	1
CAT	17.4118	29.1195	1
CAV2	24.0036	1	1
CBR4	1	14.7918	13.1311
CCBL2	1	1	19.2944
CCDC112	1	20.9103	15.3141
CCDC130	18.5278	1	27.8143
CCDC14	1	21.732	18.7972
CCDC50	1	1	14.5697
CCDC51	26.1385	1	1
CCDC58	1	62.7471	55.5047
CCDC66	1	33.4916	18.6602
CCDC74A	27.9493	1	1
CCDC80	28.9454	32.2834	1
CCDC86	17.7632	21.3397	1
CCDC94	17.7952	23.3204	1
CCNA2	19.1429	1	29.3165
CCNDBP1	1	1	18.2207
CCS	26.2971	86.0726	1
CD24	70.3862	43.7494	1
CD46	1	21.0194	1
CD58	22.8966	1	33.3542
CD82	1	38.7352	53.8382
CDC20	88.9579	1	82.1517
CDC42EP1	44.6201	1	1
CDC42EP3	18.7116	1	1
CDCA7	15.1044	20.5811	1
CDCA7L	26.7089	36.5144	1
CDCA8	19.9596	1	26.566
CDH4	17.5646	1	1
CDK10	21.681	1	1
CDK2AP1	23.8818	1	1
CDK5RAP1	1	1	18.7478
CDS2	19.0338	21.7853	1
CEBPD	85.5898	1	133.471
CENPB	21.4986	1	1
CENPQ	1	1	18.2672
CENPT	1	1	17.7356
CFI	22.8234	1	1
CHAC2	21.6534	1	1
CHAF1A	1	28.976	18.5452
CHEK1	1	1	32.7202
CHMP2B	21.5626	1	24.3755
CHPF2	13.7592	1	1
CHRAC1	22.4475	1	1
CHRM3	1	18.9483	1
CHST11	1	18.5764	1
CHST7	1	1	17.7221
CHTF8	21.9992	1	1
CIB2	1	1	16.8144
CISD3	26.3769	21.4366	1
CITED2	36.3513	45.3372	1
CKAP2L	1	1	18.9082
CLCN3	1	17.7583	1
CLIP3	16.7521	1	1
CLK4	1	36.8935	1
CLN3	19.0858	1	21.521
CLUAP1	24.2763	1	1
CMTM7	43.0135	1	1
CNIH2	1	22.2905	25.5687
CNIH3	36.4863	30.1563	1
CNKSR3	1	18.672	1
CNN2	45.2195	1	35.3654
CNOT8	1	1	19.4555
CNRIP1	1	1	27.1487
COIL	1	14.6002	1
COL1A2	54.2766	1	1
COL5A2	16.6506	1	1
COMTD1	34.8521	1	1
COPS2	1	1	14.2144
COQ10B	40.1342	32.8774	1
COQ2	20.1691	1	1
CPE	1	1	17.2989
CPM	1	1	37.1507
CRABP2	36.9735	1	1
CRBN	18.5891	24.946	1
CRCP	1	15.3621	1
CREB5	1	27.1008	13.776
CRELD1	20.9159	1	1
CRIP1	180.644	1	1
CRYL1	1	1	23.9003
CRYZ	22.7497	1	1
CSK	1	1	14.9366
CSNK2A2	27.3039	1	1
CSPG5	1	28.8791	1
CSRP1	91.9103	1	25.4807
CTBP2	15.2717	1	24.9277
CTCF	1	1	17.7788
CTDSP1	19.5651	1	1
CTGF	50.1	1	68.6119
CTSF	17.6753	20.8103	1
CTSZ	36.3349	1	1
CTU2	19.3633	1	1
CUL1	23.4631	1	1
CUL3	1	1	12.3012
CWC25	18.4413	20.1366	1
CWF19L2	1	31.8011	1
CXorf40B	26.1927	1	1
CYB5R1	1	1	16.7161
CYTL1	73.0924	51.0167	1
DALRD3	23.369	1	1
DCK	1	1	21.9883
DCTN1	1	1	15.1158
DDB1	19.8212	1	1
DDR2	20.5647	1	1
DDX10	1	1	14.5438
DDX19B	1	1	21.4455
DDX41	26.3428	29.581	1
DEAF1	1	21.6333	14.0781
DERA	1	34.3555	1
DHRS13	1	31.8278	30.2802
DHRS3	45.6304	1	1
DHRS7B	1	29.6221	25.3827
DIP2A	1	17.4651	1
DIRAS3	81.3865	1	1
DKK1	192.927	1	35.456
DLG1	16.877	19.2639	1
DLGAP5	1	1	19.7482
DLST	1	1	13.5837
DLX1	26.379	1	1
DLX2	22.8436	1	1
DLX5	59.452	1	1
DNAJA2	18.9417	17.9538	1
DNAJA3	16.2125	1	24.3162
DNAJB14	18.7445	1	1
DNAJB9	20.9466	18.1304	1
DNAJC17	1	1	26.6985
DNAL4	20.9721	17.8101	1
DNER	1	24.7563	1
DNM1L	1	12.7531	1
DNTTIP2	1	1	19.5029
DOLK	17.3025	1	1
DPF1	1	20.994	27.2031
DPF2	24.7532	1	1
DRG2	19.2895	1	23.8376
DSCR3	1	1	16.7081
DST	10.7095	13.2396	1
DTNBP1	40.1409	1	1
DUSP1	21.2488	38.6582	1
DUSP11	22.572	36.7529	1
DUSP23	58.2519	1	1
DVL2	1	25.2605	1
DYNC1H1	1	14.4226	1
DYNC2LI1	19.2227	1	1
E2F1	1	1	16.0499
E2F6	1	14.9958	1
ECSIT	1	37.0944	46.626
EDEM2	17.4668	1	1
EFHD2	17.2921	1	1
EGFR	1	32.6098	36.8124
EHD4	24.0585	1	1
EIF2B3	18.0291	1	24.1133
EIF4G3	1	14.4003	1
ELF2	1	1	14.825
ELK3	20.9473	1	1
EN1	1	18.3645	19.8338
ENTPD6	13.3425	1	19.0086
EPHB3	1	1	15.5754
EPRS	1	20.3366	15.0534
EPS8	1	1	16.4154
ERLIN2	1	21.1795	1
ERRFI1	28.1086	1	1
ESRRA	1	27.3049	23.8253
ETF1	19.9319	1	1
EXOC7	17.8652	20.9345	1
F12	24.0259	1	1
F2R	23.0969	1	1
FADD	30.0251	1	28.9291
FADS3	1	1	18.6856
FAF1	1	1	18.3683
FAH	28.6936	1	1
FAIM	36.9482	1	1
FAM107B	1	1	21.7598
FAM118B	20.7406	1	1
FAM131A	1	32.7374	1
FAM134A	14.3096	18.8423	1
FAM172A	1	1	13.5719
FAM189B	16.5864	1	1
FAM20C	39.3196	38.9755	1
FAM60A	1	19.9857	18.0334
FAM89A	1	1	59.2791
FAM95B1	1	31.6294	34.9035
FAM98C	21.7077	1	1
FANCL	1	1	18.2798
FBXL12	1	1	20.5235
FBXL5	16.8325	20.5255	1
FBXO11	1	1	14.6312
FBXO21	1	19.1336	14.2227
FBXO25	1	1	17.9898
FBXO32	42.6294	45.8153	1
FCF1	1	17.1622	1
FERMT2	28.0817	1	1
FGFBP2	35.3535	1	1
FGFRL1	1	23.1097	13.2333
FHIT	31.7413	1	1
FHL2	66.0764	1	1
FIBIN	20.3208	1	24.3741
FILIP1L	1	49.327	1
FKBP14	1	1	15.7839
FNBP4	1	11.5331	15.671
FOSL1	51.1508	1	1
FOXP1	18.0442	1	1
FRMD4A	1	1	12.4172
FST	1	1	74.7514
FTSJ1	1	1	19.8288
FUBP1	1	1	22.4852
FUCA2	20.4212	1	1
FUZ	18.4122	1	1
FXR2	1	19.1547	1
FXYD1	142.518	1	1
FXYD5	113.299	1	1
FXYD7	198.206	1	1
G0S2	292.223	1	1
GABARAP	1	37.7688	1
GABARAPL1	45.0534	1	1
GAD1	1	30.8792	35.4853
GAL	105.469	1	1
GALNT1	1	1	18.7691
GALNT11	21.2049	1	1
GAS1	22.6608	22.6012	1
GAS6	1	41.3001	41.2182
GATM	47.4414	1	1
GBA	20.1319	1	1
GCHFR	125.919	161.031	1
GCLM	22.3254	1	1
GDF15	105	1	1
GEMIN6	91.0029	1	70.3265
GEMIN7	30.4024	1	42.848
GFAP	297.407	1	1
GFER	22.1103	20.4035	1
GGCX	21.5613	1	1
GJA1	18.5549	1	1
GLB1	22.2526	1	1
GLCCI1	1	22.4304	1
GLUD1	14.492	19.9404	1
GMCL1	1	20.75	19.8904
GMPPA	1	1	25.1759
GMPR2	33.8302	53.0635	1
GNA11	1	24.264	23.2804
GNB1L	1	1	22.2775
GNB4	1	1	13.0204
GNG4	1	17.7924	1
GNL2	1	1	21.4407
GOLPH3	17.8342	1	1
GOLT1B	20.3005	1	1
GON4L	12.9221	1	1
GOSR1	13.0789	18.2342	1
GOSR2	20.0427	1	1
GOT1	18.1952	23.5818	1
GPC4	1	1	20.0633
GPR108	1	33.6933	19.9236
GPSM2	13.8121	25.2186	1
GPX3	41.0769	1	1
GSDMD	23.5575	1	1
GSN	17.795	1	30.0933
GSPT2	1	28.227	27.6822
GSTM4	28.7886	1	40.3857
GSTT2B	30.4972	1	1
GTF2H2	1	1	16.9641
GTSE1	32.2073	1	36.3334
GUSB	18.0356	36.3468	1
HABP4	15.021	1	27.0274
HAGHL	27.4942	1	1
HCCS	37.6456	1	32.4923
HDAC8	1	36.0651	1
HEBP1	35.6597	53.1719	1
HEPN1	48.0498	1	1
HES4	51.6501	1	60.9896
HEXA	21.3341	1	1
HGS	1	20.695	17.4867
HHLA3	36.46	1	1
HIPK2	1	13.3087	1
HIRIP3	1	25.1098	31.611
HIST1H1D	34.7363	1	1
HIST1H1E	1	1	40.8219
HIST1H2BD	1	1	44.0703
HJURP	17.7632	1	32.1336
HK1	19.5586	1	1
HLA.E	1	1	26.4687
HMGA2	25.5821	1	1
HMGCL	1	52.7465	1
HMGCR	1	26.7406	14.92
HMSD	1	1	39.5094
HNMT	36.217	1	1
HOMER1	1	23.5454	20.2695
HOPX	196.099	1	51.8182
HOXA10	25.1828	1	1
HOXB6	22.2802	1	1
HS6ST1	1	1	14.5846
HSBP1L1	40.6345	1	1
HSD17B11	35.8206	1	1
HSD17B7	1	28.1227	30.9232
HSPA14	1	35.4261	28.6047
HYI	53.1357	1	39.5901
IDH3A	1	1	20.9226
IFI35	32.9007	1	1
IFITM2	165.794	1	1
IFT81	21.8386	26.1995	1
IGF2BP3	19.8767	1	1
IL10RB	1	1	20.239
IL13RA2	25.1215	1	1
IL32	1	1	111.692
ILDR2	1	1	17.0298
IMPA2	1	1	19.9583
IMPDH1	26.9083	30.0924	1
INO80C	1	43.0026	56.4025
INPP1	1	1	16.9551
INPP5F	23.401	1	1
INTS12	23.1522	26.0925	1
IRF2	1	1	16.3522
IRF2BP2	13.7147	19.2011	1
ISG20L2	15.6596	22.75	1
ISYNA1	18.1944	1	23.8454
ITGB5	16.924	1	1
ITGB8	1	16.6244	13.4246
KANK1	1	20.0574	17.1001
KAT5	1	28.2431	24.3094
KATNA1	18.9142	1	1
KCNE4	47.6607	1	1
KCNF1	1	34.2074	1
KCNH2	1	1	15.5522
KCNIP1	35.9594	1	1
KCTD17	19.0345	35.8778	1
KCTD6	1	1	18.8687
KDELR3	26.455	1	26.5169
KDM1A	1	1	21.9278
KIAA0907	1	1	21.1274
KIAA1143	13.1004	1	21.9533
KIAA1715	1	1	15.1211
KIAA2013	1	21.3883	15.0493
KIF1B	1	13.8924	1
KIF2A	12.157	1	19.2589
KIF5C	1	13.4887	1
KPTN	1	1	18.9585
KRIT1	1	18.1303	1
KRT18	158.118	1	40.1314
LACTB2	1	19.9639	28.9009
LAMA4	13.9466	1	24.6161
LANCL2	1	40.0742	1
LARP1B	1	19.4904	1
LASP1	19.9382	1	1
LAYN	1	1	42.2152
LDOC1	33.0298	1	1
LEMD1	1	104.018	109.755
LEMD2	1	22.9228	14.5877
LGI4	61.1707	1	1
LGMN	27.4297	1	1
LIN7B	1	1	41.3567
LIPA	26.6125	26.1843	1
LMCD1	22.2863	1	1
LMO1	75.2733	1	147.646
LPAR4	1	1	17.1775
LPCAT4	1	1	15.9101
LPL	1	32.5024	25.9028
LRCH3	1	25.1644	1
LRRC17	34.6735	1	1
LRRC23	18.5147	1	1
LRRC47	17.8515	1	1
LRRC4C	1	17.244	25.7403
LRRC8A	1	1	14.9135
LRRCC1	1	17.2144	1
LRRFIP2	25.2197	1	28.021
LSS	1	27.7668	1
LYPD6B	50.1205	1	1
LYPLA2	31.3457	1	32.2484
LYSMD2	1	44.7088	32.5213
MACROD1	29.6902	1	1
MAEA	21.0501	1	1
MAGI1	1	1	13.5709
MAML2	1	16.5943	15.1926
MAP1A	1	20.4089	1
MAP3K7	1	20.2724	1
MAPK12	17.5227	1	1
MAPK6	1	1	18.7145
MAPRE3	21.7099	1	1
2021-03-02	23.3605	1	1
2021-03-05	1	1	14.8489
MARS	1	23.2481	23.7071
MAT2B	1	24.2442	1
MATN2	20.7186	1	1
MBIP	1	24.969	23.029
MCAT	1	32.4475	1
MECP2	1	19.9947	29.4165
MED17	1	1	15.6293
MED6	28.3937	1	28.4715
MELK	1	18.2685	31.4257
METTL1	317.546	1	1
METTL3	18.0232	1	1
MFSD5	16.7319	1	1
MGAT1	18.9443	1	1
MGP	111.039	1	1
MGST1	63.0616	1	1
MGST2	37.717	1	1
MICA	39.9631	1	1
MKI67	13.9449	1	24.693
MLF1	15.8297	1	1
MLH1	1	1	22.8578
MLXIP	1	12.9338	1
MMP16	1	24.1552	25.9693
MND1	1	1	40.7547
MOB2	1	22.5124	1
MOSPD1	1	19.6024	15.506
MPND	21.249	1	1
MPP6	16.5299	1	1
MPRIP	19.8826	1	1
MRC2	18.2155	1	1
MRPL30	24.0507	1	1
MRPL49	18.8947	1	29.2706
MRPS30	1	26.285	28.304
MSL1	1	18.435	16.1083
MT1F	49.3062	193.927	1
MT1M	53.1449	1	1
MTF2	1	1	16.4856
MTFR1	16.6254	1	1
MTHFD1	21.4134	1	1
MTRF1L	1	21.9167	18.5696
MUL1	17.4584	1	1
MXD3	1	1	26.8702
MYC	1	39.996	25.0398
MYEF2	1	19.6771	16.8579
MYH9	18.2899	1	1
MYL9	61.9525	1	1
MYO10	1	21.039	1
N6AMT2	25.1168	1	1
NAB2	1	23.7753	27.2839
NACA2	1	37.466	1
NAMPT	19.6253	1	1
NCAPH2	20.5891	1	27.7244
NCK2	1	1	28.635
NCSTN	16.4319	23.4732	1
NDN	1	25.3612	54.1189
NDRG3	1	1	16.7179
NDUFAF1	19.9479	1	30.268
NEFL	145.804	1	1
NEIL2	18.8693	1	1
NF2	12.3509	1	19.2825
NFE2L1	19.2319	1	1
NFKBIA	60.8722	1	150.702
NFKBIL1	38.7716	40.7311	1
NFYC	1	1	22.2416
NHLRC3	1	24.2097	1
NIPSNAP3A	20.2244	1	1
NIT1	24.6757	1	1
NKIRAS1	15.7876	1	20.9329
NKX2.2	1	19.8243	34.2335
NME6	21.8783	1	1
NME7	1	35.308	1
NMI	25.2195	1	1
NMT2	1	1	17.1345
NNMT	42.3688	1	1
NNT	1	16.7009	1
NOL11	1	1	22.2531
NOTCH1	1	15.5298	1
NPEPPS	1	1	16.8754
NPTN	20.6552	1	1
NPY	171.686	1	1
NR1H2	31.2545	1	37.5414
NR2F2	27.3952	1	1
NRAS	1	1	12.5504
NRBF2	20.0637	1	32.0172
NRM	23.0041	1	1
NRP1	21.0522	1	1
NRP2	17.6188	1	1
NRSN2	18.4618	1	1
NSDHL	1	34.352	41.8853
NSUN5	1	1	17.2023
NTM	1	1	36.0621
NTRK3	1	31.5909	23.556
NUB1	22.097	20.7278	1
NUDT11	1	18.2444	1
NUDT14	52.8631	1	1
NUDT15	1	17.9486	18.035
NUDT8	36.3148	31.7696	1
NUF2	31.512	1	51.2942
NUP107	52.3213	1	1
NUP35	1	1	19.7066
NUP85	1	22.3825	20.0378
NUP93	1	25.1353	1
NUPR1	118.814	62.925	1
OAF	28.6151	1	1
OCEL1	37.6118	1	1
OGG1	19.2772	1	28.6434
OIP5	1	1	32.5544
OLFM1	1	1	44.9584
OLFM2	26.0456	1	1
OLFML3	67.3737	1	1
OPTN	18.0361	1	1
OSGEP	1	27.7825	1
P4HTM	20.0397	20.9901	1
PACSIN2	1	1	17.9544
PACSIN3	24.1853	1	1
PAK3	1	1	22.9936
PAM	16.2289	17.9097	1
PANK3	1	1	15.8563
PAQR6	24.2165	1	1
PARVA	18.2988	1	1
PAWR	1	1	29.7501
PBX1	14.3881	18.0853	1
PCDH17	1	18.7304	26.6072
PCIF1	19.7639	1	1
PCOLCE2	1	38.3361	1
PCSK7	15.4712	31.9281	1
PDCL	1	16.5047	1
PDE6D	31.6913	1	50.1093
PDE9A	1	1	24.543
PDGFC	1	21.4321	1
PDGFRA	1	25.3479	40.3356
PDLIM1	40.1205	1	1
PDLIM3	1	1	34.4359
PDS5B	1	1	12.6407
PDXK	1	1	12.0871
PEG3	1	1	16.0261
PERP	22.9621	1	1
PFKM	17.7994	1	1
PGM2L1	19.0473	37.587	1
PHF10	1	20.0298	1
PHYH	1	28.8067	1
PI4KB	18.0173	13.2431	1
PIGH	1	1	20.7987
PIGU	19.1432	1	1
PINX1	1	49.9898	1
PJA1	1	30.6564	27.6336
PKIB	38.7653	44.7508	1
PKMYT1	1	1	20.6022
PKN1	1	16.0133	26.3735
PLAU	24.7769	1	1
PLAUR	35.2716	1	1
PLIN2	19.7656	1	1
PLK2	32.2649	1	32.2942
PLLP	1	67.7225	34.8569
PLOD1	27.1586	35.1622	1
PLP1	43.7358	1	1
PLS3	25.1907	1	1
PLSCR1	1	1	19.4762
PLTP	53.6251	1	1
PMAIP1	53.0567	1	1
PNMA2	1	17.0512	11.9659
PNPLA2	23.7803	1	1
PNPLA8	17.9604	25.942	1
PODXL	1	1	12.1939
POLDIP3	1	20.1115	15.6867
POLR2B	14.7251	20.6564	1
POPDC3	44.3027	1	1
POSTN	89.9545	1	1
PPAN	1	1	19.2662
PPP1R14C	1	37.5194	20.0294
PPP1R16A	1	19.0702	1
PPP3CA	1	15.8131	1
PQLC1	1	1	15.0567
PQLC2	19.1296	1	1
PREX1	1	1	12.7654
PRIM1	1	1	20.8806
PRKCDBP	45.8062	1	1
PRMT5	23.6788	1	1
PRPF18	1	1	26.1992
PRPS2	17.1493	1	1
PRTFDC1	14.9674	1	22.8011
PSMB10	22.3459	1	1
PSTK	1	1	17.188
PTDSS1	1	19.8677	14.0136
PTDSS2	13.8484	45.1146	1
PTK2	1	16.8429	1
PTRH1	56.4988	41.9244	1
PTX3	25.1571	1	1
PURA	21.9409	21.8103	1
PUS3	18.2571	1	1
PUSL1	24.8698	25.9627	1
PXN	20.8867	1	1
PYGL	20.43	1	1
QPRT	34.8807	1	1
QSOX1	29.2186	1	1
RAB20	24.6939	1	1
RAB33A	1	51.7503	74.7488
RAB8B	1	1	12.416
RAD1	1	1	10.5511
RAD50	1	1	12.5145
RAD51AP1	14.076	1	25.9145
RAE1	27.9091	1	35.9546
RAI14	18.7396	1	1
RALB	1	1	17.4819
RANGAP1	1	1	20.1968
RAP1B	39.9306	1	1
RARRES3	70.0715	1	1
RBM22	17.4797	1	1
RBM26	15.5586	20.3222	1
RBM38	1	1	25.3093
RBM4	18.1149	1	1
RBM4B	17.6716	1	29.9594
RBM5	21.5293	1	1
RBM7	20.1499	19.6106	1
RCC1	1	29.6573	18.1261
RCHY1	1	13.833	1
REC8	21.5073	1	1
RECQL	14.1459	30.8075	1
REEP4	22.9193	1	28.936
RERE	1	17.7665	12.7359
RGS10	45.7598	1	1
RGS12	1	27.2743	18.9063
RHBDD3	19.593	1	26.6776
RHOQ	19.4754	1	1
RHOT2	18.0174	24.1382	1
RILPL2	27.3034	22.1225	1
RIOK1	18.4174	1	1
RIT1	23.0408	1	1
RNASET2	54.5919	1	1
RND2	1	17.0531	1
RND3	27.0789	1	1
RNF113A	1	1	26.5351
RNF146	23.2013	1	1
RNF157	1	1	17.8401
RNF168	1	1	18.2963
RNF19A	1	23.0553	20.9352
RNF220	1	15.3015	1
RPAP3	1	16.4691	16.2174
RPE	17.0533	1	1
RPIA	25.46	1	26.789
RPP38	24.5716	1	27.3039
RPP40	21.2264	1	1
RPUSD1	1	1	18.1864
RRAS	67.4476	1	46.0367
RRP1B	1	23.7818	1
RRP8	22.4856	1	1
RTN1	21.8647	1	40.8566
RYK	1	16.5669	1
S100A2	1	1	74.4293
S100A4	1	49.3174	89.8917
SAAL1	29.2773	1	1
SAFB	1	17.5576	14.9861
SAMD1	32.2754	1	32.7174
SAMD8	28.176	1	1
SCARB1	20.2593	1	1
SCO1	26.5088	22.663	1
SCPEP1	20.0374	1	1
SCRN2	21.1396	30.907	1
SCYL1	19.9611	29.1666	1
SDAD1	1	1	18.0471
SDCCAG8	29.207	1	1
SDSL	33.4445	1	1
SEMA3A	1	15.7324	1
SEMA3B	19.2233	1	1
SEPN1	23.1385	1	1
2021-09-01	22.1441	1	1
2021-09-04	1	50.8692	78.1623
2021-09-08	1	1	14.2554
SERINC5	34.7398	1	1
SERTAD1	46.9942	1	39.3591
SEZ6L2	16.8701	1	21.9597
SFT2D2	44.0275	43.2542	1
SFXN4	20.4648	24.8761	1
SGOL2	1	1	21.4172
SH3BP5	22.7759	1	1
SH3GLB2	18.7217	1	1
SHC3	1	23.8456	1
SHKBP1	1	1	18.8464
SHMT1	18.258	1	1
SIAH2	1	1	22.7439
SIRT6	18.014	1	27.0885
SLC22A17	28.3854	29.154	1
SLC25A17	24.3067	1	1
SLC25A26	16.2134	1	1
SLC25A29	22.1738	1	1
SLC25A36	1	19.3391	1
SLC25A38	1	1	18.0308
SLC25A46	17.6282	1	1
SLC2A4RG	26.8231	1	32.2342
SLC30A5	1	1	20.2768
SLC35B3	1	1	17.2051
SLC35C2	25.5453	1	1
SLC35D2	17.27	1	1
SLC36A4	1	1	18.8828
SLC39A10	1	1	11.2203
SLC39A4	20.7798	1	1
SLC41A3	1	36.558	1
SLC4A2	1	1	17.4081
SLC7A6OS	18.2658	1	1
SLC9A3R1	1	1	31.1667
SLC9A3R2	18.3134	1	1
SLU7	16.8114	1	1
SMAD1	19.8428	1	1
SMARCC2	1	16.3231	12.4286
SMC1A	1	1	13.6663
SMCR5	1	1	17.5406
SMOX	1	1	20.0441
SMYD2	1	27.9783	23.4683
SNAP23	1	19.7708	17.0899
SNAP47	16.6824	1	24.3645
SNAPC1	16.5006	1	22.3009
SNAPC3	1	1	27.0404
SNHG12	25.5667	1	37.7816
SNUPN	1	1	26.827
SNX10	1	40.7933	14.3805
SNX4	20.8139	29.9972	1
SOD3	1	48.854	61.2602
SORT1	1	14.3003	1
SOX11	1	22.5176	24.0034
SOX12	1	1	15.7414
SOX3	1	1	61.4633
SPAG9	9.96364	16.3842	1
SPARCL1	1	142.632	1
SPHK1	19.9592	1	1
SPOCK1	1	16.3352	1
SPR	33.8345	1	1
SPSB3	26.152	1	1
SPTAN1	1	1	13.1292
SREBF2	1	20.1302	16.1268
SRR	19.2131	1	1
SSFA2	27.3868	1	1
ST6GALNAC2	19.4962	1	1
STARD10	1	1	19.7167
STAU2	1	26.5434	39.6671
STC1	25.8037	1	1
STIM2	1	16.5577	1
STK19	1	21.5022	1
STK24	1	1	13.3797
STMN4	41.7191	1	1
STOM	21.4989	1	1
STT3A	1	1	15.7591
STX5	17.7582	1	23.8829
STXBP3	16.5605	16.6576	1
SULF2	21.0659	1	1
SYNC	1	1	17.518
SYNGR1	65.9755	1	1
SYP	1	1	18.5377
SYS1	16.3937	1	1
TACC3	20.3441	1	26.0658
TAF13	64.0328	1	43.9732
TAF9B	1	1	15.6669
TAGLN3	1	171.517	130.474
TAOK1	15.6682	17.3766	1
TBCC	24.243	1	1
TCERG1	12.6997	1	19.8569
TCTN3	1	29.9805	1
TEAD2	17.9943	1	1
TFB1M	29.7201	1	1
TFPI	23.1048	22.3404	1
TFPI2	27.8777	1	45.1598
TGFB1	21.6679	1	1
TGFBI	40.2665	1	1
TGS1	21.9297	1	1
THAP3	16.7171	1	21.5295
THAP5	1	1	14.0195
THOC1	1	19.2258	1
THOC2	1	19.0433	30.2107
THOC3	1	1	16.9624
THOC6	1	1	21.2983
THOP1	14.5842	1	22.4181
THTPA	18.184	1	25.7846
TIMP3	45.4094	1	1
TIMP4	1	33.0769	29.4912
TIPIN	1	45.6286	1
TLCD1	43.6169	1	53.2202
TLK1	1	12.5395	1
TMED7	14.561	15.3554	1
TMEM100	29.3256	1	31.7017
TMEM106B	1	16.0341	1
TMEM107	23.6827	23.4093	1
TMEM109	17.4514	1	1
TMEM128	1	25.3485	35.9029
TMEM129	1	27.1563	18.9175
TMEM150A	19.2256	1	1
TMEM161A	19.7689	1	1
TMEM177	1	1	22.5808
TMEM206	22.8579	1	1
TMEM218	24.576	22.0389	1
TMEM222	1	20.6769	1
TMEM233	1	1	33.572
TMEM25	1	1	18.0432
TMEM45A	1	1	26.2522
TMEM51	1	28.4922	1
TMEM53	23.8505	24.112	1
TMEM55A	1	1	17.7957
TMEM55B	22.089	1	30.0483
TMEM59L	43.0225	1	1
TMEM68	1	1	21.3115
TMEM69	19.1962	1	26.7687
TMEM99	17.8752	1	1
TNC	1	25.6238	12.6672
TNFRSF21	18.4546	1	1
TNNT1	1	1	32.2897
TNPO3	16.4896	20.1447	1
TNRC6A	1	15.4931	13.2304
TNRC6B	1	11.1232	1
TOB1	21.0463	21.6213	1
TOMM34	17.6239	1	25.5148
TOP2B	1	16.1811	1
TOX3	1	1	15.2663
TP53	22.0037	1	1
TP53RK	1	1	15.8795
TPD52L1	48.1715	1	1
TPM2	48.9745	1	1
TRADD	23.138	1	1
TRAF3IP2	1	22.1124	1
TRAPPC6A	39.0483	62.9255	1
TRIM36	1	29.3418	31.3676
TRIM37	1	16.7204	1
TRNAU1AP	15.4424	39.0899	1
TRNT1	16.7773	1	1
TSHZ2	1	17.5527	22.9326
TSPAN17	17.5667	1	1
TSPAN4	50.2018	1	39.9581
TSPAN7	1	1	26.3405
TSTD1	1	1	46.8867
TTC32	28.08	1	29.8481
TTF1	19.2235	1	1
TTLL7	16.6211	1	1
TULP3	1	1	19.2949
TWISTNB	18.6056	17.7539	1
TXNRD2	1	33.7329	26.8631
TYW3	16.0589	21.0495	1
U2AF1L4	1	1	45.9643
U2AF2	23.8367	1	27.5684
UAP1	19.587	1	27.6364
UBAC2	1	34.6793	23.8008
UBAP2L	1	1	14.5846
UBL3	1	20.8001	15.9848
UBLCP1	1	1	14.8885
UBXN8	1	1	20.2831
UCK2	1	1	29.8577
UFSP2	1	1	18.6091
UGCG	28.221	1	38.0703
UGDH	1	1	18.5316
UHRF1	1	38.026	17.0255
UQCRHL	67.5737	1	67.2293
USO1	17.2161	1	1
USP10	15.9768	20.4876	1
USP8	1	1	13.6308
VASP	24.2368	1	26.9806
VAX2	30.0099	1	1
VCL	25.6833	1	1
VEZF1	1	1	19.2119
VGF	1	110.76	31.4796
VHL	1	1	15.3605
VLDLR	18.9123	1	1
VPS16	20.8903	1	1
VPS26A	19.449	1	1
VPS26B	15.9838	1	1
VPS37B	18.8255	1	1
VPS4B	1	20.8062	1
VSNL1	1	1	31.7208
WASL	12.8822	13.8005	1
WBSCR16	23.0065	1	25.722
WDR12	18.2965	1	1
WDR46	16.9422	1	1
WDR6	1	18.2389	1
WDR60	1	21.9361	1
WDR70	1	24.6518	21.8284
WDR83	27.7369	1	30.0666
WDYHV1	1	36.274	26.7193
WRNIP1	1	1	16.1717
WSCD1	1	16.1207	1
XPC	1	14.5586	1
XPOT	1	17.3115	1
YES1	1	20.297	1
YIF1B	19.8044	1	34.3777
YIPF5	16.2231	1	1
YRDC	1	1	21.2818
YY1AP1	20.2275	1	1
ZC3H11A	1	20.2535	1
ZC3H14	1	1	16.5634
ZC3HC1	18.6891	1	1
ZDHHC20	19.5941	1	1
ZDHHC24	25.6848	24.9025	1
ZDHHC6	18.142	1	1
ZFP82	1	1	15.3462
ZMAT3	15.9941	26.9085	1
ZMYND19	1	28.4844	37.7532
ZNF121	19.0917	1	1
ZNF274	1	1	18.616
ZNF3	32.4091	33.5367	1
ZNF414	1	1	34.1188
ZNF503	21.5652	1	1
ZNF576	1	1	17.935
ZNF622	17.4825	1	24.4413
ZNF639	1	18.6023	15.2131
ZNF677	1	16.3123	1
ZNF680	1	26.0486	15.6568
ZNF688	19.0038	1	1
ZNF75A	25.4641	1	1
ZNF791	1	30.0551	23.0282
ZNF821	1	1	19.3033
ZNF83	14.4257	32.2178	1
ZNF880	17.5822	1	1
ZNHIT2	19.6459	1	1
ZRSR2	17.8602	1	1
ZSCAN18	16.8509	20.6817	1
ZSCAN21	1	18.6645	1

## Sheet: Avg. Dev fraction and ANOVA
Avg. Cell Type Fraction
Group	Dev_Low	Dev_Intermediate	Dev_High
Core	0.220572	0.46827	0.311158
Rim	0.229747	0.451256	0.318997
Inv	0.138241	0.514747	0.347012
5ALA-	0.250973	0.518649	0.230377
5ALA+	0.250154	0.524054	0.225792
ANOVA
Category	Repeated measures ANOVA summary	Multiple comparisons test	Mean Diff,	95,00% CI of diff,	Below threshold?	Summary	Adjusted P Value
DEV_Low	p-value= 0,0159	5ALA+ vs. Core	0.02958	-0,09621 to 0,1554	No	ns	0.8912
DEV_Low		5ALA+ vs. Rim	0.02041	-0,09666 to 0,1375	No	ns	0.9573
DEV_Low		5ALA+ vs. Inv	0.1119	0,02003 to 0,2038	Yes	*	0.0186
DEV_Low		5ALA+ vs. 5ALA-	-0.0008194	-0,1000 to 0,09838	No	ns	>0,9999
Category	Repeated measures ANOVA summary	Multiple comparisons test	Mean Diff,	95,00% CI of diff,	Below threshold?	Summary	Adjusted P Value
DEV_Intermediate	p-value= 0,0564	5ALA+ vs. Core	0.05578	-0,05305 to 0,1646	No	ns	0.4133
DEV_Intermediate		5ALA+ vs. Rim	0.0728	-0,03264 to 0,1782	No	ns	0.2012
DEV_Intermediate		5ALA+ vs. Inv	0.009307	-0,08324 to 0,1019	No	ns	0.9941
DEV_Intermediate		5ALA+ vs. 5ALA-	0.005405	-0,08667 to 0,09748	No	ns	0.9991
Category	Repeated measures ANOVA summary	Multiple comparisons test	Mean Diff,	95,00% CI of diff,	Below threshold?	Summary	Adjusted P Value
DEV_High	p-value= 0,0008	5ALA+ vs. Core	-0.08537	-0,1791 to 0,008408	No	ns	0.0753
DEV_High		5ALA+ vs. Rim	-0.09321	-0,1921 to 0,005697	No	ns	0.0651
DEV_High		5ALA+ vs. Inv	-0.1212	-0,2205 to -0,02196	Yes	*	0.0183
DEV_High		5ALA+ vs. 5ALA-	-0.004586	-0,1078 to 0,09858	No	ns	0.9998

[truncated: 4 more sheets: Avg. Inf wound_fraction ANOVA, High res exp_Developmental, High res exp_Inf wound, 5ALA+ Signature GAGE]
