# Supplementary material for: Spatially resolved transcriptomic profiles reveal unique defining molecular features of infiltrative 5ALA-metabolizing cells associated with glioblastoma recurrence
Source: Genome Med. 2023 Jul 11;15:48. doi: 10.1186/s13073-023-01207-1 (PMC10337060; doi:10.1186/s13073-023-01207-1)
Supplement: Supplementary file 7 — Additional file 7: Table S6. High-resolution gene expression matrices and Ucell scores of different gene signatures. [file 13073_2023_1207_MOESM7_ESM.xlsx]

## Sheet: High res exp_MES1_5ALA+ sig
GeneSymbol	Core_27	Core_28	Core_29	Core_30	Core_31	Core_33	Core_34	Core_37	Core_38	Core_40	Rim_27	Rim_28	Rim_29	Rim_30	Rim_31	Rim_33	Rim_34	Rim_37	Rim_38	Rim_40	Inv_27	Inv_28	Inv_29	Inv_30	Inv_31	Inv_33	Inv_34	Inv_37	Inv_38	Inv_40	Neg_27	Neg_28	Neg_29	Neg_30	Neg_31	Neg_33	Neg_34	Neg_37	Neg_38	Neg_40	Pos_27	Pos_28	Pos_29	Pos_30	Pos_31	Pos_33	Pos_34	Pos_37	Pos_38
TMSB10	8693.12	8589.28	9362.3	9033.89	8989.63	9098.57	9603.61	8834.9	9218.93	9021.01	8603.31	9102.64	8972.27	8964.38	9244.8	9069.62	9514.94	8828.42	9486	9109.49	8573.25	9184.09	8604.64	8987.81	8767.71	8555.89	8548	8686.26	8945.92	9117.65	8698.48	9959.54	9506.81	9404.18	9450.27	9681.25	9090.43	9450.22	9432.87	9005.66	9534.02	9635.3	9251.28	8643.82	8696.25	9060.19	9529.01	9187.23	9267.1
TMSB4X	6338.23	6338.23	6338.23	6338.23	6338.23	6338.23	6338.23	6338.23	6338.23	6338.23	6338.23	6338.23	6338.23	6338.23	6338.23	6338.23	6338.23	6338.23	6338.23	6338.23	6338.23	6338.23	6338.23	6338.23	6338.23	6338.23	6338.23	6338.23	6338.23	6338.23	6338.23	6338.23	6338.23	6338.23	6338.23	6338.23	6338.23	6338.23	6338.23	6338.23	6338.23	6338.23	6338.23	6338.23	6338.23	6338.23	6338.23	6338.23	6338.23
B2M	6146.38	6146.38	6146.38	6146.38	6146.38	6146.38	6146.38	6146.38	6146.38	6146.38	6146.38	6146.38	6146.38	6146.38	6146.38	6146.38	6146.38	6146.38	6146.38	6146.38	6146.38	6146.38	6146.38	6146.38	6146.38	6146.38	6146.38	6146.38	6146.38	6146.38	6146.38	6146.38	6146.38	6146.38	6146.38	6146.38	6146.38	6146.38	6146.38	6146.38	6146.38	6146.38	6146.38	6146.38	6146.38	6146.38	6146.38	6146.38	6146.38
SAT1	1678.22	1947.29	1794.15	1811.51	2607.22	1450.11	3084.48	2491.38	2560.63	2828.37	1830.53	1867.81	2725.39	2149.62	2692.59	1726.14	3441.71	2711.62	2559.31	2385.96	1504.88	1926.81	1951.6	1616.83	1633.41	1801.2	2208.93	2639.56	1597.33	1835.67	2807.9	3213.83	2497.92	2716.76	2478.41	2203.39	3520.65	1610.3	2507.08	2748.89	2978.9	2675.24	3090.01	1626	1216.73	3360.04	2331.19	3606.48	2682.29
CTSB	1341.33	1168.13	1280.62	1211.04	1178.1	2234.99	3265.01	2570.61	2258.6	2263.25	1610.09	2154.65	1533.02	2762.3	2839.37	1230.12	3173.95	2715.58	2438.72	1630.93	1005.71	1245.01	1202.37	1209.44	1033.97	1766.74	1486.3	2397.41	2431.65	1646.02	2351.48	927.092	1214.53	2532.55	2248.55	1029.32	2443.81	1016.43	1303.27	2474.29	2407.38	1122.2	2509.9	1019.27	806.451	2875.38	2440.32	2459.4	2875.3
CD44	1109.67	995.857	662.336	1092.82	1047.64	1083.03	1138.42	844.911	1070.79	929.919	950.597	801.916	709.092	1097.07	1093.9	1081.11	1087.67	1134.52	1061.17	540.234	663.418	614.859	214.974	870.72	1279.78	1045.35	704.029	617.154	907.615	640.304	650.625	396.323	519.07	414.425	440.234	606.716	949.556	277.447	499.433	652.541	371.43	278.605	186.995	679.182	826.809	477.128	645.46	520.11	849.291
S100A11	800.766	800.766	800.766	800.766	800.766	800.766	800.766	800.766	800.766	800.766	800.766	800.766	800.766	800.766	800.766	800.766	800.766	800.766	800.766	800.766	800.766	800.766	800.766	800.766	800.766	800.766	800.766	800.766	800.766	800.766	800.766	800.766	800.766	800.766	800.766	800.766	800.766	800.766	800.766	800.766	800.766	800.766	800.766	800.766	800.766	800.766	800.766	800.766	800.766
CD68	704.274	702.651	690.102	702.161	703.063	712.366	759.066	741.364	725.836	732.774	701.915	706.109	709.105	733.433	740.874	697.117	750.292	742.981	728.814	705.541	704.268	694.72	685.262	680.569	681.074	710.453	719.787	708.192	723.679	711.58	705.835	684.966	700.785	744.254	749.166	707.582	746.295	681.641	741.775	742.986	746.905	694.061	740.628	747.817	687.123	740.927	735.83	744.822	751.079
SCARA3	486.239	474.439	437.361	367.091	537.275	527.807	234.737	751.788	508.444	593.958	670.974	651.495	607.903	472.629	694.008	677.013	710.261	544.659	537.789	524.668	734.118	739.61	341.572	429.687	575.688	611.505	412.557	436.405	384.086	509.715	722.479	214.746	297.981	198.522	265.766	199.793	361.052	147.022	164.516	301.583	126.482	227.867	400.339	164.621	753.702	227.353	133.858	176.317	217.884
ID2	466.232	466.232	466.232	466.232	466.232	466.232	466.232	466.232	466.232	466.232	466.232	466.232	466.232	466.232	466.232	466.232	466.232	466.232	466.232	466.232	466.232	466.232	466.232	466.232	466.232	466.232	466.232	466.232	466.232	466.232	466.232	466.232	466.232	466.232	466.232	466.232	466.232	466.232	466.232	466.232	466.232	466.232	466.232	466.232	466.232	466.232	466.232	466.232	466.232
SERPINE1	398.026	398.645	479.789	731.899	649.821	506.729	828.66	559.273	806.068	643.044	433.266	500.658	523.042	780.159	737.818	513.674	1025.29	744.914	819.435	779.023	354.664	399.263	369.688	511.72	506.578	411.804	526	569.579	597.42	674.48	705.096	338.338	588.195	790.513	664.506	418.581	877.383	754.282	630.504	629.885	737.969	574.828	711.029	742.96	548.919	509.12	473.856	832.168	740.36
CCNL1	342.191	284.25	388.651	399.261	412.11	400.172	428.228	404.331	314.184	413.997	329.18	294.861	331.148	314.998	323.827	302.478	435.549	418.584	327.138	391.459	326.626	292.029	295.707	361.52	287.058	346.436	411.28	386.949	307.709	333.37	468.837	244.728	331.656	419.399	282.548	306.879	473.327	252.135	309.596	446.592	406.879	295.772	433.581	460.936	431.539	437.771	400.108	431.027	450.837
SLC16A3	328.562	333.642	341.688	347.909	348.65	344.846	370.055	348.746	355.486	347.134	337.708	333.549	335.29	349.141	353.868	331.045	357.515	353.141	344.651	336.897	337.751	331.518	324.418	333.052	332.562	337.049	337.053	341.426	347.673	337.779	335.936	347.607	349.637	351.379	353.797	338.16	357.777	332.03	349.731	352.986	352.025	353.138	353.84	362.688	330.511	360.934	369.854	354.248	364.835
CAPG	284.338	284.338	284.338	284.338	284.338	284.338	284.338	284.338	284.338	284.338	284.338	284.338	284.338	284.338	284.338	284.338	284.338	284.338	284.338	284.338	284.338	284.338	284.338	284.338	284.338	284.338	284.338	284.338	284.338	284.338	284.338	284.338	284.338	284.338	284.338	284.338	284.338	284.338	284.338	284.338	284.338	284.338	284.338	284.338	284.338	284.338	284.338	284.338	284.338
PNRC1	253.595	400.761	268.346	1140.25	1011.74	83.9858	1087.6	276.697	371.121	288.727	339.787	434.879	415.442	708.681	367.851	390.1	1226.88	1104.29	1045.15	428.787	398.921	298.216	339.563	1207.79	502.426	382.238	1044.93	1128.18	51.608	422.809	973.713	183.576	1095.47	958.962	1134.15	521.517	982.064	206.737	1120.81	888.943	1073.22	1106.13	756.975	789.353	306.378	1617.47	116.851	1076.49	1083.98
LITAF	252.864	312.962	255.432	254.786	275.801	311.387	338.753	264.829	308.683	283.957	253.858	281.223	261.511	276.74	315.762	318.825	333.919	319.04	286.53	267.722	242.595	249.952	255.017	257.993	274.902	332.432	333.331	307.479	312.547	300.125	253.986	307.482	311.516	312.316	288.979	258.232	376.355	255.373	276.39	340.181	341.487	344.06	315.523	361.596	246.537	334.27	357.376	365.009	325.252
PYGL	219.653	173.314	209.899	297.573	274.964	264.593	290.971	264.087	216.409	259.754	165.03	232.393	198.331	293.234	301.177	182.539	276.415	279.84	269.66	288.339	144.464	176.092	141.114	265.235	310.932	199.693	185.137	235.743	183.685	261.119	168.476	171.521	125.13	262.8	171.782	172.808	256.308	116.079	178.381	288.546	188.561	173.956	197.061	174.179	179.35	273.818	115.015	270.628	267.371
FOSL2	218.361	168.97	200.219	361.052	328.792	333.482	424.636	357.391	381.581	326.065	357.373	219.622	236.828	362.674	342.692	235.438	377.234	325.727	326.654	304.294	255.736	227.889	260.195	294.816	207.636	231.527	216.846	268.466	235.206	336.601	236.468	178.448	210.755	332.847	153.659	207.001	345.468	183.983	233.456	359.302	199.881	231.545	202.946	150.956	435.675	386.041	200.808	362.314	353.735
MFSD1	199.282	199.282	199.282	199.282	199.282	199.282	199.282	199.282	199.282	199.282	199.282	199.282	199.282	199.282	199.282	199.282	199.282	199.282	199.282	199.282	199.282	199.282	199.282	199.282	199.282	199.282	199.282	199.282	199.282	199.282	199.282	199.282	199.282	199.282	199.282	199.282	199.282	199.282	199.282	199.282	199.282	199.282	199.282	199.282	199.282	199.282	199.282	199.282	199.282
PER1	196.507	199.836	194.833	201.216	206.763	193.076	197.598	195.728	205.517	201.379	197.458	195.434	204.096	194.081	204.222	198.84	202.212	203.701	201.326	197.81	206.598	194.131	204.675	207.317	197.209	195.082	205.822	206.472	201.408	201.039	202.748	193.352	195.223	204.941	200.801	192.527	209.138	203.755	208.417	208.198	196.477	195.452	207.051	203.784	193.213	207.893	192.547	197.298	210.793
SLC31A2	168.471	206.633	173.214	175.537	170.594	173.669	200.939	198.32	202.44	196.779	170.093	196.196	178.908	179.94	190.682	201.395	195.97	211.963	173.926	174.714	171.229	172.192	182.617	170.251	170.025	214.782	223.881	199.918	197.751	203.262	173.733	168.244	165.184	205.715	192.909	197.976	218.407	168.31	177.99	198.954	184.237	186.853	210.343	197.818	168.227	224.624	168.43	201.459	207.666
MAN2B1	160.193	163.722	162.274	162.336	161.649	177.765	186.156	172.368	175.128	177.257	160.048	157.158	155.99	170.04	176.622	159.013	183.078	170.423	180.716	179.718	163.602	154.308	152.51	159.226	171.68	157.215	168.626	157.347	179.838	172.105	178.451	153.302	161.141	166.962	173.273	164.6	176.308	155.575	178.39	173.463	175.342	156.253	176.088	173.331	149.764	188.665	181.995	176.163	187.796
OSMR	159.85	180.31	218.086	285.951	264.986	280.205	301.894	252.385	268.655	283.452	165.861	278.622	229.514	295.927	256.771	248.74	279.435	251.639	258.975	265.479	152.514	170.752	166.354	263.874	250.554	239.836	186.826	217.868	220.746	227.526	128.401	157.646	141.335	158.58	149.615	130.389	269.877	120.269	121.621	181.08	164.749	169.53	179.497	135.587	318.519	153.26	257.705	140.711	151.429
TUBB2A	148.93	343.888	362.869	345.28	371.382	223.468	119.114	409.753	365.133	385.745	151.971	450.112	431.962	359.828	457.79	446.329	212.406	262.414	384.385	412.019	221.064	527.28	463.894	392.474	423.638	212.741	201.122	430.494	235.432	423.303	174.848	330.011	132.991	198.856	353.971	246.893	181.577	113.494	154.236	348.294	143.073	239.214	160.485	114.902	426.356	173.487	105.485	137.397	134.382
B4GALT1	140.112	145.085	139.872	153.477	146.227	157.544	178.263	163.258	158.045	159.851	146.7	152.375	146.022	160.336	156.251	143.254	163.219	164.4	162.566	150.466	144.393	139.371	136.97	138.521	138.078	145.046	155.143	156.694	158.285	143.289	164.195	138.681	138.553	164.873	161.427	142.163	184.698	138.792	166.525	171.65	163.739	157.268	170.548	175.138	145.771	168.639	145.566	175.552	161.462
B4GALT5	139.581	95.8077	116.136	116.293	137.888	131.315	133.293	125.93	129.585	133.328	144.314	127.098	125.044	105.428	141.356	106.669	135.698	126.83	140.535	128.268	111.854	100.833	126.577	127.62	129.469	107.121	93.4698	124.068	126.984	124.379	108.075	83.8329	94.3705	93.2127	98.8552	94.1168	100.868	90.0398	94.5245	125.673	92.5837	91.6078	94.6378	87.6191	80.3799	95.1602	145.3	97.1251	91.9188
LRRFIP1	131.305	140.243	124.317	142.186	131.412	135.117	162.755	142.401	147.835	135.198	131.574	140.551	123.638	150.28	149.064	143.215	142.293	142.317	138.705	145.626	134.744	142.455	139.275	134.227	131.52	128.394	127.824	141.478	154.78	164.31	130.217	129.67	139.399	131.436	136.954	153.429	151.124	141.133	124.236	142.315	143.899	130.597	138.183	131.128	140.993	131.434	144.384	145.108	141.098
CDKN1A	130.592	130.592	130.592	130.592	130.592	130.592	130.592	130.592	130.592	130.592	130.592	130.592	130.592	130.592	130.592	130.592	130.592	130.592	130.592	130.592	130.592	130.592	130.592	130.592	130.592	130.592	130.592	130.592	130.592	130.592	130.592	130.592	130.592	130.592	130.592	130.592	130.592	130.592	130.592	130.592	130.592	130.592	130.592	130.592	130.592	130.592	130.592	130.592	130.592
SOCS3	128.735	164.165	186.531	329.673	312.67	329.405	470.561	355.277	293.975	340.23	136.032	326.552	164.216	348.205	358.34	190.036	350.394	419.458	384.897	228.459	135.753	161.312	123.449	301.273	209.289	219.657	192.416	185.153	190.832	357.656	218.381	174.989	288.689	356.073	193.099	329.456	452.885	128.403	287.644	383.622	254.217	326.586	374.53	183.095	164.432	437.134	182.964	458.884	351.772
BTG3	128.699	135.867	66.9709	75.1563	77.5432	75.3034	70.3756	176.315	126.021	69.9357	133.669	98.0563	84.0205	98.7421	85.9775	130.972	87.4443	133.627	88.406	67.5563	144.238	147.277	156.38	75.3455	117.992	128.259	144.301	157.066	125.436	72.6482	133.48	145.768	154.562	67.1124	117.124	125.294	88.9539	141.527	166.163	67.6978	107.84	142.344	146.729	66.0669	161.828	105.578	45.1812	85.9147	135.614
FURIN	125.27	73.1286	104.994	106.496	94.0164	123.904	192.649	176.046	122.339	169.637	155.77	144.253	150.383	139.27	109.374	131.244	184.114	137.852	88.4944	182.02	128.101	148.73	145.968	143.851	112.361	95.1925	87.0758	145.238	123.961	163.137	153.678	100.182	93.4775	97.9546	118.861	98.46	174.736	173.114	93.0755	185.999	133.338	94.4624	102.902	200.012	106.969	135.223	177.155	157.272	144.792
PDLIM5	124.186	75.2243	72.2236	126.702	118.095	128.117	66.888	113.635	120.466	119.446	119.065	69.1336	79.1558	121.185	109.665	115.842	109.057	117.367	112.219	115.85	113.885	77.7404	64.9234	148.4	131.738	92.138	70.1031	110.705	128.163	100.927	114.097	45.3541	43.1763	68.4052	79.2014	45.1503	61.7438	94.3158	36.7516	64.6732	66.88	51.9657	60.7032	83.9958	35.5319	63.2574	133.455	71.5044	70.4841
CYBB	115.244	115.36	109.447	112.692	109.864	129.083	130.398	123.602	121.493	118.687	119.734	115.657	109.463	109.954	115.071	119.59	130.122	126.544	120.111	119.458	118.419	109.693	110.689	110.829	109.59	121.353	120.528	120.127	123.548	120.254	123.356	112.884	126.321	120.618	124.551	112.938	125.735	108.644	115.88	126.023	125.908	113.887	116.86	109.549	107.186	128.514	126.988	120.357	127.524
PDE4B	114.692	114.692	114.692	114.692	114.692	114.692	114.692	114.692	114.692	114.692	114.692	114.692	114.692	114.692	114.692	114.692	114.692	114.692	114.692	114.692	114.692	114.692	114.692	114.692	114.692	114.692	114.692	114.692	114.692	114.692	114.692	114.692	114.692	114.692	114.692	114.692	114.692	114.692	114.692	114.692	114.692	114.692	114.692	114.692	114.692	114.692	114.692	114.692	114.692
CTSC	114.593	115.537	116.43	116.849	113.057	127.075	135.519	129.47	125.97	125.424	116.102	116.191	115.317	117.523	126.278	117.805	130.297	127.202	126.258	118.632	115.41	111.835	113.099	112.406	113.759	114.352	125.076	118.196	124.072	116.796	124.757	110.223	114.613	127.856	127.954	124.764	129.861	110.613	128.515	127.767	124.722	116.289	126.017	126.982	114.305	133.944	113.092	128.095	128.461
MAFF	112.187	112.187	112.187	112.187	112.187	112.187	112.187	112.187	112.187	112.187	112.187	112.187	112.187	112.187	112.187	112.187	112.187	112.187	112.187	112.187	112.187	112.187	112.187	112.187	112.187	112.187	112.187	112.187	112.187	112.187	112.187	112.187	112.187	112.187	112.187	112.187	112.187	112.187	112.187	112.187	112.187	112.187	112.187	112.187	112.187	112.187	112.187	112.187	112.187
ITGA5	106.969	111.133	122.444	155.973	157.979	157.161	183.529	151.617	157.923	163.123	112.32	181.244	167.285	165.963	162.493	110.933	177.466	162.016	174.369	161.891	101.788	117.176	113.138	142.105	118.718	119.481	129.528	114.76	150.667	155.774	113.083	97.2647	136.403	153.606	121.123	105.826	163.558	91.5579	117.653	151.81	119.035	122.332	106.776	114.828	93.848	118.282	146.628	163.876	164.322
GOLGA4	106.851	103.111	102.39	113.362	90.788	107.109	105.574	115.155	109.209	102.715	104.093	88.1289	100.651	103.62	92.2814	101.688	106.958	114.75	106.451	105.949	98.1212	85.37	94.0745	85.936	91.7128	107.016	111.868	112.793	107.444	84.8991	85.3117	77.0407	81.6349	82.5395	74.7227	82.0304	86.3637	113.386	75.6735	85.771	80.6078	85.8777	84.8683	83.0802	125.241	83.0126	79.5705	84.4939	81.3099
PICK1	105.544	170.643	137.637	148.393	118.997	131.153	134.024	138.952	156.477	129.605	104.433	162.155	158.435	151.458	124.016	159.094	155.899	113.862	147.414	125.974	113.952	176.581	170.098	144.12	129.694	164.956	165.136	163.614	146.413	132.675	123.438	106.491	158.989	122.544	126.633	114.953	162.067	100.21	115.932	126.528	159.673	132.495	155.005	101.725	165.132	128.728	140.989	166.485	136.894
RNF19B	103.475	104.704	99.8842	102.395	104.406	105.423	107.819	107.682	103.478	100.348	107.069	114.791	104.755	107.623	108.925	103.627	107.266	108.354	112.283	103.441	103.66	105.112	100.021	105.308	101.116	110.245	105.843	105.952	102.3	104.558	106.917	109.772	109.494	105.987	102.912	104.744	104.812	109.021	97.5096	111.436	106.171	105.171	107.255	105.989	102.688	107.71	107.215	110.496	106.422
MSR1	102.353	103.207	101.46	111.765	105.826	123.252	139.103	125.653	119.779	123.15	102.967	119.539	108.227	119.826	119.929	102.502	131.085	126.214	118.166	121.427	97.3093	98.3979	100.74	105.724	102.4	115.075	113.193	115.824	120.393	114.736	115.414	97.4285	100.56	136.965	118.886	101.681	132.841	98.5492	113.659	129.192	119.773	108.788	117.986	136.079	97.1784	130.62	119.107	120.633	132.501
BCL3	100.87	104.346	128.912	141.451	149.444	149.662	156.948	133.974	144.307	128.007	92.9353	103.008	100.881	146.182	142.001	96.3476	151.582	147.797	149.456	112.431	99.2229	85.3994	95.7332	124.93	104.9	93.4264	76.3562	98.4281	98.0436	97.7626	97.6075	97.6749	80.3381	144.922	101.087	92.8771	146.249	77.0036	105.837	146.337	146.618	141.509	79.4333	170.094	74.2963	147.002	72.9462	153.061	152.92
SPSB1	95.9601	92.9783	97.7843	119.94	111.743	115.82	115.34	103.655	110.541	114.091	113.996	94.3617	111.935	111.988	113.065	110.366	113.914	112.398	117.903	110.866	116.93	85.619	114.907	101.973	120.009	118.861	118.855	97.3034	95.878	111.014	117.218	93.8989	93.952	99.1815	101.904	95.0286	110.724	99.0792	98.8942	92.8302	96.0553	93.8221	100.825	116.163	114.671	93.7073	80.0903	132.943	92.6876
TNFAIP2	92.4019	137.986	93.1623	237.282	275.609	126.875	229.674	243.165	198.911	124.667	112.036	210.775	117.947	191.698	231.899	134.439	225.897	248.379	241.079	143.869	97.0664	111.479	116.036	121.156	87.3159	186.612	220.452	165.057	192.458	132.603	211.332	197.482	98.186	176.825	130.378	99.6145	226.171	115.917	134.021	233.317	215.332	126.601	196.362	92.9905	77.0166	217.243	141.782	237.22	233.735
MGLL	90.3372	138.075	130.422	157.002	134.85	98.5425	103.854	194.947	164.498	146.515	105.169	146.207	146.874	113.039	108.696	147.396	133.279	142.59	161.012	194.717	133.782	201.788	182.823	140.601	137.706	142.17	138.31	153.141	151.827	156.668	129.334	98.9012	86.593	98.2342	94.1972	82.4495	85.809	82.5555	92.6281	146.974	85.3064	89.7333	90.1022	81.3613	175.315	94.6177	79.3698	99.4234	116.526
FCGBP	89.2823	92.5811	91.9616	78.3708	87.0155	71.6865	78.2337	75.6415	70.4267	80.7671	81.0791	79.9548	89.5431	78.4836	72.389	85.5301	80.1476	77.4682	73.7161	91.0898	94.4723	98.8296	104.283	90.0477	87.4556	87.6279	98.3338	83.5005	75.8139	90.2976	91.7689	104.079	82.6582	92.3149	84.203	91.8809	77.7291	82.2408	80.5009	86.5198	92.8932	90.1849	91.1053	80.0668	102.643	77.6509	68.9911	80.8051	79.0147
NDP	87.7937	95.1151	60.1999	146.321	121.907	124.668	114.138	127.76	62.9608	53.2034	128.623	86.9711	77.9253	136.891	114.91	127.202	131.365	105.824	52.4308	57.489	133.166	122.869	112.758	137.432	98.7666	119.196	116.048	125.594	87.4343	61.1621	75.1837	37.0596	25.2642	71.4589	51.0514	63.8873	84.1652	21.3603	33.4082	26.0868	19.1598	69.6583	65.4953	25.7273	142.574	66.9161	18.7106	66.0527	54.341
METRNL	84.3664	79.4806	222.65	97.8842	227.778	140.874	387.191	236.087	133.173	227.375	79.6291	120.053	246.749	238.915	240.275	86.9093	282.141	241.482	234.17	220.349	100.613	99.4062	105.881	93.3011	100.156	95.2185	79.5704	89.4238	107.338	141.272	220.439	115.471	112.983	238.753	168.17	86.5066	274.042	103.076	241.025	281.743	311.415	220.498	248.207	81.7811	105.453	256.34	98.046	230.293	225.235
LHFPL2	78.6217	78.1606	77.629	83.9503	78.7244	87.8214	94.3296	92.5629	88.533	87.2343	83.8095	79.2696	79.2088	83.2095	87.6299	82.7492	91.3618	87.8822	85.717	85.7088	79.5118	77.0752	79.9204	79.3801	78.8985	85.6492	86.7732	87.9927	87.337	87.593	85.6879	77.2945	77.0962	89.8815	91.3646	79.0173	92.4221	82.7519	79.0926	87.5112	78.0441	78.9804	86.6567	87.7052	76.597	97.4621	88.1244	91.8221	93.5643
DAB2	75.8171	61.7874	60.5628	60.6515	60.5926	78.9758	91.503	78.6651	77.4722	79.1446	76.3703	62.9802	76.4301	66.1729	67.1306	64.5567	81.8574	80.0257	77.9717	76.3364	76.393	61.2217	61.5262	60.772	61.9059	77.211	77.5907	66.1726	76.2774	76.4568	76.2476	60.7453	60.6855	63.291	66.9996	60.1323	80.2416	59.6295	60.7082	76.3316	64.3409	60.6468	63.4598	60.4282	60.1333	83.1883	81.8578	62.2869	76.9065
ENPP5	68.7729	43.1407	52.7871	80.7123	17.0619	44.741	119.225	79.3883	96.7009	100.553	72.8366	46.9933	70.6221	90.1475	25.8282	99.7647	104.433	68.1927	106.987	94.0471	50.873	94.6865	98.3011	64.496	27.1522	80.7801	72.1415	82.836	78.4121	68.4537	39.3234	11.3487	92.8835	36.5874	15.2127	18.5814	74.7169	14.6326	19.2765	46.2045	10.7094	29.2759	27.2199	14.8935	118.469	40.4869	10.1796	24.8519	21.1568
MEIS2	67.7468	67.7468	67.7468	67.7468	67.7468	67.7468	67.7468	67.7468	67.7468	67.7468	67.7468	67.7468	67.7468	67.7468	67.7468	67.7468	67.7468	67.7468	67.7468	67.7468	67.7468	67.7468	67.7468	67.7468	67.7468	67.7468	67.7468	67.7468	67.7468	67.7468	67.7468	67.7468	67.7468	67.7468	67.7468	67.7468	67.7468	67.7468	67.7468	67.7468	67.7468	67.7468	67.7468	67.7468	67.7468	67.7468	67.7468	67.7468	67.7468
SLC7A7	63.8307	63.8307	63.8307	63.8307	63.8307	63.8307	63.8307	63.8307	63.8307	63.8307	63.8307	63.8307	63.8307	63.8307	63.8307	63.8307	63.8307	63.8307	63.8307	63.8307	63.8307	63.8307	63.8307	63.8307	63.8307	63.8307	63.8307	63.8307	63.8307	63.8307	63.8307	63.8307	63.8307	63.8307	63.8307	63.8307	63.8307	63.8307	63.8307	63.8307	63.8307	63.8307	63.8307	63.8307	63.8307	63.8307	63.8307	63.8307	63.8307
NEK1	62.5422	62.5422	62.5422	62.5422	62.5422	62.5422	62.5422	62.5422	62.5422	62.5422	62.5422	62.5422	62.5422	62.5422	62.5422	62.5422	62.5422	62.5422	62.5422	62.5422	62.5422	62.5422	62.5422	62.5422	62.5422	62.5422	62.5422	62.5422	62.5422	62.5422	62.5422	62.5422	62.5422	62.5422	62.5422	62.5422	62.5422	62.5422	62.5422	62.5422	62.5422	62.5422	62.5422	62.5422	62.5422	62.5422	62.5422	62.5422	62.5422
DNAJB4	62.1133	51.4606	58.0177	56.913	59.4346	68.1617	61.4525	66.9977	68.296	56.1386	63.7768	48.8164	57.2444	53.9104	52.8821	67.4746	52.8053	63.5348	59.4691	57.7302	55.293	51.0227	68.4304	57.5089	56.345	65.1858	68.3829	63.458	64.5631	57.6433	57.7777	41.4954	48.7819	67.1661	50.7998	48.0963	67.515	45.4859	46.5916	58.3605	47.7077	47.365	54.5331	62.8009	48.7588	65.9457	41.5462	56.8219	61.6755
FBLN1	61.4351	92.6737	161.309	40.1544	22.6002	66.3694	72.1175	173.182	136.517	121.361	41.754	131.191	198.318	150.627	126.474	109.126	215.666	140.703	131.552	139.663	15.4728	117.427	136.265	28.2352	41.9995	105.6	133.164	129.346	130.946	135.264	22.0671	42.3604	50.4715	43.9722	83.9905	25.1792	47.3256	32.6476	47.0732	104.665	155.561	111.792	46.0726	211.031	200.983	32.1687	189.334	194.792	51.5111
SEC24D	60.5861	60.5861	60.5861	60.5861	60.5861	60.5861	60.5861	60.5861	60.5861	60.5861	60.5861	60.5861	60.5861	60.5861	60.5861	60.5861	60.5861	60.5861	60.5861	60.5861	60.5861	60.5861	60.5861	60.5861	60.5861	60.5861	60.5861	60.5861	60.5861	60.5861	60.5861	60.5861	60.5861	60.5861	60.5861	60.5861	60.5861	60.5861	60.5861	60.5861	60.5861	60.5861	60.5861	60.5861	60.5861	60.5861	60.5861	60.5861	60.5861
AXL	60.5277	61.0867	60.472	61.8608	61.5821	61.5765	60.6498	60.3564	60.1175	60.754	60.4036	60.7466	62.202	59.9023	60.9818	59.7781	60.9566	60.542	61.8078	61.1808	60.6843	61.2354	61.924	60.8048	61.2753	59.8481	60.2104	60.1794	60.4613	59.8466	59.5541	60.1595	60.7429	60.0588	61.2985	60.4735	60.1211	59.29	61.1674	59.7597	59.7791	60.8359	60.3431	58.97	60.2209	59.8595	60.3851	61.1824	60.5553
PTPN14	58.9371	58.9371	58.9371	58.9371	58.9371	58.9371	58.9371	58.9371	58.9371	58.9371	58.9371	58.9371	58.9371	58.9371	58.9371	58.9371	58.9371	58.9371	58.9371	58.9371	58.9371	58.9371	58.9371	58.9371	58.9371	58.9371	58.9371	58.9371	58.9371	58.9371	58.9371	58.9371	58.9371	58.9371	58.9371	58.9371	58.9371	58.9371	58.9371	58.9371	58.9371	58.9371	58.9371	58.9371	58.9371	58.9371	58.9371	58.9371	58.9371
SWAP70	58.9007	60.5126	60.3023	85.2112	78.9966	78.1196	89.6056	83.763	81.2834	70.4647	63.5461	65.0655	67.4836	80.8747	66.4344	82.9005	87.7933	76.4288	59.1003	60.7809	60.8732	77.6308	67.8827	78.2018	79.9108	79.3415	79.9067	77.8412	76.4297	79.512	59.1012	59.6925	60.791	73.7268	76.2293	62.0129	81.5021	82.394	65.5719	62.5782	62.5823	63.9548	64.1735	62.1834	52.973	84.8122	56.6998	78.1094	87.3286
DUSP5	56.4018	56.6336	56.4428	57.5569	56.6	57.6038	57.3657	56.8939	57.0335	56.2106	56.2516	57.052	56.9455	56.4545	56.377	56.7913	54.9462	56.4083	56.1424	56.7404	56.5996	57.7273	56.5683	56.8895	56.7026	56.6457	56.7617	56.5704	56.3336	56.9986	56.5033	57.0807	57.1898	56.7542	54.8852	57.0318	56.5492	56.213	56.9317	56.7404	56.544	57.4126	56.4423	57.5361	56.2333	56.8423	56.4652	56.0827	56.8406
CYTH4	55.1498	55.1498	55.1498	55.1498	55.1498	55.1498	55.1498	55.1498	55.1498	55.1498	55.1498	55.1498	55.1498	55.1498	55.1498	55.1498	55.1498	55.1498	55.1498	55.1498	55.1498	55.1498	55.1498	55.1498	55.1498	55.1498	55.1498	55.1498	55.1498	55.1498	55.1498	55.1498	55.1498	55.1498	55.1498	55.1498	55.1498	55.1498	55.1498	55.1498	55.1498	55.1498	55.1498	55.1498	55.1498	55.1498	55.1498	55.1498	55.1498
DUSP4	53.8309	47.0511	78.7684	70.8285	79.6512	77.7797	148.681	133.483	62.7905	70.8099	49.4072	43.1666	62.7866	69.874	67.1991	78.2425	93.2356	61.6263	50.5517	66.9997	52.206	55.8168	50.277	67.3904	73.5023	52.0066	52.5985	71.6762	52.3974	97.8695	69.4365	54.4434	76.6194	68.824	55.8354	64.6582	77.7835	65.5447	77.1709	65.27	86.6693	54.8809	62.1778	83.1529	64.4003	93.7614	47.256	77.2422	112.863
MMP19	53.7603	53.401	53.0944	52.6036	53.3441	54.4601	52.6879	52.9104	54.7371	53.4254	53.6123	53.6718	54.0854	52.8249	54.612	54.167	53.0018	53.9759	53.4793	52.6116	52.9474	54.8595	54.9475	54.2078	53.2169	54.0984	53.7942	53.6018	52.726	53.1243	52.1631	52.8103	53.8827	52.2855	54.7345	56.068	53.2216	54.5361	53.5479	52.8193	54.2912	53.7348	52.8671	54.0445	52.6968	52.4892	54.5825	53.3409	54.9952
PANX1	53.2362	47.8654	53.0534	49.0802	51.2375	55.4248	52.0769	52.9077	52.9129	50.1989	52.0527	52.886	51.1035	49.6648	51.4775	49.3038	48.7256	53.5148	54.3861	52.671	48.3734	48.051	52.3745	48.1872	51.0436	50.3673	48.4837	52.2383	51.1693	50.1758	54.363	47.787	46.982	53.2675	49.0489	49.3276	53.8521	46.9162	48.6987	52.5607	56.1616	48.7204	55.6648	48.8661	46.3753	54.9028	47.6876	56.3635	55.2309
ALDH3B1	52.9794	52.9794	52.9794	52.9794	52.9794	52.9794	52.9794	52.9794	52.9794	52.9794	52.9794	52.9794	52.9794	52.9794	52.9794	52.9794	52.9794	52.9794	52.9794	52.9794	52.9794	52.9794	52.9794	52.9794	52.9794	52.9794	52.9794	52.9794	52.9794	52.9794	52.9794	52.9794	52.9794	52.9794	52.9794	52.9794	52.9794	52.9794	52.9794	52.9794	52.9794	52.9794	52.9794	52.9794	52.9794	52.9794	52.9794	52.9794	52.9794
DENND3	52.7322	51.9394	53.355	53.2288	50.4669	63.1285	62.3782	82.9481	61.2684	57.3866	53.4453	64.3713	52.7523	66.2898	46.5331	52.2331	66.5361	75.4393	59.6163	53.8913	52.119	59.0293	60.7585	53.9791	51.609	63.0407	61.9018	69.6623	61.7992	62.531	61.8817	50.4102	64.5312	60.5128	55.6825	53.3815	68.1787	51.3739	73.7986	61.0888	62.5045	52.6497	64.8585	51.2526	69.5515	73.6806	62.5947	73.5207	62.2249
ABI3BP	51.5164	36.9196	35.3984	32.4259	30.9158	38.1098	40.8818	36.8581	46.0492	44.5391	47.8899	35.4756	38.9514	36.1869	35.2153	38.4196	29.2701	42.9239	41.1637	37.6807	49.3632	28.0044	34.8381	29.3006	37.9387	48.4615	42.8934	36.0277	41.6277	35.4352	48.0381	20.6178	21.7751	23.2347	24.7963	21.5919	23.2963	21.8523	22.4044	27.5403	20.6634	25.3281	35.7398	22.5636	47.8645	24.0573	21.7864	24.4864	27.2585
CTSS	50.5579	48.3106	26.6704	39.9065	37.6466	249.844	402.296	231.908	239.052	228.388	44.0764	34.3514	72.0876	98.7824	210.023	58.1028	343.997	234.752	262.829	56.3316	41.167	1	1	39.8996	19.2822	211.554	241.299	116.675	230.648	171.774	230.641	59.1032	113.786	289.524	307.416	197.338	248.844	15.9998	247.226	388.707	56.4846	190.531	225.093	234.818	1	360.696	153.255	247.073	304.528
PLA2G15	50.1196	50.1196	50.1196	50.1196	50.1196	50.1196	50.1196	50.1196	50.1196	50.1196	50.1196	50.1196	50.1196	50.1196	50.1196	50.1196	50.1196	50.1196	50.1196	50.1196	50.1196	50.1196	50.1196	50.1196	50.1196	50.1196	50.1196	50.1196	50.1196	50.1196	50.1196	50.1196	50.1196	50.1196	50.1196	50.1196	50.1196	50.1196	50.1196	50.1196	50.1196	50.1196	50.1196	50.1196	50.1196	50.1196	50.1196	50.1196	50.1196
SP100	50.0231	51.8472	48.3401	54.7267	46.9099	60.2363	59.9052	58.5224	55.3666	56.0877	58.0355	53.179	50.7443	53.9723	54.6855	55.0878	63.3789	58.3182	57.1906	53.6835	49.3833	48.6289	47.4265	55.3352	49.9918	54.019	55.7804	52.8239	52.2533	56.0814	54.8929	51.4189	50.4917	60.3636	59.434	48.3043	56.7624	58.8351	55.0202	60.4312	52.7699	52.9748	54.0905	54.1722	48.972	60.0289	59.6589	59.5157	59.3624
LTBP2	48.9399	16.7719	8.97481	13.1242	10.5517	51.2442	88.3439	56.6059	52.605	51.2811	56.7049	48.4815	48.9835	57.5917	52.1792	14.7289	69.2848	53.0893	54.4747	28.8477	11.316	12.6399	12.2141	11.2791	17.5124	48.2682	49.3364	52.8126	54.694	16.6408	17.6266	8.41368	8.30312	8.51639	17.1278	16.7398	57.0929	9.01841	12.8475	9.37129	56.737	13.9419	14.5096	57.1133	7.94164	53.907	7.98184	16.7163	57.4775
AKAP9	48.602	48.602	48.602	48.602	48.602	48.602	48.602	48.602	48.602	48.602	48.602	48.602	48.602	48.602	48.602	48.602	48.602	48.602	48.602	48.602	48.602	48.602	48.602	48.602	48.602	48.602	48.602	48.602	48.602	48.602	48.602	48.602	48.602	48.602	48.602	48.602	48.602	48.602	48.602	48.602	48.602	48.602	48.602	48.602	48.602	48.602	48.602	48.602	48.602
PMM2	43.684	43.684	43.684	43.684	43.684	43.684	43.684	43.684	43.684	43.684	43.684	43.684	43.684	43.684	43.684	43.684	43.684	43.684	43.684	43.684	43.684	43.684	43.684	43.684	43.684	43.684	43.684	43.684	43.684	43.684	43.684	43.684	43.684	43.684	43.684	43.684	43.684	43.684	43.684	43.684	43.684	43.684	43.684	43.684	43.684	43.684	43.684	43.684	43.684
GFPT1	43.3295	43.3295	43.3295	43.3295	43.3295	43.3295	43.3295	43.3295	43.3295	43.3295	43.3295	43.3295	43.3295	43.3295	43.3295	43.3295	43.3295	43.3295	43.3295	43.3295	43.3295	43.3295	43.3295	43.3295	43.3295	43.3295	43.3295	43.3295	43.3295	43.3295	43.3295	43.3295	43.3295	43.3295	43.3295	43.3295	43.3295	43.3295	43.3295	43.3295	43.3295	43.3295	43.3295	43.3295	43.3295	43.3295	43.3295	43.3295	43.3295
RIPK2	42.2225	42.2225	42.2225	42.2225	42.2225	42.2225	42.2225	42.2225	42.2225	42.2225	42.2225	42.2225	42.2225	42.2225	42.2225	42.2225	42.2225	42.2225	42.2225	42.2225	42.2225	42.2225	42.2225	42.2225	42.2225	42.2225	42.2225	42.2225	42.2225	42.2225	42.2225	42.2225	42.2225	42.2225	42.2225	42.2225	42.2225	42.2225	42.2225	42.2225	42.2225	42.2225	42.2225	42.2225	42.2225	42.2225	42.2225	42.2225	42.2225
DMD	41.4871	41.4871	41.4871	41.4871	41.4871	41.4871	41.4871	41.4871	41.4871	41.4871	41.4871	41.4871	41.4871	41.4871	41.4871	41.4871	41.4871	41.4871	41.4871	41.4871	41.4871	41.4871	41.4871	41.4871	41.4871	41.4871	41.4871	41.4871	41.4871	41.4871	41.4871	41.4871	41.4871	41.4871	41.4871	41.4871	41.4871	41.4871	41.4871	41.4871	41.4871	41.4871	41.4871	41.4871	41.4871	41.4871	41.4871	41.4871	41.4871
NFKB1	40.4766	40.4766	40.4766	40.4766	40.4766	40.4766	40.4766	40.4766	40.4766	40.4766	40.4766	40.4766	40.4766	40.4766	40.4766	40.4766	40.4766	40.4766	40.4766	40.4766	40.4766	40.4766	40.4766	40.4766	40.4766	40.4766	40.4766	40.4766	40.4766	40.4766	40.4766	40.4766	40.4766	40.4766	40.4766	40.4766	40.4766	40.4766	40.4766	40.4766	40.4766	40.4766	40.4766	40.4766	40.4766	40.4766	40.4766	40.4766	40.4766
IL4R	39.3949	39.981	37.9935	27.4476	40.0724	29.3605	189.753	113.003	112.416	40.5923	31.667	85.771	113.094	98.0165	48.914	30.4598	171.038	112.998	109.437	95.8626	28.5265	38.8292	33.3366	37.172	36.4159	111.015	110.193	110.233	101.548	79.1964	103.481	42.7062	41.1201	100.469	106.358	37.8924	121.935	43.7102	110.914	115.728	111.851	102.382	104.688	39.9112	39.9763	158.792	37.2118	156.017	171.474
DRAM1	39.1686	27.9098	31.5493	51.9145	50.7183	51.2517	54.503	54.4524	48.5923	49.5531	33.7566	36.3524	28.7497	48.7752	49.8024	53.1155	49.4644	60.034	51.0225	49.8233	29.8795	31.0491	33.587	60.8607	54.622	30.3863	30.1571	29.8529	50.545	52.4147	33.9887	12.7722	27.0977	28.9579	36.0953	39.9953	54.8541	32.2501	29.6796	50.7449	35.535	28.937	27.7269	15.487	20.2684	49.6151	20.8488	47.9631	36.7643
GNA15	39.0761	39.0761	39.0761	39.0761	39.0761	39.0761	39.0761	39.0761	39.0761	39.0761	39.0761	39.0761	39.0761	39.0761	39.0761	39.0761	39.0761	39.0761	39.0761	39.0761	39.0761	39.0761	39.0761	39.0761	39.0761	39.0761	39.0761	39.0761	39.0761	39.0761	39.0761	39.0761	39.0761	39.0761	39.0761	39.0761	39.0761	39.0761	39.0761	39.0761	39.0761	39.0761	39.0761	39.0761	39.0761	39.0761	39.0761	39.0761	39.0761
ICOSLG	38.176	35.3654	35.6655	37.7798	37.0061	34.0033	34.5445	35.3853	35.3265	34.1651	38.0589	33.3429	36.1828	35.5194	34.3935	32.7803	35.1392	33.2039	35.2419	36.6006	38.1835	36.4649	35.5973	38.1712	37.827	32.7032	33.0578	35.3182	35.7096	34.139	35.7219	37.6008	37.6624	35.7143	35.3894	35.8045	31.7035	37.5675	34.5167	35.1648	33.7212	34.3117	32.0551	37.851	38.038	33.1147	37.8469	32.2257	32.4023
RIN3	36.4514	36.4514	36.4514	36.4514	36.4514	36.4514	36.4514	36.4514	36.4514	36.4514	36.4514	36.4514	36.4514	36.4514	36.4514	36.4514	36.4514	36.4514	36.4514	36.4514	36.4514	36.4514	36.4514	36.4514	36.4514	36.4514	36.4514	36.4514	36.4514	36.4514	36.4514	36.4514	36.4514	36.4514	36.4514	36.4514	36.4514	36.4514	36.4514	36.4514	36.4514	36.4514	36.4514	36.4514	36.4514	36.4514	36.4514	36.4514	36.4514
SMAD3	31.3802	30.8733	30.7769	31.2404	31.0195	31.2353	30.7877	31.1997	30.7159	31.0426	31.2853	31.01	30.8819	30.9682	30.9631	31.1279	31.0462	31.1271	30.8233	31.1889	31.2768	31.2282	31.3757	31.1722	31.1204	31.0449	30.8657	31.2329	30.9637	31.0482	30.7525	30.6342	30.4537	30.6306	30.8284	30.4699	30.6361	30.4832	30.551	30.7151	30.8209	30.7084	30.5979	31.2278	30.5586	30.6328	30.4038	30.4199	30.7601
TMTC3	28.2907	25.8427	26.4107	44.3892	43.5706	48.2024	34.5711	51.6238	39.9693	48.5336	31.3808	37.478	32.3934	41.7238	56.4025	46.6537	32.5982	39.0965	41.0068	48.3415	26.1552	24.1462	46.0857	50.7207	46.3982	39.7556	28.0985	40.5048	42.5168	48.2964	30.4777	10.594	49.2564	22.2738	23.3276	14.3281	21.4808	37.5345	19.5126	28.0534	12.3552	18.8535	19.7263	51.08	49.705	20.2618	13.974	17.235	20.7638
MAN1A1	28.1891	50.6335	34.9641	45.7992	37.5003	151.35	216.519	168.466	130.579	63.8201	45.5744	65.1487	53.6194	69.6912	67.6287	140.818	156.937	146.278	76.3089	58.2688	41.0496	131.507	153.951	48.0324	40.8418	116.63	161.586	148.892	138.282	96.8648	144.367	27.2616	47.209	150.527	148.505	45.1873	173.009	26.1947	42.9607	149.117	144.159	55.1073	158.425	229.401	20.002	170.946	22.7663	167.138	200.182
NFKBIE	27.2488	27.2488	27.2488	27.2488	27.2488	27.2488	27.2488	27.2488	27.2488	27.2488	27.2488	27.2488	27.2488	27.2488	27.2488	27.2488	27.2488	27.2488	27.2488	27.2488	27.2488	27.2488	27.2488	27.2488	27.2488	27.2488	27.2488	27.2488	27.2488	27.2488	27.2488	27.2488	27.2488	27.2488	27.2488	27.2488	27.2488	27.2488	27.2488	27.2488	27.2488	27.2488	27.2488	27.2488	27.2488	27.2488	27.2488	27.2488	27.2488
MAPK13	26.3881	23.1966	36.597	38.0085	46.6496	34.6861	149.57	95.3988	66.9078	80.9584	23.1953	88.4099	76.8053	82.5166	84.1498	100.032	118.628	89.0926	94.3587	31.2944	24.7549	76.9498	105.378	32.9968	30.1091	30.6481	37.6371	89.0561	54.0233	47.6166	25.9076	19.188	27.7742	75.7949	31.3309	18.0331	111.785	25.5907	90.7585	92.4479	104.411	61.8582	87.8708	19.0436	19.5496	80.957	135.073	119.62	83.6693
LIF	24.8012	22.2431	24.645	190.343	187.208	188.19	240.656	178.293	27.2192	188.163	192.512	190.094	25.7603	191.053	187.603	179.975	340.137	192.225	189.938	188.126	12.3871	14.6818	18.3131	177.68	32.9863	77.7175	22.8703	22.3107	21.8467	187.14	25.0506	9.55141	22.7107	187.536	22.8969	21.915	191.185	13.0004	22.8332	26.9327	13.1907	18.9734	25.892	194.64	12.9502	184.266	11.9061	188.004	183.606
SNTB2	24.2259	24.2259	24.2259	24.2259	24.2259	24.2259	24.2259	24.2259	24.2259	24.2259	24.2259	24.2259	24.2259	24.2259	24.2259	24.2259	24.2259	24.2259	24.2259	24.2259	24.2259	24.2259	24.2259	24.2259	24.2259	24.2259	24.2259	24.2259	24.2259	24.2259	24.2259	24.2259	24.2259	24.2259	24.2259	24.2259	24.2259	24.2259	24.2259	24.2259	24.2259	24.2259	24.2259	24.2259	24.2259	24.2259	24.2259	24.2259	24.2259
MAN2A1	23.9181	41.5809	25.3624	32.2292	23.5916	49.5919	55.1481	48.4604	41.3021	49.0005	27.2283	24.2862	34.7345	35.0714	26.673	47.2051	46.5105	50.1472	28.862	43.7948	26.0816	18.6621	47.0535	24.4767	22.5084	64.2209	68.8718	48.2812	43.7691	51.7809	40.9033	20.7912	47.3955	34.0006	17.3803	25.5415	57.9903	19.5701	20.8759	43.7101	18.4696	20.8503	40.2992	64.3073	18.7168	57.6534	63.5749	46.8369	45.4273
TLR1	23.1945	22.8318	21.6536	24.465	22.7375	27.5442	29.298	26.663	25.939	26.0057	26.0595	22.4851	22.7006	23.8064	25.2329	25.0929	26.4225	27.7035	25.9186	24.4502	22.6828	21.2117	22.7673	25.2617	22.4607	25.269	25.9213	26.0703	26.433	24.892	25.5166	20.8833	21.8544	25.7236	25.6991	23.1841	25.9759	21.9944	24.3057	27.0449	28.5001	22.6801	23.4246	22.0305	21.0471	28.6615	20.977	24.1364	27.2111
NEDD4	22.0399	22.0399	22.0399	22.0399	22.0399	22.0399	22.0399	22.0399	22.0399	22.0399	22.0399	22.0399	22.0399	22.0399	22.0399	22.0399	22.0399	22.0399	22.0399	22.0399	22.0399	22.0399	22.0399	22.0399	22.0399	22.0399	22.0399	22.0399	22.0399	22.0399	22.0399	22.0399	22.0399	22.0399	22.0399	22.0399	22.0399	22.0399	22.0399	22.0399	22.0399	22.0399	22.0399	22.0399	22.0399	22.0399	22.0399	22.0399	22.0399
TLR2	21.4172	37.8551	20.5549	51.4829	23.0091	61.2001	181.347	136.536	103.019	104.341	27.5806	61.1912	35.8465	74.8342	106.19	49.1614	159.887	134.214	96.7391	42.1108	21.5395	18.5872	21.1375	15.3088	19.2886	60.3444	108.062	103.64	106.47	100.362	112.633	20.8138	149.051	122.908	127.423	49.3819	127.164	18.5244	63.9984	146.253	134.435	105.867	106.592	18.9689	120.899	146.244	42.3702	186.041	145.397
SCARF1	20.7612	20.7612	20.7612	20.7612	20.7612	20.7612	20.7612	20.7612	20.7612	20.7612	20.7612	20.7612	20.7612	20.7612	20.7612	20.7612	20.7612	20.7612	20.7612	20.7612	20.7612	20.7612	20.7612	20.7612	20.7612	20.7612	20.7612	20.7612	20.7612	20.7612	20.7612	20.7612	20.7612	20.7612	20.7612	20.7612	20.7612	20.7612	20.7612	20.7612	20.7612	20.7612	20.7612	20.7612	20.7612	20.7612	20.7612	20.7612	20.7612
SLFN5	19.7194	26.2574	27.5701	26.4436	16.7208	51.0928	46.5488	42.3216	39.1461	46.5472	22.2164	32.6704	31.1337	37.6531	29.8025	36.0309	37.5484	47.6753	50.9069	45.3699	17.5478	16.5499	31.0337	14.9089	25.2647	39.8246	46.3627	36.6551	35.0142	38.1396	18.0344	19.0408	9.69723	17.4432	11.0284	15.9257	32.5063	9.97454	14.5493	34.6545	10.1477	12.4011	10.9284	12.5651	50.3582	26.9678	10.6736	30.8017	30.8144
CHIC1	17.897	17.897	17.897	17.897	17.897	17.897	17.897	17.897	17.897	17.897	17.897	17.897	17.897	17.897	17.897	17.897	17.897	17.897	17.897	17.897	17.897	17.897	17.897	17.897	17.897	17.897	17.897	17.897	17.897	17.897	17.897	17.897	17.897	17.897	17.897	17.897	17.897	17.897	17.897	17.897	17.897	17.897	17.897	17.897	17.897	17.897	17.897	17.897	17.897
PHLDA2	16.8362	17.3649	18.1961	16.7712	19.1757	16.9606	19.8231	19.4858	18.1182	19.0634	16.8834	20.0864	19.6572	18.3044	19.9697	16.9162	22.0618	19.6284	19.428	19.0868	16.6515	16.7945	18.9438	19.2085	19.1285	17.2459	17.3362	17.5309	18.5589	21.7781	17.1051	16.6741	17.1357	19.3974	20.4884	17.2663	20.8512	16.811	19.2528	20.4104	19.5381	21.2586	17.6775	16.6342	16.991	18.9265	17.3543	19.9164	19.1033
CMKLR1	16.5924	16.5924	16.5924	16.5924	16.5924	16.5924	16.5924	16.5924	16.5924	16.5924	16.5924	16.5924	16.5924	16.5924	16.5924	16.5924	16.5924	16.5924	16.5924	16.5924	16.5924	16.5924	16.5924	16.5924	16.5924	16.5924	16.5924	16.5924	16.5924	16.5924	16.5924	16.5924	16.5924	16.5924	16.5924	16.5924	16.5924	16.5924	16.5924	16.5924	16.5924	16.5924	16.5924	16.5924	16.5924	16.5924	16.5924	16.5924	16.5924
BIRC3	15.3949	24.2066	35.0254	99.9636	100.56	73.4722	94.3933	74.7108	84.8698	82.9605	18.5356	84.6634	51.31	83.679	90.8882	68.0768	88.9134	117.083	107.12	69.3626	24.2796	45.7397	36.0098	26.0572	24.8187	36.2162	34.3069	51.8465	42.2346	33.6971	64.0485	19.4232	52.2303	72.9331	30.9043	20.709	90.3678	20.0994	32.8324	72.8602	84.8345	36.181	40.2598	13.1562	19.7757	67.1892	41.7142	79.5579	82.3507
BTBD11	12.6595	12.6595	12.6595	12.6595	12.6595	12.6595	12.6595	12.6595	12.6595	12.6595	12.6595	12.6595	12.6595	12.6595	12.6595	12.6595	12.6595	12.6595	12.6595	12.6595	12.6595	12.6595	12.6595	12.6595	12.6595	12.6595	12.6595	12.6595	12.6595	12.6595	12.6595	12.6595	12.6595	12.6595	12.6595	12.6595	12.6595	12.6595	12.6595	12.6595	12.6595	12.6595	12.6595	12.6595	12.6595	12.6595	12.6595	12.6595	12.6595
DSC2	10.9776	11.1656	12.8099	15.3257	10.2645	15.9975	18.837	17.1576	11.4823	16.052	11.8862	11.389	15.4513	15.8091	12.0862	16.1261	16.4618	15.7021	12.2537	16.434	11.7783	10.7457	11.6497	11.3543	10.619	15.5134	16.0198	15.3253	12.1141	15.8555	11.6721	10.1414	10.3182	15.7368	13.2632	11.1035	16.2339	10.6878	11.5077	15.83	11.4613	14.6123	14.9668	10.978	10.2587	16.4842	11.7043	14.666	15.0935
COL8A2	9.92394	13.0412	9.87055	21.6089	11.853	16.0437	19.3581	13.3582	19.3896	14.5317	14.7696	14.1227	9.60691	20.9762	14.1574	16.3877	19.2989	18.7112	20.732	16.1436	14.697	9.29917	8.76974	19.1202	14.7105	13.8876	16.4415	15.9133	19.2855	15.1556	14.5124	11.3248	19.7441	15.0056	20.3702	14.8011	17.6296	15.7818	14.459	16.6416	14.1954	9.18341	15.5854	9.65362	20.2656	21.2301	11.0886	18.7459	21.4992
MARCO	3.45976	10.4288	41.4233	78.494	76.8142	77.2182	121.017	86.5174	77.6707	76.8684	3.76644	74.6747	77.7012	89.6631	81.2132	3.736	113.191	78.1266	83.8418	6.21022	2.91421	15.7283	4.5593	2.87942	7.27847	9.90709	7.35357	76.8489	81.2883	3.28345	4.19188	1	1.79691	82.2892	8.35448	2.93367	75.1818	1	3.57053	12.5826	1	77.5053	80.145	1.24704	146.323	75.7316	1	84.3635	77.3945
BNC2	1.856	2.62114	1.79498	3.88785	1.77552	4.96178	5.71211	4.13562	5.00047	2.29371	2.76534	2.36721	2.57081	4.41668	3.24709	4.19665	4.85473	4.89902	5.06308	2.62571	2.55837	2.07603	2.19004	4.01417	2.65983	4.11616	5.10598	3.84955	4.93934	2.69749	4.53068	1.03082	1.67353	2.67831	2.71224	1.68472	5.03813	1.5089	2.5987	4.02536	5.05289	2.72244	4.70785	1.54721	1.76382	4.96635	1.20241	4.91145	5.01895
TEC	1.54463	1.03728	1	1.02572	1.02391	4.53869	6.95098	4.72985	4.23329	4.52533	1.22844	1.33292	2.59795	4.11571	4.31552	4.33426	5.93497	4.84181	3.20923	1.25526	1.06989	1.34039	1.94322	1	1	4.14017	4.52713	4.75667	2.43356	1.85654	4.5713	1	1	4.35465	4.38712	1	5.44464	1	1	5.35795	7.74588	1	4.43178	1	1	5.04604	1	4.3082	4.83433
CSF3	1	1	1.9895	21.5224	24.8455	20.9191	28.7644	22.2517	23.4459	20.4979	1	21.4313	20.6518	20.6112	21.2452	1	25.5373	27.8976	41.5151	6.44126	1	3.38912	1	1	1	1	20.563	20.3502	20.3495	1	4.94264	1	1	21.376	1	1	21.9863	1	4.08092	21.793	26.393	20.8758	21.8037	1	1	1	1	1	7.44748
[truncated: 1 more columns]

## Sheet: High res exp_MES2_5ALA+ sig
GeneSymbol	Core_27	Core_28	Core_29	Core_30	Core_31	Core_33	Core_34	Core_37	Core_38	Core_40	Rim_27	Rim_28	Rim_29	Rim_30	Rim_31	Rim_33	Rim_34	Rim_37	Rim_38	Rim_40	Inv_27	Inv_28	Inv_29	Inv_30	Inv_31	Inv_33	Inv_34	Inv_37	Inv_38	Inv_40	Neg_27	Neg_28	Neg_29	Neg_30	Neg_31	Neg_33	Neg_34	Neg_37	Neg_38	Neg_40	Pos_27	Pos_28	Pos_29	Pos_30	Pos_31	Pos_33	Pos_34	Pos_37	Pos_38
TMSB10	13946.1	14118.5	17740.4	13183.4	17536.4	13249.2	17383.7	13799.1	13971.9	17001.9	12800.7	17055.9	17235.2	17832.4	17731.7	14024.1	16692.5	14288.4	17467.3	17389.4	14093.1	17135.4	13558.6	14661.3	13692.1	13791.9	14389.1	13612.6	14297.2	14569.6	13320.8	17711	18964.4	18104.6	16626.6	17152	15521.2	14846.8	21819.3	17561.8	18012.9	17415.1	17242.3	13941.2	12221.6	17384.5	19108.1	13940.4	14807.9
TMSB4X	12535	14869.3	12682.2	15321.4	13096.5	13711.3	17216	15001.9	13821.5	14386.4	13179.3	15486	14021.7	16697	17133.2	14221.1	18142.6	16718.8	15338.2	13632	12269.4	15113.7	13156.1	13825.4	12660.3	16532.3	16418.4	15539.5	14967.7	14105.9	12381.7	19150.4	18423.1	19358.1	19038.6	20866.1	17858.2	12495.6	20046	17862.1	19163.7	19374.9	19004.3	17668.7	12792.7	18058.4	19576.2	17748	18257.8
B2M	8976.92	4845.47	5133	5432.21	7887.62	9991.81	11394.1	8451.62	9837.21	8786.75	8938.67	7882.82	6467.99	5280.29	8479.9	7918.44	13198.5	8639.47	9692	8231.89	4945.16	5470.45	5037.52	4973.44	4725.43	8982.74	7877.25	7084.21	8463.98	9539.07	8346.79	8351.93	9974.46	13343.7	12489.2	11424.9	10722.6	4357.44	13619.8	13903.5	6485.34	10590.7	11383.7	9935.45	5215.44	12228.4	7216.13	11389.3	11970.4
CTSB	4739.9	4527.96	4442.46	4739.21	4619.4	5296.46	5685.36	5399.46	5295.26	5226.48	4753.57	4919.39	4777.14	5436.71	5413.14	4758.03	5574.29	5323.56	5194.96	4941.86	4636.89	4678.67	4558.4	4535.39	4566.91	5140.38	4663.99	5187.53	5217.96	4856.01	5104.35	4421.98	4569.29	5298.25	5393.55	4635.69	5228.85	4370.9	4638.68	5338.24	5278.96	4444.78	5102.02	4733.98	4366.23	5744.19	5398.78	5417.59	5515.58
NFKBIA	2904.24	428.394	473.322	5193.99	3170.15	878.549	4630.2	2671.49	1525.43	524.548	3406.63	1121.91	871.806	4446.36	2342.79	1037.11	5038.62	4585.27	3866.01	336.193	4681.43	1190.32	525.475	1954	431.832	1134.03	2150.1	2172.39	881.739	399.281	5278.78	5290.91	5028.68	7061.12	5035.43	4556.16	6499.67	6306.98	5347.2	7563.51	6828.37	6329.27	5682.31	8745.59	2892.09	7327.03	6110.88	8509.59	7048.97
SAT1	2280.97	3123.69	4130.5	3001	10372.3	4926.18	12756.8	9957.22	4262.8	10540.2	2745.25	8294.89	7640.97	8463.38	10417.5	2955.82	11679.3	10161.7	9697.44	10371.9	2955.48	3524.73	1899.46	3078.13	2375.38	4488.03	8036.61	6696.38	3245.04	9490.82	10941.2	8499.47	10494.6	16907.3	10661.5	5340.34	14112.8	2540.75	10074.2	15711.4	18110.2	11547	15453.1	2657.69	3277.27	17293.7	12342.6	15057.4	11904.5
RNASET2	2060.45	3507.07	1696.01	2574.58	1910.41	5039.89	5709.28	4204.97	3701.37	3090.56	2695.79	2554.53	2483.34	3613.67	3663.12	3804.37	5625.44	5638.09	3693.67	2470.69	3620.47	2123.59	1971.95	1826.96	2419.76	4981.71	6109.68	5126.7	5574.51	3499.96	5850.54	2954.93	5729.33	6661.82	7322.55	5215.2	6959.13	1658.84	6654.72	6245.31	7968.35	5065.17	6768.42	5278.34	1731	6856.12	6775.22	6817.87	8122.49
SERPINE1	1858.16	1886.99	1908.69	2246.76	2238.76	2002.07	2390.4	2081.04	2245.03	2213.37	1883.47	1927.32	1961.2	2317.63	2241.56	1910.68	2397.26	2230.13	2362.91	2097.22	1880.05	1880.28	1860.65	2020.95	1922.12	1893.92	2073.91	2200.92	2070.96	2072.33	2336.13	1881.47	2043.47	2400.49	2202.91	1919.32	2394.26	2280.64	2199.73	2206.44	2321.52	1925.58	2228.14	2340.39	1998.19	2110.65	2016.69	2499.54	2430.09
ZFP36	1802.72	1802.72	1802.72	1802.72	1802.72	1802.72	1802.72	1802.72	1802.72	1802.72	1802.72	1802.72	1802.72	1802.72	1802.72	1802.72	1802.72	1802.72	1802.72	1802.72	1802.72	1802.72	1802.72	1802.72	1802.72	1802.72	1802.72	1802.72	1802.72	1802.72	1802.72	1802.72	1802.72	1802.72	1802.72	1802.72	1802.72	1802.72	1802.72	1802.72	1802.72	1802.72	1802.72	1802.72	1802.72	1802.72	1802.72	1802.72	1802.72
CYBA	1763.85	2200.6	1810.87	2434.87	1732.58	2603.22	5102.04	4827.67	4899.09	2734.06	1968.01	2694.79	2489.49	5131.1	3459.1	2016.27	5286.37	5012.33	3060.19	2493.56	1926.56	1741.89	1737.71	2045.32	1817.81	2938.54	4903.59	3103.76	4849.63	3347.45	4896.64	6189.54	5562.22	5575.27	6544.88	5520.65	5053.79	2476.45	6096.65	5579.33	7940.69	5819.83	6433.23	3345.43	1688.4	6024.31	7859.95	5688.99	6431.2
S100A11	1415.37	1371.38	1451.44	2057.91	1667.06	1747.58	2669.75	1550.06	1804.42	2252.13	1374.5	1305.33	1343.55	2072.38	2221.27	1532.69	2032.13	2045.27	2170.47	1789.79	1356.69	1563.55	1440.79	1561.88	1383.8	1344.44	1308.83	1384.42	1739.23	2063.08	1485.36	2059.97	2112.14	2493	2427.81	2073	1997.41	2603.22	2531.77	2238.64	1993.92	2140.02	2173.94	1226.06	1423.55	2033.02	2250.46	2355.64	2478.37
DUSP1	1354.05	1300.08	1515.11	4003.48	2341.96	1306.87	5775.29	5876.45	2683.68	2771.87	1208.31	2319.77	1862.14	4500.09	2509.35	1838.03	6788.19	6330.56	3547.42	3297.51	1408.03	4362.82	1808.75	7152.09	1861.76	1509.24	5688.87	6306.45	1890.43	4513.16	7765.92	5977.66	6277.16	8831.24	6330.18	5983.53	8015.84	6358.85	6977.77	8471.9	6810.38	6932.18	7686.41	3217.99	2463.76	8822.77	7240.29	10065.5	8981.58
CD14	1287.05	1279.18	1261.21	1308.72	1711.45	3175.01	3722.54	2898.1	2819.49	1834.58	1257.56	1572.15	1689.3	1690.47	3167.14	1794.55	3725.54	3599.41	2854.03	1354.75	1010.14	807.356	950.944	946.504	931.528	3107.93	1837.58	2834.46	2838.9	1796.07	2185.37	966.075	3242.71	3682.51	3149.17	3145.52	3684.03	744.166	3577.26	3196.68	3460.11	2181.69	4069.68	2181.72	794.354	4982.89	4570.27	3578.43	4123.52
ARHGDIB	1231.4	1296.73	939.746	1010.23	882.941	1577.42	3054.04	2888.23	2381.97	1964.19	1504.69	1504.38	1342.51	1622.14	1397.22	1159.19	3052.35	2755.53	1395.52	2596.57	1319.12	1098.7	1023.53	1167.99	1363.46	1806.09	2680.36	1567.04	2667.06	3020.29	1223.39	2816.02	2953.56	3223.87	3466.74	2539.77	3161.51	603.605	3930.24	3917.26	3234.25	2975.94	2824.82	757.883	712.167	3278.97	2999.34	2880.22	3462.92
GADD45B	1189.05	297.282	492.009	2880.22	3337.15	898.437	2159.47	1806.31	1121.66	1413.71	3262.41	1016.53	800.669	2516.95	3021.83	1129.1	3249.75	3480.41	2032.29	911.103	985.846	1216.3	528.912	3101.57	2091.27	750.264	670.517	2173.7	327.307	1369.56	4442.58	1773.58	3765.02	5067.86	2967.85	2843.32	3567.61	616.54	3472.97	3720.86	4124.88	3540.36	4383.6	3151.98	365.238	4592.96	3367.84	4906.19	4510.77
ID2	1084.7	533.46	481.469	1263.73	1139.98	1129.57	572.024	655.332	1100.99	1067.68	1046.14	751.049	554.999	612.104	880.052	524.799	638.302	695.744	1114.55	847.317	608.983	588.308	605.275	685.035	696.038	601.871	334.638	662.657	1037.48	767.67	1121.66	616.891	219.506	1208.42	994.148	337.632	850.311	1117.95	1280.35	1150.98	1068.5	555.826	1168.01	1209.51	184.154	1124.78	169.625	1407.26	1208.72
RGS10	982.983	1013.76	785.784	842.163	768.92	1004.58	1278.57	1220.59	1074.89	922.548	1137.38	892.734	932.633	962.673	951.895	1049.84	1326.98	1241.74	979.097	826.904	1237.45	875.311	855.226	790.068	807.763	1224.65	1414.34	1259.43	1306.9	1075.71	1384.3	1293.83	1434.65	1526.56	1628.92	1344.4	1403.57	762.589	1501.52	1374.22	1655.25	1192.82	1578.37	767.479	751.909	1465.44	772.984	1456.25	1527.38
SERPINB1	959.57	1039.11	985.36	991.555	960.928	997.807	1335.87	1254.19	1265.99	1066.01	980.986	1060.38	1064.53	1134.61	1041.91	1068.55	1288.77	1274.43	1260.58	978.699	976.975	998.945	990.499	985.088	978.526	1260.85	1263.51	1088.66	1256.47	1241.85	988.022	1340.02	966.36	1317.4	1273.3	1000.78	1296	1271.37	1267.04	1391.15	1020.51	1276.27	1252.46	1013.28	995.877	1344.04	1510.55	1314.6	1341.5
ALOX5AP	871.759	1222.98	577.705	1682.97	1118.8	1451.36	4064.16	3088.28	2195.82	2049.49	1167.53	2229.85	987.421	3295.15	3423.78	773.608	3629.38	3513	2766.05	939.306	1002.42	800.102	635.143	770.685	784.572	913.198	1553.58	3284.19	3310.68	1754.7	1968.93	3733.56	3961.94	5143.36	4479.51	3281.26	3449.88	503.46	4560.07	4265.28	3382.34	4740.43	3678.11	2404.81	501.875	3498	5523.03	4193.54	4913.8
IER2	735.663	738.519	915.783	2103.56	1459.36	1221.6	814.516	2198.99	1342.88	1455.93	753.859	1261.6	837.392	2171.72	1167.65	819.913	2474.19	2479.58	1485.93	1634.87	806.608	1958.71	746.535	3145.6	1727.9	1152.04	2466.28	2514.76	855.085	2398.19	2921.27	2413.53	2811.71	3115.6	2497.06	2827.32	3763.23	1719.88	3002.55	3851.45	2881.27	2575.45	3294.54	3119.03	728.455	3618.38	3379.55	3387.57	3813.31
SGK1	733.132	782.058	738.284	739.71	723.533	729.664	764.582	763.081	736.287	733.956	730.246	774.053	762.889	732.958	736.674	736.071	786.698	784.476	734.388	787.194	760.706	733.295	738.011	766.647	731.066	784.908	783.814	788.531	749.877	790.23	786.591	731.538	800.397	811.226	794.677	754.311	817.167	744.157	780.184	813.408	783.478	781.585	788.804	786.807	729.763	804.348	736.178	815.102	810.232
PPP1R15A	706.119	632.869	1133.73	2920.2	2994.44	2012.68	2825.73	832.724	808.752	2996.54	710.878	1473.01	795.542	3018.41	2818.56	810.85	2538.31	1510.73	1294.63	2757.86	580.744	1027.44	708.59	1584.09	820.796	572.166	734.725	857.907	640.042	734.51	3213.13	1779.73	3043.6	3921.39	2891.81	2920.42	4198.37	536.71	2981.23	3480.32	2894.28	3006.49	3319.42	4908.09	489.444	3696.42	2896.57	4771.27	3658.7
POLR2L	683.591	1256.83	902.856	1814.46	1230.42	779.59	1359.46	1624.48	1130.6	298.586	511.368	1344.83	1264.98	1446.45	1026.78	677.977	1167.22	1814.2	965.444	598.123	919.75	1178.23	359.918	1350.45	1236.24	990.054	235.999	626.773	1293.63	589.978	500.366	1897.28	2484.75	1128.07	1586.61	2456.47	1168.13	115.636	1834.99	463.744	2026.32	2291.34	1533.59	1656.91	91.0537	461.211	1424.77	569.379	866.734
HBEGF	654.016	146.564	99.1359	138.425	325.095	404.902	720.608	120.212	292.722	139.489	748.264	111.555	103.135	197.384	313.011	307.406	722.074	697.445	689.306	171.193	145.76	100.36	92.9376	579.107	244.454	651.241	671.092	246.941	169.727	650.017	795.334	119.032	429.705	928.129	377.248	662.436	875.976	87.6109	696.64	797.821	843.603	669.913	858.287	863.892	86.6463	1188.41	690.37	979.621	955.783
SLC2A5	650.498	855.529	628.215	825.31	675.475	1178.42	1449.43	1277.14	1008.06	732.191	904.479	926.648	784.601	973.464	1260.35	1000.11	1346.11	1471.6	956.263	702.394	873.58	690.663	646.336	675.545	715.399	1191.29	1329.55	1247.35	1220.5	857.622	1400.48	603.675	633.47	1370.26	1545.06	1051.94	1402.57	1220.43	1235.61	1195.45	1531.79	801.154	1518.42	585.722	986.843	1554.4	1675.62	1501.21	1535.06
RGS1	649.988	354.113	166.123	1797.85	487.206	1727.4	6736.44	5854.71	2341.22	3265.85	841.985	1796.98	350.847	4815.42	4853.85	376.146	7415.98	6338.57	2369.42	2400.49	358.588	1047.86	131.604	6047.17	650.948	449.388	3062.77	6064.73	1171.07	6137.97	8058.01	4304.6	6039.43	10443	8089.08	6175.79	8029.81	32.1744	7486.43	8954.44	6859.66	6530.57	7485.56	6339.53	1363.37	10182.1	7051.96	8751.35	9993.18
CD68	568.568	446.746	358.056	404.562	555.44	623.717	1238.57	857.195	815.071	884.694	599.751	616.026	549.46	818.383	815.011	492.347	1079.58	780.785	768.505	636.819	370.336	407.934	455.204	505.136	425.121	734.625	835.57	786.117	805.533	669.127	879.53	395.084	970.913	1047.27	1145.07	595.048	1005.5	417.673	965.889	979.017	1196.57	474.245	1010.2	959.909	404.622	1252.45	902.795	1026.47	1034.17
PER1	530.613	124.383	97.7806	550.594	103.742	133.413	556.529	524.793	100.901	295.49	526.517	117.847	76.9906	406.535	137.363	137.772	537.205	508.224	95.4015	530.669	550.185	117.791	101.262	507.117	510.603	113.695	80.0335	489.813	158.899	301.59	714.051	111.971	143.706	94.2952	186.221	113.457	516.564	708.312	158.348	492.856	804.963	546.235	514.084	571.721	99.4232	513.723	99.0621	924.706	571.17
SLC16A3	446.305	560.25	538.396	828.702	1209.1	631.429	1599.19	762.968	887.716	1221.43	498.292	834.318	544.742	1206.62	1275.72	476.152	1402.82	1229.16	1191.58	710.164	523.826	458.165	476.021	461.345	463.828	523.537	483.89	657.547	1198.97	530.442	489.844	1203.44	1579.59	1290.02	1243.57	592.409	1283.67	345.485	1305.52	1455.44	1235.12	1268.81	1269.1	1802.23	311.684	1376.7	1779.91	1337.68	1508.24
OLFML3	445.97	574.739	355.733	497.521	416.209	712.38	971.28	983.22	759.726	932.401	496.284	644.402	495.12	635.706	906.091	410.641	1100.05	1032.09	514.518	935.952	520.018	380.78	408.287	407.09	420.401	556.827	908.825	933.598	1022.83	945.712	911.814	383.514	949.898	1082.14	1237.69	457.909	1062.43	321.166	1039.83	1021.59	1371.79	506.782	1045.33	537.117	386.503	1161.02	1380.17	1020.43	1250.47
IFITM2	440.475	2110.47	646.127	2260.93	438.703	590.937	2365.54	2201.7	464.344	716.216	501.004	2134.19	2159.48	2386.21	990.266	715.791	2147.26	2171	696.376	662.474	695.543	2134.34	477.264	2385.78	464.198	1041.29	1298.97	1410.58	531.707	1423.76	600.538	3170.08	3719.34	2968.97	2108.7	2711.28	2316.12	2270.53	2660.26	3093.75	2379.77	3650.37	709.779	420.515	386.67	1576.37	310.379	3080.57	2366.37
GYPC	423.097	577.333	952.966	379.311	416.963	513.29	1006.07	526.22	481.666	1002.75	508.171	448.94	875.006	615.717	1056.27	505.25	560.175	1015.42	498.077	1061.39	454.655	457.975	404.871	346.461	326.911	733.761	978.968	430.873	529.205	971.193	599.127	1163.81	927.406	1029.76	1147.22	902.938	1046.17	1285.45	1281.86	997.036	1406.31	965.059	1053.35	1204.39	435.903	1074.32	189.257	1077.3	1108.27
TNFAIP8L3	414.51	61.827	1	12.5173	14.4986	21.333	479.926	152.66	347.595	37.5431	422.444	94.202	65.7521	106.391	182.235	120.166	463.749	190.957	381.997	28.4684	95.0252	399.4	413.369	1	29.6094	78.848	400.627	406.234	207.179	73.862	491.292	1	1	479.103	458.763	376.646	592.08	1	446.728	397.418	746.833	367.04	563.942	505.067	1	537.561	15.7256	725.409	575.858
NR4A1	380.418	160.471	1355.5	278.774	600.328	194.586	1423.83	843.853	1787.25	980.307	566.111	537.918	365.1	1330.57	150.683	171.768	2417.35	2468.98	794.545	2262.74	580.244	2332.87	223.401	2610.68	1016.5	178.204	2387.46	2825.82	1936.8	2406.05	4032.83	2783.5	2626	3576.15	2440.16	2524.35	3669.41	3225.89	3040.12	2845.91	4609.85	3262.08	4182.38	2811.69	182.087	4636.92	3089.43	4508.32	4673.25
KLF6	372.709	423.057	473.437	1883.1	1910.01	948.668	1935.56	574.746	511.244	1097.65	456.168	507.504	477.794	1822.12	1939.72	477.124	2005.61	1917.62	807.21	688.205	463.027	389.903	349.464	1905.66	454.957	450.884	573.386	1422.16	503.343	781.232	2241.05	531.51	1943.46	2006.97	1416.66	808.829	2213.45	1909.34	1888.39	2239.43	2380.89	1895.25	2120.42	1963.73	485.405	2780.79	1887.18	3213.9	2529.87
NINJ1	370.139	628.396	1241.59	378.81	300.215	347.313	1295.94	1243.16	674.881	492.435	383.187	584.989	1234.84	778.961	625.517	437.537	1158.62	1237.21	625.748	485.655	376.436	339.894	393.984	384.757	281.152	1198.3	1205.36	897.205	1139.56	318.101	637.23	210.467	1483.92	1443.39	1176.51	647.223	1205.72	308.689	1344.06	1505.63	2025.5	1068.87	1486.8	1670.31	346.952	1495.63	1484.15	1471.84	1637.37
FMNL1	367.318	372.493	367.881	371.108	367.365	483.812	525.569	485.736	483.504	373.678	377.531	383.589	377.839	389.083	369.243	451.756	500.083	494.025	417.135	370.874	377.347	432.472	486.708	370.215	367.011	419.272	487.601	488.986	487.367	435.573	483.859	430.859	547.352	490.171	494.332	390.01	505.576	362.623	500.575	533.628	409.076	384.081	493.84	595.063	362.076	506.504	562.445	552.067	548.419
PNRC1	366.081	314.401	376.133	342.923	364.647	371.389	373.046	347.498	393.813	375.962	316.949	310.189	322.471	389.892	380.259	353.65	353.309	341.644	349.682	309.624	308.911	307.625	322.341	346.317	313.584	340.313	355.075	339.851	371.484	307.117	408.867	365.71	386.384	398.814	342.358	320.576	380.232	290.368	355.204	398.444	412.992	347.134	404.218	404.123	331.914	355.835	306.3	426.547	392.763
ATF3	359.003	362.039	400.356	553.097	535.324	437.469	409.713	392.419	485.727	510.846	324.989	370.338	416.898	448.898	488.564	373.931	477.429	488.764	430.924	382.327	271.477	367.301	319.043	452.566	330.471	351.662	434.67	374.267	312.497	394.628	518.783	370.138	390.866	563.888	378.925	480.466	443.415	237.987	492.357	497.351	509.292	442.578	513.054	245.091	470.088	527.514	255.841	528.139	500.753
PLAUR	345.571	344.244	515.897	945.457	611.474	1292.57	1948.42	1334.62	1238.12	1254.58	347.86	728.927	635.964	1627.28	1162.73	402.502	1799.59	1573.85	1324.99	574.812	319.732	349.071	326.819	435.687	324.991	375.289	384.725	723.636	986.162	653.684	1600.07	1572.64	1860.74	2387.51	1609.5	1569.02	2462.9	2523.93	1740.68	2552.32	1878.46	1953.71	1660.47	1836.25	1549.77	2210.94	2517.35	2769.29	2170.24
CCNL1	300.152	297.346	334.851	345.055	341.414	330.019	344.871	293.326	304.655	326.244	309.959	307.55	310.833	315.163	307.367	305.234	348.338	342.16	307.123	341.087	309.844	288.468	306.461	323.463	303.582	305.212	331.937	337.692	303.909	305.676	325.705	304.762	308.463	352.668	300.187	294.433	339.548	283.343	288.739	337.657	342.738	292.514	347.464	358.352	344.627	343.181	343.966	347.348	342.717
SOCS3	299.48	252.299	425.178	961.698	825.505	932.629	1431.25	1099.37	979.81	997.959	275.222	951.216	334.683	1066.37	974.312	419.038	1204.11	1255.51	1098.25	552.657	263.858	270.887	280.124	955.551	430.974	417.92	250.989	523.784	281.521	931.319	548.326	317.629	960.453	961.85	293.982	1015.01	1234.54	189.273	554.212	1228.66	575.182	755.101	1111.3	240.783	281.369	1383.92	386.042	1549.93	1105.51
KDM6B	292.417	132.772	243.276	135.554	48.7808	302.587	175.583	29.4171	271.964	273.371	275.248	165.438	118.326	43.1654	71.4746	65.9506	297.941	282.737	277.352	255.884	282.731	32.9668	76.1205	45.4973	56.2705	56.2645	64.1434	290.61	105.607	161.565	391.905	50.8851	332.074	278.264	51.5376	64.7086	321	469.743	269.632	291.175	359.239	113.104	362.021	51.7975	51.27	388.032	46.9038	485.9	383.747
RIPK2	279.302	136.419	246.312	64.9199	266.433	272.663	283.539	67.6323	264.098	249.281	290.589	84.3697	270.579	70.6417	77.789	62.5852	186.365	272.154	261.997	262.131	269.145	53.0737	69.066	82.026	70.7189	254.586	60.4847	73.7849	126.234	107.325	337.931	275.298	47.7686	285.882	71.1499	44.7993	272.232	39.0366	118.614	327.746	89.0762	60.6182	153.211	47.028	29.9879	320.127	433.013	370.838	308.837
LITAF	279.248	580.901	265.492	212.792	305.242	622.125	629.245	536.058	465.699	515.345	306.715	313.835	234.705	479.435	524.517	297.897	493.974	550.114	300.359	280.948	304.171	259.329	241.761	246.045	185.077	500.487	620.651	357.638	557.17	619.581	237.666	574.738	553.075	528.201	567.633	209.107	613.307	208.615	178.564	861.377	830.754	615.769	561.454	888.402	257.583	794.844	830.075	673.047	596.358
PDE4B	262.472	262.472	262.472	262.472	262.472	262.472	262.472	262.472	262.472	262.472	262.472	262.472	262.472	262.472	262.472	262.472	262.472	262.472	262.472	262.472	262.472	262.472	262.472	262.472	262.472	262.472	262.472	262.472	262.472	262.472	262.472	262.472	262.472	262.472	262.472	262.472	262.472	262.472	262.472	262.472	262.472	262.472	262.472	262.472	262.472	262.472	262.472	262.472	262.472
FOSL2	251.928	251.928	251.928	251.928	251.928	251.928	251.928	251.928	251.928	251.928	251.928	251.928	251.928	251.928	251.928	251.928	251.928	251.928	251.928	251.928	251.928	251.928	251.928	251.928	251.928	251.928	251.928	251.928	251.928	251.928	251.928	251.928	251.928	251.928	251.928	251.928	251.928	251.928	251.928	251.928	251.928	251.928	251.928	251.928	251.928	251.928	251.928	251.928	251.928
HCK	245.253	233.791	172.991	222.273	178.326	338.655	456.998	419.86	382.431	250.344	309.55	255.741	218.602	295.496	318.671	231.109	446.51	464.409	350.661	212.276	263.151	224.002	181.174	213.519	207.362	379.584	384.699	414.776	425.259	290.865	413.533	311.051	540.074	492.123	496.753	408.619	451.601	158.246	432.367	526.104	519.928	435.048	423.531	170.09	324.847	560.761	183.442	510.807	525.168
MFSD1	239.315	239.315	239.315	239.315	239.315	239.315	239.315	239.315	239.315	239.315	239.315	239.315	239.315	239.315	239.315	239.315	239.315	239.315	239.315	239.315	239.315	239.315	239.315	239.315	239.315	239.315	239.315	239.315	239.315	239.315	239.315	239.315	239.315	239.315	239.315	239.315	239.315	239.315	239.315	239.315	239.315	239.315	239.315	239.315	239.315	239.315	239.315	239.315	239.315
CTSS	239.06	239.06	239.06	239.06	239.06	239.06	239.06	239.06	239.06	239.06	239.06	239.06	239.06	239.06	239.06	239.06	239.06	239.06	239.06	239.06	239.06	239.06	239.06	239.06	239.06	239.06	239.06	239.06	239.06	239.06	239.06	239.06	239.06	239.06	239.06	239.06	239.06	239.06	239.06	239.06	239.06	239.06	239.06	239.06	239.06	239.06	239.06	239.06	239.06
ITPRIP	233.832	233.832	233.832	233.832	233.832	233.832	233.832	233.832	233.832	233.832	233.832	233.832	233.832	233.832	233.832	233.832	233.832	233.832	233.832	233.832	233.832	233.832	233.832	233.832	233.832	233.832	233.832	233.832	233.832	233.832	233.832	233.832	233.832	233.832	233.832	233.832	233.832	233.832	233.832	233.832	233.832	233.832	233.832	233.832	233.832	233.832	233.832	233.832	233.832
TBXAS1	231.709	345.885	140.987	171.068	136.757	524.173	729.07	554.253	418.745	384.436	289.126	258.576	192.105	271.954	320.089	394.622	633.179	575.29	288.558	229.816	257.017	187.986	164.134	168.021	166.862	547.319	614.894	550.047	571.172	487.813	613.002	232.336	435.56	767.621	777.807	551.206	655.14	671.743	615.521	703.274	641.761	249.994	672.311	126.708	130.276	896.647	640.203	818.745	864.518
FCGBP	226.321	233.477	259.099	251.519	279.975	177.075	322.061	299.952	113.664	319.907	271.541	303.21	225.385	364.625	257.635	171.355	345.53	312.752	257.786	302.127	171.65	193.544	133.891	235.63	213.521	184.714	147.942	90.6447	271.144	278.195	216.78	136.055	258.081	159.39	171.204	255.323	311.815	27.2331	245.821	234.373	185.11	165.088	206.828	341.754	237.203	396.57	370.171	283.741	410.065
BTG3	222.647	273.835	657.695	602.704	663.046	621.977	611.857	208.29	323.351	711.851	280.622	613.621	606.131	599.03	584.42	255.845	591.882	232.766	602.544	699.544	203.806	207.891	224.411	669.833	597.501	322.64	195.21	209.819	230.916	645.055	213.493	202.671	114.458	620.127	349.771	268.484	597.101	120.238	174.531	712.562	563.741	216.92	213.333	706.592	82.0686	348.502	860.49	593.017	222.377
IL10RA	212.658	176.994	91.2311	133.316	73.5557	517.825	752.932	696.38	433.248	217.34	244.912	143.368	142.352	358.89	233.546	241.777	732.044	642.257	398.759	122.871	158.487	116.367	122.831	138.621	121.982	641.367	658.007	504.984	642.216	403.416	764.298	212.001	731.387	688.842	652.702	249.239	761.163	918.145	662.754	736.726	1112.33	677.873	768.625	661.738	169.456	878.276	994.399	934.958	1024.37
MMP19	212.182	108.321	214.303	235.542	46.4317	222.894	249.022	69.5556	237.368	218.41	214.037	219.976	217.843	292.432	224.49	41.2993	215.24	219.184	209.895	66.792	123.292	68.2278	46.2964	48.7032	45.1629	50.044	50.8361	40.7551	66.4019	46.0994	211.181	79.8823	43.0414	42.0406	55.3499	35.4706	215.572	42.1259	49.2695	92.5289	380.406	44.8967	273.291	210.439	261.669	235.932	53.7535	330.318	154.523
CMTM7	209.991	209.991	209.991	209.991	209.991	209.991	209.991	209.991	209.991	209.991	209.991	209.991	209.991	209.991	209.991	209.991	209.991	209.991	209.991	209.991	209.991	209.991	209.991	209.991	209.991	209.991	209.991	209.991	209.991	209.991	209.991	209.991	209.991	209.991	209.991	209.991	209.991	209.991	209.991	209.991	209.991	209.991	209.991	209.991	209.991	209.991	209.991	209.991	209.991
METRNL	201.81	175.126	426.912	191.002	453.417	240.52	628.327	432.328	220.061	442.546	228.432	429.702	435.49	454.516	462.68	171.815	522.919	438.075	430.019	456.728	156.473	181.077	153.888	148.416	203.829	150.726	150.712	239.665	168.936	241.317	432.314	273.627	100.484	472.605	288.924	160.944	501.663	66.4089	485.431	522.122	569.24	510.034	450.538	145.309	65.1224	555.229	172.914	521.267	483.412
CYBB	196.433	229.288	88.2246	177.418	81.0357	610.35	613.914	505.503	499.907	444.299	232.205	226.495	133.397	125.487	225.401	341.152	642.742	553.012	469.934	261.034	228.641	113.815	103.415	118.198	98.6446	485.124	462.745	515.106	520.014	480.353	559.127	138.305	608.204	507.196	609.679	123.794	607.11	73.1918	171.303	610.997	578.142	227.97	334.643	94.7254	81.2099	844.628	812.493	495.524	716.352
NFKB2	196.423	99.303	150.211	226.626	407.705	138.671	475.968	195.847	379.424	346.557	294.509	370.941	364.327	371.393	353.867	85.6504	390.068	382.604	369.574	165.82	149.941	127.584	90.8198	91.2724	73.746	122.127	84.2066	109.947	179.58	80.3774	445.941	58.9994	365.771	260.965	66.4358	89.4534	476.544	506.747	360.498	430.061	574.031	102.484	418.792	618.643	58.401	459.701	53.7781	545.708	430.332
KLF2	191.552	742.711	165.734	529.992	101.582	129.719	934.788	1148.25	235.113	192.823	222.613	632.829	730.298	385.415	134.823	193.33	1172.93	1227.5	222.249	436.365	832.926	1269.28	678.832	1168.99	672.507	138.763	1135.75	1225.72	391.098	799.067	1776.88	1226.99	1713	1564.16	1256.42	1199.91	1470.54	1256.78	1419.59	1667	2157.09	1833.24	1425.27	110.293	104.394	1764.47	2172.74	1963.06	1867.1
PYGL	188.59	188.59	188.59	188.59	188.59	188.59	188.59	188.59	188.59	188.59	188.59	188.59	188.59	188.59	188.59	188.59	188.59	188.59	188.59	188.59	188.59	188.59	188.59	188.59	188.59	188.59	188.59	188.59	188.59	188.59	188.59	188.59	188.59	188.59	188.59	188.59	188.59	188.59	188.59	188.59	188.59	188.59	188.59	188.59	188.59	188.59	188.59	188.59	188.59
FCGR2A	179.474	179.998	135.937	157.168	143.734	752.418	1169.55	744.546	697.843	403.072	218.339	231.91	223.443	171.602	257.221	314.439	840.343	796.387	756.427	267.399	183.484	124.899	110.119	122.106	111.846	531.984	716.677	599.353	730.112	311.019	804.854	295.936	548.18	770.856	752.941	695.05	830.165	107.37	791.282	868.88	976.016	708.881	887.383	883.963	197.912	1253.26	414.667	1100.45	1121.12
MAN2B1	174.07	139.173	126.403	118.569	139.489	273.092	339.016	265.974	269.961	271.021	145.012	179.058	134.283	205.412	211.175	136.358	309.829	263.607	236.792	267.519	133.916	130.004	122.244	167.486	232.122	181.704	255.847	177.147	272.776	267.886	252.173	151.602	137.418	176.225	312.662	103.189	307.673	129.68	260.006	310.751	301.089	132.371	214.407	315.307	150.233	346.642	417.439	278.615	365.726
FBLN1	169.208	308.719	563.376	63.8339	47.8879	153.812	197.504	561.915	538.669	437.651	186.46	432.343	578.567	535.08	201.053	212.694	566.925	497.361	439.539	456.93	46.39	404.862	465.735	38.9895	66.4709	277.095	489.896	429.706	552.332	442.967	19.1542	73.6671	91.0583	124.023	196.043	38.6516	172.797	10.7799	99.8632	412.262	519.684	413.76	77.0951	742.524	597.74	71.7789	646.719	642.967	131.489
LHFPL2	168.813	175.813	163.354	176.822	149.681	180.102	208.258	190.048	183.681	182.039	184.199	178.965	166.876	165.787	174.648	183.348	196.574	192.191	195.033	171.928	175.631	170.464	170.456	154.933	166.094	191.683	189.038	168.159	162.907	179.565	183.69	157.794	158.702	177.914	189.645	161.423	197.425	176.419	165.899	179.32	178.6	166.339	191.826	179.125	156.029	183.814	188.857	179.013	203.143
MAFF	168.696	180.865	201.034	331.145	282.522	202.276	335.954	188.193	260.495	311.946	201.185	215.971	222.128	302.019	294.691	199.722	316.102	263.187	326.62	293.733	185.02	217.319	149.362	220.866	159.572	179.883	146.669	212.794	198.121	215.944	288.346	274.238	110.033	315.01	179.908	293.709	329.797	118.147	298.845	312.134	388.064	171.688	322.975	313.547	198.308	244.09	174.521	345.799	329.769
BCL3	164.273	164.273	164.273	164.273	164.273	164.273	164.273	164.273	164.273	164.273	164.273	164.273	164.273	164.273	164.273	164.273	164.273	164.273	164.273	164.273	164.273	164.273	164.273	164.273	164.273	164.273	164.273	164.273	164.273	164.273	164.273	164.273	164.273	164.273	164.273	164.273	164.273	164.273	164.273	164.273	164.273	164.273	164.273	164.273	164.273	164.273	164.273	164.273	164.273
CYTH4	151.913	143.541	89.9496	116.074	97.4683	282.276	403.967	235.287	262.526	174.99	172.147	161.769	125.223	172.586	203.761	169.556	357.394	336.72	259.645	106.953	168.227	93.663	77.7178	74.8252	86.8051	271.613	328.349	250.36	300.881	140.234	291.76	219.16	325.042	310.03	354.364	218.473	356.955	274.757	346.577	367.059	420.095	182.252	359.797	441.355	71.7397	422.53	353.035	388.569	432.083
IL18	151.709	195.512	111.491	158.624	101.264	463.832	514.277	506.201	473.448	305.562	143.633	156.839	140.774	225.01	318.239	389.74	521.193	503.342	325.398	249.876	182.57	134.913	138.936	113.953	125.204	501.504	545.138	476.521	497.481	487.772	474.06	103.658	255.433	587.578	618.001	177.218	558.081	85.5456	519.408	539.786	823.579	218.134	612.444	830.801	98.4424	687.967	765.205	580.702	668.13
S100A4	146.641	475.537	283.468	2527.02	781.308	2591.52	3149.03	772.576	2589.44	2571.93	211.536	788.637	246.941	2573.08	921.972	324.948	2643.86	1829.43	2539.61	457.397	231.125	521.417	166.621	1190.62	212.688	179.211	265.864	1855.9	2626.26	734.095	229.043	4100.78	3551.02	3283.66	2817.79	2835.93	2881.81	3141.7	3766.39	3282.37	2607.34	4205.98	923.259	67.9158	57.5996	1405.99	4778.39	3132.97	3094.49
RILPL2	143.345	180.025	121.121	361.109	146.63	144.092	694.603	612.236	517.155	410.053	174.111	210.677	248.353	608.012	585.787	183.394	611.296	608.759	611.05	294.974	166.686	554.369	229.936	192.883	147.57	146.383	338.027	380.487	638.778	351.445	713.02	648.06	825.776	759.641	644.692	241.189	845.154	119.752	657.549	1012.8	963.272	705.855	874.719	631.353	107.442	816.112	101.203	1030.54	802.694
FURIN	131.523	159.355	94.3316	161.209	162.034	341.727	422.862	313.895	174.007	315.782	276.703	304.936	251.123	336.262	208.882	185.509	380.272	348.569	153.89	367.881	245.187	330.134	314.768	292.479	127.413	132.396	166.197	283.355	145.284	309.785	293.467	92.7416	122.564	147.762	133.41	86.0933	327.656	356.379	110.107	353.9	197.901	100.983	111.095	450.837	96.7259	171.528	420.911	343.581	344.405
CAPG	128.763	483.866	171.612	744.918	373.254	384.074	1141.83	796.478	823.3	814.813	180.946	507.964	361.066	922.063	916.973	283.107	994.932	885.22	816.483	288.196	162.611	412.555	182.616	251.353	325.689	462.831	435.604	665.238	805.478	591.692	189.434	207.21	1046.42	1069.47	1231.14	491.663	959.556	53.0084	1096.7	1017.94	1007.12	133.244	767.111	841.076	60.7955	1117.73	1328.53	1125.53	1386.57
CXCL3	128.405	94.688	16.0282	628.703	782.56	238.268	746.169	544.244	363.685	1	1	241.335	182.263	573.193	547.035	1	632.896	557.203	616.325	1	28.4058	1	1	294.891	1	145.872	1	32.5994	123.893	1	572.733	1	547.525	841.632	237.902	534.097	838.199	1	513.276	895.188	724.19	587.57	694.985	1120.91	1	959.365	728.702	838.565	551.708
ICAM1	128.044	136.555	366.213	1223.08	1227.79	585.268	1177.46	1159.73	1167.9	318.731	199.904	1151.22	420.904	1247.6	1204.05	496.118	1275.45	1444.08	1341.91	204.607	157.113	144.719	125.02	154.277	121.389	260.078	180.874	224.418	239.36	166.833	1283.26	662.446	576.807	1190.01	252.27	388.271	1519.3	1671.1	1087.7	1284.21	2156.85	1180.29	1389.39	110.493	261.026	1608.45	2099.99	1599.99	1262.54
SELPLG	127.584	166.878	1	4.06766	1	143.907	233.66	182.014	177.527	39.9238	182.185	31.3576	150.522	163.686	25.5351	187.418	225.094	174.234	141.514	1	174.712	52.9294	26.861	1	1	185.028	335.25	167.741	197.804	210.594	246.666	186.19	344.259	381.154	376.39	171.249	220.598	1	364.985	357.423	394.136	360.615	404.331	1	1	337.643	219.272	321.32	367.967
ITGA5	127.121	127.121	127.121	127.121	127.121	127.121	127.121	127.121	127.121	127.121	127.121	127.121	127.121	127.121	127.121	127.121	127.121	127.121	127.121	127.121	127.121	127.121	127.121	127.121	127.121	127.121	127.121	127.121	127.121	127.121	127.121	127.121	127.121	127.121	127.121	127.121	127.121	127.121	127.121	127.121	127.121	127.121	127.121	127.121	127.121	127.121	127.121	127.121	127.121
IL4R	124.058	123.14	121.335	123.534	120.742	128.061	202.365	166.146	167.064	135.642	123.387	137.953	163.748	133.474	132.49	124.803	176.481	168.596	164.4	143.59	123.567	128.581	128.02	122.199	121.394	164.341	165.206	160.604	166.573	150.32	167.81	138.735	117.198	166.54	171.026	124.42	175.496	116.352	167.427	181.742	171.587	171.067	166.394	118.916	125.59	180.959	117.598	190.762	185.751
CDKN1A	120.127	189.498	79.8431	275.927	287.712	117.306	154.581	267.933	130.261	299.66	273.477	255.854	146.934	264.912	192.275	256.162	237.293	312.032	107.461	288.387	127.568	118.476	142.209	272.096	285.018	277.578	198.329	274.756	114.645	274.419	269.848	97.367	304.384	452.233	349.725	112.398	355.779	101.909	221.586	338.126	379.036	180.676	425.383	116.969	135.988	450.888	116.026	479.916	413.305
TRPM2	119.836	119.836	119.836	119.836	119.836	119.836	119.836	119.836	119.836	119.836	119.836	119.836	119.836	119.836	119.836	119.836	119.836	119.836	119.836	119.836	119.836	119.836	119.836	119.836	119.836	119.836	119.836	119.836	119.836	119.836	119.836	119.836	119.836	119.836	119.836	119.836	119.836	119.836	119.836	119.836	119.836	119.836	119.836	119.836	119.836	119.836	119.836	119.836	119.836
MMP25	118.214	118.214	118.214	118.214	118.214	118.214	118.214	118.214	118.214	118.214	118.214	118.214	118.214	118.214	118.214	118.214	118.214	118.214	118.214	118.214	118.214	118.214	118.214	118.214	118.214	118.214	118.214	118.214	118.214	118.214	118.214	118.214	118.214	118.214	118.214	118.214	118.214	118.214	118.214	118.214	118.214	118.214	118.214	118.214	118.214	118.214	118.214	118.214	118.214
SIK1	116.438	84.8067	131.022	144.012	285.059	224.834	202.765	128.279	261.448	235.931	267.81	137.65	170.752	185.067	196.403	84.8025	231.196	91.1645	173.646	206.43	282.709	203.853	95.1472	270.831	110.076	111.774	264.469	118.136	106.004	235.694	291.421	91.1687	178.705	137.384	92.876	264.306	212.792	82.8743	112.366	289.071	134.641	177.114	101.509	210.215	103.673	190.805	270.668	116.397	242.293
FES	114.983	114.983	114.983	114.983	114.983	114.983	114.983	114.983	114.983	114.983	114.983	114.983	114.983	114.983	114.983	114.983	114.983	114.983	114.983	114.983	114.983	114.983	114.983	114.983	114.983	114.983	114.983	114.983	114.983	114.983	114.983	114.983	114.983	114.983	114.983	114.983	114.983	114.983	114.983	114.983	114.983	114.983	114.983	114.983	114.983	114.983	114.983	114.983	114.983
MSR1	114.233	193.063	148.642	304.509	201.944	762.364	876.005	756.03	674.653	668.856	110.001	313.233	195.61	751.638	794.645	234.225	746.021	766.979	624.358	328.633	76.6634	69.6078	63.9376	108.436	191.218	366.463	331.195	630.028	670.421	637.084	226.656	47.6799	89.2013	873.654	709.063	192.223	787.076	49.393	185.601	864.929	487.793	206.559	649.621	1046.5	60.7282	891.615	752.643	753.483	926.883
TNFAIP2	113.564	113.564	113.564	113.564	113.564	113.564	113.564	113.564	113.564	113.564	113.564	113.564	113.564	113.564	113.564	113.564	113.564	113.564	113.564	113.564	113.564	113.564	113.564	113.564	113.564	113.564	113.564	113.564	113.564	113.564	113.564	113.564	113.564	113.564	113.564	113.564	113.564	113.564	113.564	113.564	113.564	113.564	113.564	113.564	113.564	113.564	113.564	113.564	113.564
OSMR	110.879	110.879	110.879	110.879	110.879	110.879	110.879	110.879	110.879	110.879	110.879	110.879	110.879	110.879	110.879	110.879	110.879	110.879	110.879	110.879	110.879	110.879	110.879	110.879	110.879	110.879	110.879	110.879	110.879	110.879	110.879	110.879	110.879	110.879	110.879	110.879	110.879	110.879	110.879	110.879	110.879	110.879	110.879	110.879	110.879	110.879	110.879	110.879	110.879
KLF4	110.68	116.011	113.342	119.532	111.562	112.153	116.143	117.045	116.689	116.459	110.458	114.622	117.338	116.719	110.823	111.988	116.909	116.212	116.807	110.846	110.949	116.296	114.268	114.501	110.865	110.936	116.17	117.5	110.796	116.434	121.806	115.805	116.194	122.036	116.283	117.335	120.149	110.664	118.69	122.066	121.358	119.615	122.155	122.686	110.964	122.676	119.969	121.659	121.782
SLC7A7	107.549	122.074	81.1701	184.956	133.008	301.642	410.489	302.661	333.6	207.943	105.318	154.183	132.064	310.095	254.503	122.369	338.251	329.423	207.729	126.877	116.693	99.0952	94.6526	100.114	111.429	211.886	307.864	323.344	335.555	198.863	292.852	120.798	324.62	457.05	410.275	135.705	319.239	78.2497	324.916	334.611	401.003	313.975	356.729	401.41	198.456	483.342	414.432	387.503	492.478
SP100	107.449	94.3378	92.9925	281.235	127.645	358.095	361.366	277.703	295.577	294.88	105.806	89.5742	106.752	280.76	112.077	163.143	293.934	309.394	282.466	281.121	93.1064	92.6314	77.857	271.501	83.3728	125.297	152.667	230.359	315.774	172.574	169.967	101.841	54.8811	305.563	278.065	60.6159	289.969	413.416	117.434	351.271	265.985	121.266	89.9363	103.188	55.5447	300.206	431.801	291.317	313.425
PTAFR	105.591	95.1465	56.7012	54.2611	58.3613	89.1333	153.503	100.459	86.2154	72.5785	149.365	76.0156	72.5692	85.9967	112.77	119.742	100.598	109.777	103.26	66.8367	110.886	55.3721	70.9296	66.6974	54.6044	90.4624	119.758	106.33	106.34	115.67	128.908	52.4541	88.0224	96.9588	183.126	63.1976	142.158	139.353	104.691	133.2	88.3657	108.397	146.531	52.2148	52.5065	143.577	99.4386	137.021	120.029
LRRFIP1	102.868	102.868	102.868	102.868	102.868	102.868	102.868	102.868	102.868	102.868	102.868	102.868	102.868	102.868	102.868	102.868	102.868	102.868	102.868	102.868	102.868	102.868	102.868	102.868	102.868	102.868	102.868	102.868	102.868	102.868	102.868	102.868	102.868	102.868	102.868	102.868	102.868	102.868	102.868	102.868	102.868	102.868	102.868	102.868	102.868	102.868	102.868	102.868	102.868
PLEK	96.9671	154.651	51.1851	238.565	98.421	787.892	804.619	744.944	683.571	316.486	252.291	180.737	136.139	287.865	308.901	222.18	746.935	786.107	525.599	118.639	165.436	94.4726	82.5522	137.924	109.573	594.847	585.49	759.541	744.441	427.767	966.454	439.795	830.705	1244.81	888.533	768.607	1175.57	958.868	902.259	1235.46	937.833	815.404	1077.74	1089.76	580.172	1351.12	872.148	1347.68	1302.17
DAB2	94.9262	94.9262	94.9262	94.9262	94.9262	94.9262	94.9262	94.9262	94.9262	94.9262	94.9262	94.9262	94.9262	94.9262	94.9262	94.9262	94.9262	94.9262	94.9262	94.9262	94.9262	94.9262	94.9262	94.9262	94.9262	94.9262	94.9262	94.9262	94.9262	94.9262	94.9262	94.9262	94.9262	94.9262	94.9262	94.9262	94.9262	94.9262	94.9262	94.9262	94.9262	94.9262	94.9262	94.9262	94.9262	94.9262	94.9262	94.9262	94.9262
EGR2	93.1541	63.8352	62.22	133.168	245.178	465.241	996.242	712.378	191.962	352.647	492.877	189.199	113.2	282.975	150.802	204.394	1092.29	1036.26	630.078	411.423	49.2194	89.1371	48.7165	992.225	180.969	107.274	1010.36	1117.87	303.418	952.307	1368.33	214.781	1206.51	1186.06	1084.06	1053.89	1395.96	1107.48	1095.05	1148.26	1016.29	965.307	1604.97	1844.39	38.2197	1533.17	724.545	1255.73	1602.02
MAP2K3	91.9138	109.472	109.856	556.389	543.006	236.55	633.941	167.423	603.527	194.598	82.9464	469.009	292.974	562.618	576.986	125.506	633.455	589.528	647.095	482.304	88.4072	265.297	97.3139	571.586	271.332	144.322	76.7168	134.516	332.537	589.143	623.994	108.909	153.783	605.177	154.27	123.856	772.646	899.364	588.581	674.269	978.706	716.222	812.209	953.633	81.9745	751.004	19.3628	948.68	744.969
COL8A2	91.5833	93.7029	92.0762	122.159	92.5533	101.071	115.195	113.482	114.285	95.3451	92.8681	92.7016	91.5345	123.205	94.0751	100.879	115.352	115.028	114.542	92.215	93.5382	92.1377	91.1553	117.672	93.0254	114.464	114.88	115.066	115.865	99.1343	113.91	92.7395	121.461	107.914	118.713	91.9584	116.029	96.3865	114.403	95.9431	113.861	91.8003	102.738	90.6343	132.382	118.27	87.7286	116.402	126.169
SPHK1	88.6628	488.778	515.692	82.9379	464.962	100.184	537.289	94.2749	465.072	462.241	462.395	156.082	504.261	457.344	477.085	76.6495	552.334	471.559	488.606	173.939	83.1372	221.959	73.9733	73.8193	100.356	461.188	148.867	93.5165	115.839	87.9991	471.36	36.3351	68.9216	115.76	90.8172	76.5394	544.504	54.8482	127.27	476.421	813.179	126.966	481.939	72.7657	46.3629	504.182	479.239	591.868	515.388
ALDH3B1	85.6975	85.6975	85.6975	85.6975	85.6975	85.6975	85.6975	85.6975	85.6975	85.6975	85.6975	85.6975	85.6975	85.6975	85.6975	85.6975	85.6975	85.6975	85.6975	85.6975	85.6975	85.6975	85.6975	85.6975	85.6975	85.6975	85.6975	85.6975	85.6975	85.6975	85.6975	85.6975	85.6975	85.6975	85.6975	85.6975	85.6975	85.6975	85.6975	85.6975	85.6975	85.6975	85.6975	85.6975	85.6975	85.6975	85.6975	85.6975	85.6975
NR4A3	85.5477	1	1	118.24	1	367.476	586.498	160.943	277.254	1	570.58	1	1	561.781	62.6645	22.8467	581.973	177.211	413.909	1	1	16.2751	57.8971	559.747	40.8957	1	1	558.279	103.785	487.287	767.171	561.113	629.075	691.776	309.667	622.504	783.44	1	647.124	668.893	1089.14	664.126	970.956	710.013	606.029	1161.64	915.896	1020.14	883.483
TRIB1	73.9666	73.8306	82.33	281.238	596.16	598.085	607.73	588.221	319.348	169.205	358.425	90.4814	118.224	86.2898	512.777	125.674	628.025	594.04	496.681	373.204	84.45	93.6956	96.0201	109.421	76.5116	91.8482	385.434	603.558	116.316	602.191	637.384	621.131	324.795	643.781	605.405	132.071	897.144	66.7268	597.999	680.915	1017.25	629.933	836.505	831.058	86.3752	870.135	1001.29	1090.15	884.913
NCF2	67.1541	106.65	54.4269	231.829	67.6308	179.143	767.381	469.486	561.509	252.075	108.4	150.677	84.2023	568.127	310.554	54.1061	665.984	599.509	569.733	119.223	52.8208	67.9509	56.3354	46.2022	37.5296	149.322	582.937	582.461	569.413	360.632	198.683	101.68	941.671	825.86	664.629	552.836	621.957	37.5203	634.529	838.545	571.642	623.707	583.257	1025.01	31.7929	616.986	1	747.136	694.449
RAB20	63.9573	151.665	87.2954	499.538	536.66	278.982	626.28	489.999	385.231	267.274	131.44	379.42	150.906	554.757	617.29	71.0351	616.531	529.582	510.598	219.654	66.4433	33.9126	44.9729	265.613	197.949	138.398	160.655	245.897	435.711	273.6	663.574	22.4066	24.3743	744.608	552.921	597.065	739.225	18.8895	604.023	685.28	953.657	532.068	891.999	731.238	31.7439	854.373	89.1314	711.522	845.046
LCP1	62.1423	51.7869	68.7522	82.0448	78.172	251.9	414.326	287.509	300.68	104.308	97.682	50.8649	81.9626	289.169	89.2739	89.9862	309.691	271.282	191.245	67.0921	88.9468	86.7657	80.2625	53.2916	69.8784	246.279	309.364	302.38	307.183	167.54	302.462	282.56	290.296	411.662	272.204	193.909	318.099	49.1502	304.46	489.985	292.783	310.404	84.043	51.6686	298.589	324.726	72.3661	468.176	466.697
PLA2G15	61.5209	59.2844	58.6659	62.2473	66.4576	65.3411	68.6875	61.8901	67.8809	66.3855	62.6772	63.7302	63.0916	66.5985	68.5529	61.0283	68.2731	61.3076	67.1168	64.8803	62.3531	61.0026	60.8618	60.7896	64.8755	61.4328	62.957	61.731	67.0287	63.4715	64.2618	60.7397	66.6242	66.3356	69.0674	59.7452	67.3269	57.1218	62.285	65.4824	70.5029	59.2796	67.949	58.1343	55.7867	67.486	56.5463	67.8432	67.7381
CTSC	60.5429	62.3145	67.1499	63.6085	61.7662	73.1683	84.9616	72.0096	69.2496	73.6575	65.034	72.1698	68.9282	73.0853	66.6499	61.5701	79.6641	72.7541	70.9824	69.2245	62.7288	59.9862	57.9115	56.6886	63.218	71.9212	75.3876	68.1847	67.1282	64.4545	66.384	61.7734	56.2104	82.6094	79.8112	68.3511	78.6243	59.1206	74.0481	75.4735	72.2058	69.3717	82.3607	79.3678	58.81	79.9997	55.9444	77.5894	74.894
DUSP5	56.6832	66.0775	62.1975	90.889	169.547	108.413	198.411	70.6666	69.2945	164.206	169.72	76.0732	68.9803	168.848	170.922	62.0247	213.957	163.409	173.42	108.916	55.8866	110.143	63.3999	181.219	178.189	61.3256	66.17	173.692	65.8974	183.431	124.445	73.6966	75.9082	176.503	114.199	66.3641	216.438	53.0426	80.3317	187.854	226.518	215.935	173.6	217.666	50.7271	176.817	45.2777	260.323	173.886
TLR2	52.8814	122.113	41.5257	89.6141	84.1598	254.593	548.511	360.338	285.178	330.604	84.2589	138.698	89.8422	138.273	329.013	103.521	408.997	374.245	276.902	149.482	75.2255	103.981	58.2891	43.6243	59.8804	234.756	354.883	374.705	323.605	314.348	354.982	70.2587	465.496	392.837	374.037	141.204	420.206	40.3445	194.772	525.317	411.928	340.982	345.949	39.4591	360.566	409.421	103.313	554.72	505.479
C5AR1	52.0422	86.8129	146.97	284.479	226.35	377.777	1534.03	1054.14	555.858	450.124	133.993	263.684	245.539	1070.71	775.91	180.276	1257.22	1112.16	688.275	230.971	50.1686	75.9685	94.039	364.364	92.5387	161.095	279.052	914.114	581.843	467.564	1355.95	1064.98	1342.53	1445.73	1072.21	1125.14	1428.29	68.6824	1223.71	1908.92	1204.52	1209.14	1262.65	1158.44	1139.26	1666.44	1241.85	2025.02	1560.01
SH3TC1	50.652	102.069	53.4238	56.0676	50.5521	337.872	431.778	342.175	328.143	214.229	72.9889	96.6507	56.0439	124.177	189.729	75.2145	352.805	374.241	154.187	103.774	91.3738	59.4025	46.1305	53.4638	54.8336	331.054	328.243	346.318	333.634	333.658	368.964	68.7272	152.085	333.757	381.364	302.633	401.768	600.444	332.424	350.579	572.062	336.993	379.66	610.48	45.2624	429.675	64.5847	615.463	491.819
RNF19B	47.0113	47.1131	45.4807	52.8059	47.1177	54.8084	55.1728	52.4999	47.9728	47.8474	55.8993	51.4198	46.6166	53.6103	51.1759	52.5244	53.9417	55.2456	51.9449	46.3632	46.3341	46.2851	50.8844	47.8476	45.1992	49.7443	47.9205	53.6883	48.3333	48.5742	54.4428	44.6197	43.8971	54.3364	47.4832	45.1924	55.6584	43.5244	43.5593	58.5011	53.6592	45.1747	52.5176	55.298	43.1731	57.8234	54.4383	58.0209	56.7182
SERPINB9	46.9539	48.5081	46.781	47.3054	46.9242	49.4197	50.7109	50.6873	50.5787	46.9775	48.9144	48.2824	46.8453	48.012	46.7155	48.5756	50.6505	51.8396	48.9281	46.917	48.8846	48.4028	48.7526	48.1062	46.982	50.6576	50.7154	51.7454	50.4489	48.6122	52.6615	48.2967	52.618	52.309	52.2415	49.2919	52.3456	46.6929	51.0388	52.0158	52.1363	48.9812	52.6479	52.486	46.7227	53.0948	52.0301	53.0551	54.1896
ETS2	45.9183	1	238.41	1	18.8662	44.8325	514.871	425.19	340.533	70.9508	143.363	421.299	442.908	1	1	488.904	461.12	540.989	363.431	67.6639	28.1661	445.59	537.702	1	1	457.481	434.901	515.956	184.212	406.568	654.25	39.947	810.571	708.448	453.311	1	891.338	7.85742	590.552	833.469	446.005	431.963	613.402	1028.5	1	498.204	45.3986	947.934	889.977
RIN3	44.1852	46.5383	37.3172	52.748	35.5078	41.7394	116.886	99.8363	99.5967	104.976	22.8868	33.2532	33.6244	95.3851	49.2268	27.7263	98.2004	112.627	67.2955	30.5417	31.938	32.1776	31.0926	44.9681	28.7313	38.5152	96.39	111.844	101.283	101.285	86.1984	90.5455	26.046	103.167	114.197	42.1216	106.174	28.0824	109.398	109.78	155.894	113.233	100.912	89.0793	45.5744	120.407	33.6266	134.954	153.728
BIRC3	43.5791	43.5791	43.5791	43.5791	43.5791	43.5791	43.5791	43.5791	43.5791	43.5791	43.5791	43.5791	43.5791	43.5791	43.5791	43.5791	43.5791	43.5791	43.5791	43.5791	43.5791	43.5791	43.5791	43.5791	43.5791	43.5791	43.5791	43.5791	43.5791	43.5791	43.5791	43.5791	43.5791	43.5791	43.5791	43.5791	43.5791	43.5791	43.5791	43.5791	43.5791	43.5791	43.5791	43.5791	43.5791	43.5791	43.5791	43.5791	43.5791
DUSP4	40.5974	48.1496	108.063	312.889	292.667	343.217	444.293	209.665	90.7067	332.57	49.2256	113.255	95.0624	316.017	293.396	184.056	432.211	164.25	193.355	326.118	45.2415	84.416	167.753	301.976	232.202	77.9633	40.262	98.9639	53.822	194.091	319.395	71.2406	412.405	288.752	64.7347	44.513	338.861	441.51	376.378	415.907	347.118	67.862	128.224	474.718	297.38	356.218	34.6235	530.932	442.246
MAPK13	37.3166	37.9085	35.4966	61.5675	81.3671	78.5255	260.406	233.796	109.885	208.014	44.8269	206.991	195.701	214.968	207.422	94.1718	272.512	219.683	205.602	42.6084	44.863	207.114	256.645	38.5174	42.4408	36.8859	63.691	212.714	72.5995	86.5403	56.1553	37.0091	14.4545	209.866	49.5782	39.7605	242.705	18.0616	208.622	248.631	251.472	85.7553	212.546	25.5958	10.5839	214.932	350.794	255.86	226.26
CD40	36.8979	34.7519	33.008	36.0983	31.5948	38.8954	128.7	121.494	122.192	46.9863	36.8311	43.384	121.292	60.9938	31.965	39.5162	125.344	121.149	48.009	126.015	32.362	36.1605	32.3101	30.0218	32.1078	119.206	39.1613	118.873	121.546	125.282	52.7223	29.6894	149.305	124.301	128.079	126.082	120.779	17.7655	111.258	123.936	22.0738	35.1174	136.17	17.1637	24.5625	135.142	202.93	132.568	150.178
NFKBIE	36.497	22.9455	40.8336	86.2269	126.857	45.3021	142.528	39.3184	136.09	30.7026	45.8391	137.986	44.8315	30.5683	131.862	38.5251	135.441	136.988	141.457	32.7934	136.652	56.2579	47.9424	38.6512	134.806	39.2862	46.3734	40.7382	134.68	35.7075	136.893	39.9352	41.3043	152.413	119.1	41.8309	128.948	33.6602	144.097	140.986	214.599	132.652	137.459	36.7628	22.2899	115.353	40.4968	167.909	141.994
NFKB1	33.7334	30.7181	23.2548	147.649	143.398	168.168	173.127	147.973	145.006	150.861	52.984	40.3487	24.8634	91.5504	58.7393	43.9917	160.492	154.587	148.816	150.453	34.4444	33.5256	26.1045	57.7244	54.3301	53.8009	73.3238	48.0255	146.247	153.669	173.944	30.3101	177.867	30.5081	44.3255	27.8305	176.197	18.6948	28.6732	150.651	202.143	27.5064	153.876	29.9686	20.4188	164.468	178.882	260.705	193.467
TLR1	31.548	30.2682	31.6434	32.0346	30.3511	44.1858	50.3749	42.7663	45.1691	44.3765	38.9331	31.7895	33.7274	36.3497	41.7856	42.2226	42.678	43.4764	42.7694	43.9705	32.1272	32.5287	32.9347	37.1007	32.5193	41.4416	43.5689	41.71	42.9897	43.0851	40.0351	30.1003	30.7808	43.2313	43.9611	31.2362	41.7929	30.3438	32.744	47.7914	48.5425	31.3277	31.3246	29.9999	30.4043	51.5801	29.997	38.7142	49.8519
GNA15	31.0089	31.0369	30.9609	30.8318	31.3744	33.4371	34.8657	33.3137	33.4414	33.486	32.2551	32.1577	30.8155	32.8204	32.7271	32.3839	34.8602	33.2917	33.4851	31.0062	30.8375	31.1269	31.9222	30.9652	30.9234	33.6031	32.9525	33.3996	33.308	31.8745	33.5131	32.1353	34.6339	34.3984	33.4824	33.6331	34.3507	30.8156	33.8506	34.7313	35.2033	32.3895	34.6115	31.0098	30.8943	35.733	30.7806	35.3937	35.1829
MAP3K8	30.9675	40.239	28.5424	28.2059	24.17	61.8799	105.574	98.4159	89.3263	46.6545	42.9574	76.0802	48.5535	71.8547	50.6129	65.2288	93.5428	87.9237	78.6521	47.5625	19.6856	50.7312	35.0834	43.9658	22.5193	57.889	73.2337	67.3703	54.4752	45.8581	109.565	82.7681	112.913	98.2976	54.986	90.6421	124.323	18.8127	76.2271	137.011	95.2472	75.8905	96.2381	102.16	22.2172	102.369	91.6504	117.587	94.3391
TNFAIP8	28.0522	28.7587	58.9815	38.673	23.5281	148.07	191.111	144.465	152.482	143.389	24.4472	30.9399	38.2248	140.433	87.9127	30.7557	174.131	143.546	150.958	99.8471	23.3979	24.3266	21.5924	23.3712	32.4633	36.288	141.611	71.0932	142.763	55.9268	54.1127	143.416	14.4323	158.243	156.306	22.7449	175.945	7.15781	144.345	213.089	150.774	148.777	59.1789	20.4146	7.65553	179	247.692	208.429	158.691
REL	26.0273	33.9038	27.4595	44.0406	37.518	103.72	109.782	105.428	100.267	98.2914	29.8433	31.4555	33.2133	50.6066	29.881	122.184	101.96	105.477	86.796	93.4454	29.6959	28.0024	50.1975	36.227	33.1636	97.0579	102.107	102.145	99.7236	84.0103	116.305	24.1718	142.063	106.168	62.3724	42.6391	122.871	23.3926	69.7993	122.462	134.637	24.7938	108.491	24.7359	114.903	156.274	193.884	168.7	166.489
PRDM1	24.8595	13.6341	12.5479	30.3528	24.8021	67.7343	207.761	195.816	82.3449	148.947	24.9673	40.7644	85.6778	77.3527	18.3456	27.5366	214.213	198.308	66.2335	194.271	22.3677	16.4058	34.3133	188.842	15.3942	20.8232	187.082	141.562	157.82	191.794	241.182	65.5979	40.3993	213.847	89.239	198.25	255.793	200.985	203.801	259.126	239.682	198.415	239.046	322.125	16.1354	334.856	315.01	250.801	262.687
B4GALT1	23.0588	31.8393	22.037	51.1234	29.2862	301.229	425.55	301.417	291.615	156.892	40.9117	54.5676	110.387	295.604	290.458	34.6079	357.252	298.864	284.23	113.525	14.6525	31.6514	26.3951	23.4617	20.8798	87.674	295.973	293.04	292.637	123.67	379.965	20.08	7.57045	310.49	304.186	26.0259	447.814	6.64994	178.236	320.701	294.129	213.686	324.146	545.806	88.9678	383.103	24.5512	469.834	393.248
IRAK2	20.8426	32.4556	41.7871	110.411	219.674	184.125	196.343	67.3534	186.296	80.8239	25.8597	55.9247	43.6133	60.7182	196.659	150.701	216.361	202.223	206.516	32.3098	26.8494	36.2235	57.0845	23.689	104.891	204.049	181.278	151.846	104.688	59.238	221.154	18.3492	227.789	221.276	60.8398	217.52	265.327	17.8153	192.891	187.285	265.124	46.0801	311.671	270.847	18.9169	311.714	35.9075	339.221	241.26
CCL22	19.9333	1.94314	1	18.504	1	2.32554	19.5875	4.90839	1	1	20.3808	1	1	19.3108	1	3.15965	21.8203	19.0104	1	1	19.4925	3.92875	1	18.3056	4.75341	2.12338	19.8739	19.6363	1.55838	18.641	22.8566	1	1	24.6193	24.4504	1	22.0225	1	21.2553	19.2373	37.8904	21.6401	20.4853	1	1	16.075	1	35.771	23.6257
PTGER4	18.8876	23.0764	3.30322	27.3941	6.02312	148.312	159.84	53.0451	143.432	77.5917	5.94474	25.6654	18.7031	74.5171	48.7567	61.1925	161.176	145.592	58.9528	50.6868	1	6.3872	1.14297	17.6455	17.5515	131.505	148.233	128.927	98.3527	73.8712	192.975	160.992	201.241	169.683	159.934	148.676	216.806	1	216.16	274.628	191.045	165.365	195.334	1	167.954	272.026	203.481	219.88	240.641
PHLDA2	17.8658	23.7769	32.8056	27.7745	56.5296	20.6734	67.9295	29.9754	28.3732	65.411	18.8931	30.0566	61.4134	36.5104	67.7791	18.5098	71.7764	55.8805	47.3397	66.8522	17.9998	29.2157	55.6362	56.1463	55.5022	20.2929	18.244	30.2931	30.9113	67.6119	21.2491	7.84272	9.70327	58.8856	70.4421	23.149	68.5478	11.9493	58.3098	66.0097	57.9294	83.1157	30.1426	16.7729	3.75934	54.4094	2.50828	79.4813	49.5857
GPR132	15.8331	11.4379	1.21829	6.35345	1.0137	93.2806	108.417	93.4852	74.2805	22.9388	66.7966	18.7683	16.9872	36.8136	25.5264	35.5436	111.035	98.6204	42.1028	8.6437	16.1496	3.19876	6.18025	17.2555	14.899	91.9275	100.911	95.4657	98.4472	38.5525	115.206	109.254	103.705	109.522	108.1	62.9727	127.811	1	117.793	134.37	181.273	107.166	129.081	1	1	130.819	1	164.959	151.777
ICAM4	14.0555	12.9084	17.256	34.2063	23.923	35.9637	58.3439	57.8865	59.4911	49.7652	49.1074	57.4459	29.1192	57.0077	56.7319	31.7303	59.4556	60.4951	62.6916	13.7862	19.2323	12.8275	15.0595	14.02	12.9174	26.7998	57.9528	58.2631	58.353	16.1774	72.2353	11.0379	12.0103	61.6129	59.2218	11.2964	102.753	11.5721	64.6679	69.3586	101.909	74.5548	81.3992	12.451	11.6737	77.1659	10.9938	95.2449	94.543
CYTIP	13.1116	16.0234	14.8334	29.3129	45.9118	121.059	361.856	326.8	102.093	321.466	15.0658	25.9019	24.6465	323.188	189.969	21.9224	354.266	325.817	321.451	69.9567	18.4459	16.7103	14.2618	13.0967	14.3473	17.4624	322.702	325.065	166.055	78.8899	53.5013	324.378	476.409	378.311	334.256	28.3179	337.667	330.277	383.37	495.909	322.616	336.672	75.016	10.6513	12.6509	333.001	629.36	410.447	387.244
CCRL2	8.07807	18.4161	10.1368	19.1557	11.0316	84.4321	196.016	187.736	180.022	45.7387	15.2078	24.2328	31.4367	188.631	182.37	24.2939	194.274	194.932	60.998	68.3176	11.3486	15.732	4.77027	17.3329	16.6748	59.0384	192.807	93.1489	185.677	124.159	201.893	197.539	3.08201	295.93	196.755	19.9397	223.338	1	201.832	209.036	352.453	188.948	268.74	2.4223	1	236.638	193.331	245.917	262.031
DUSP2	5.30481	30.8887	287.758	60.5179	9.84203	175.142	789.626	630.576	114.383	9.93839	1.776	269.376	273.747	50.4496	10.5665	684.629	688.457	431.872	21.5084	136.61	6.73833	696.337	687.829	403.169	18.4467	452.92	509.427	708.779	116.805	679.666	814.5	792.274	853.032	947.266	699.399	728.34	965.648	1	1081.06	1187.32	738.408	794.696	951.637	1356.2	1	1130.81	687.732	1312	1109.76
STX11	1.27645	3.40728	1	27.6007	47.9511	71.1939	101.937	91.1846	90.3916	37.5345	4.2986	6.30804	9.47989	55.7469	17.9625	13.3171	95.8644	93.2034	91.4701	17.6632	1	1	1	1	1	5.36338	49.1351	90.7491	63.6687	60.6715	141.592	98.7652	129.992	110.12	93.7336	97.8205	140.408	1	105.774	120.058	153.129	93.0599	148.204	1	1	161.526	96.7557	180.931	154.917
BNC2	1.03837	1	1	7.09463	1	6.10318	12.4377	6.89715	5.71043	3.16371	1	1	1	6.54773	4.34548	7.24931	10.7041	6.08133	6.40714	1	1	1	1	6.38667	1	6.41246	5.86944	6.27779	5.85301	1	6.7271	1	1	1.04084	1.6151	1	6.49607	1	1	7.19126	7.82603	1	6.71157	1	1	6.62861	1	6.62947	7.25177
NLRP3	1	1	1	1	1	75.535	470.099	479.805	172.071	123.379	21.7184	12.0228	1	1	17.8625	42.8803	301.587	480.691	82.9949	1	32.6138	30.6827	14.6747	1	1	100.272	467.612	475.699	245.067	503.769	609.286	485.929	528.787	518.52	497.929	222.144	657.977	151.186	516.589	586.179	783.717	500.581	561.442	728.491	481.741	568.901	507.625	945.663	708.051
CSF2	1	13.8918	13.8918	13.9506	13.999	1	14.4132	1	14.193	1	1.68433	1	13.8918	13.8918	1	13.8918	1	14.2208	15.7028	1	4.29825	1	1	13.989	4.77632	1	1	13.8918	1	1.57419	14.0166	1	1	19.6414	13.9436	1	16.9173	1	14.9331	17.0275	1	1	20.1195	1	1	14.5704	1	29.2349	16.2206
CXCL2	1	425.362	32.0459	615.906	639.354	1	690.85	621.656	601.761	60.8741	1	299.671	114.701	369.842	166.589	167.101	744.677	780.465	796.564	9.3783	1	269.834	5.3062	635.282	4.49457	314.639	74.8346	397.506	150.489	28.8957	704.81	528.407	899.81	944.615	183.563	634.47	1223.66	1	606.997	1027.48	929.647	797.077	813.539	1055.34	1	1225.95	662.022	999.817	658.871
IL1A	1	1	1	436.712	68.0563	1	463.263	191.787	604.371	79.906	123.991	128.932	1	265.908	266.944	1	601.924	615.002	612.06	1	1	1	1	263.235	1	596.06	1	609.085	602.347	18.1451	872.376	605.151	748.645	946.497	611.6	613.79	804.58	1	643.73	698.734	1274.97	626.308	947.533	1280.91	1	760.495	943.824	1116.68	1143.85
IL1B	1	1	1	745.033	1	2375.84	6227.09	3383.02	4979.7	1	3872.38	1079.42	1	1217.22	1	1	6202.86	6372.52	6262.91	1	1	1	1	5011.63	1	2365.42	1	6228.6	3714.86	2636.91	8261.18	6327.71	6667.7	9547.18	6373.81	6722.45	9557.6	1	7159.31	7926.79	13325.2	6913.64	10564.8	8398.98	6231.44	12169.7	11054.1	12129.2	10896.6
IL1RN	1	1	147.924	25.9576	151.356	442.328	457.388	47.0376	309.584	78.1341	1	23.6881	4.64823	442.856	237.703	1	452.747	445.992	443.067	60.7966	1	2.98172	1	1	5.24915	1	1	250.452	112.484	1	486.897	463.921	456.293	698.642	448.252	466.188	521.736	1	484.627	573.423	711.391	507.977	539.073	894.672	465.587	782.417	327.167	763.387	612.295
IL10	1	1	1	1	1	128.815	139.971	132.775	46.5532	39.2398	1	25.1933	18.1991	126.886	79.1857	50.8609	136.564	137.975	88.6827	1	1	1	1	1	1	127.242	125.928	128.956	51.5006	5.39724	145.092	1	1	191.195	130.536	131.014	190.555	1	139.123	178.934	217.01	130.83	133.733	1	1	264.709	227.424	157.894	164.888
NR4A2	1	1	259.984	3.08975	1	23.4702	623.543	471.634	175.417	166.388	1	49.8647	1	236.376	1	471.258	614.778	624.361	48.1504	121.815	1	537.503	281.156	676.011	16.2387	1	538.486	668.779	368.135	607.291	888.916	633.525	640.323	774.356	620.785	655.63	1123.8	1	700.691	827.958	818.929	702.405	912.525	933.696	1	1259.33	1189.59	1191.03	1124.92
OLR1	1	351.419	1	1171.88	1	1421.55	1557.42	1589.21	1615.18	196.475	1	1	1	1637.31	1165.5	400.987	1752.28	1772.91	926.863	114.547	125.097	135.175	1	55.1046	385.825	651.923	1734.65	1762.83	1631.02	1563.62	2023.56	1	820.612	2790.9	1989.15	446.456	2038.72	1	1692.84	1834.21	2803.23	1616.88	2289.65	2564.59	96.9192	2458.34	1	3150.38	3023.91
OSM	1	10.4473	1	61.5041	32.7292	119.701	509.051	445.184	274.532	110.098	11.5511	186.852	1	448.167	34.0992	18.672	513.484	486.079	438.812	65.7064	1	57.072	1	442.456	1	210.572	110.579	444.13	219.916	370.156	463.531	444.148	671.895	883.619	470.652	484.709	562.559	1	571.68	638.831	462.427	517.686	562.078	1	1	662.551	396.277	819.108	726.511
G0S2	1	1	415.09	309.684	1428	1	3142.41	2903.14	840.568	235.017	1	1634.46	24.4038	1005.71	1874.69	1	2923.87	2953.9	2910.29	1	1	1	6.98278	2227.39	774.185	1	1	802.476	578.912	1	2944.6	3985.57	6029.2	4779.46	3095.64	3380.02	3169.4	1	3919.18	4572.99	3947.47	4150.71	3151.98	4998.76	2967.71	2956.53	3454.68	5343.38	3560.09
PTGS2	1	1.32537	48.5084	493.914	363.903	98.8439	599.707	253.604	131.418	464.161	9.24674	50.4463	20.3295	336.072	13.5637	7.98992	579.085	533.939	517.866	161.972	1	89.8307	69.2089	24.0627	4.80983	6.73512	121.066	560.322	57.169	206.92	630.942	511.201	641.294	716.795	523.44	516.611	671.848	1	567.045	873.779	608.72	558.384	763.48	530.205	509.717	981.742	514.686	845.948	1006.95
CCL4	1	1	1	2094.77	1	9947.72	5806.26	11292.7	9598.98	2150.48	10645.7	1306.35	1	8223.26	1	6816.27	6924.52	21281.6	3945.41	1	910.469	10689.2	1	5791.83	1	13422.3	21100.6	21106.3	21098.3	14258.9	31450.9	23598	27295	31102.2	21485.6	25448.6	27309.5	23653.7	28319.5	22809.6	35778.6	28427.7	42582.4	29726.5	21237.8	32795.9	32192.4	34937.4	32148.9
CCL20	1	43.305	1	124.604	201.13	75.6699	812.46	673.723	137.85	225.101	73.003	672.347	5.34328	668.071	537.821	62.3687	696.959	750.28	688.671	152.304	1	22.3489	1	90.2325	1	14.0609	1	372.397	144.544	49.9321	736.979	669.419	1	1211.15	671.061	665.99	826.915	1	764.843	875.741	747.613	717.915	724.542	1042.85	1	799.214	679.953	1331.24	819.155
IL1R2	1	141.229	1	1	1	43.4362	834.432	822.256	537.036	7.58194	1	788.396	9.04905	786.045	786.622	1	823.723	810.7	807.379	112.195	1	132.236	1	1	1	1	176.883	318.926	220.186	19.7576	787.81	955.903	946.91	991.557	808.734	802.365	865.848	1349.13	926.869	1592.97	807.832	1133.6	51.1744	1	1	797.04	393.95	1206.52	858.11
CD83	1	1	1	1	685.718	1040.12	1362.56	772.505	1933.29	1	1	323.928	1	1	92.68	190.853	1013.47	2151.67	2057.49	1	1	1563	2053.7	1	1	78.6002	2053.95	2124.99	2071.74	1527.19	3332.43	2110.08	2110.61	3308.65	2232.71	2206.8	3335.3	1	2387.86	2486.03	4199.17	2373.78	3657.74	2980.9	1037.25	3832.85	3067.68	4321.27	3822.36
[truncated: 1 more columns]

## Sheet: High res exp_OPC_5ALA+ sig
GeneSymbol	Core_27	Core_28	Core_29	Core_30	Core_31	Core_33	Core_34	Core_37	Core_38	Core_40	Rim_27	Rim_28	Rim_29	Rim_30	Rim_31	Rim_33	Rim_34	Rim_37	Rim_38	Rim_40	Inv_27	Inv_28	Inv_29	Inv_30	Inv_31	Inv_33	Inv_34	Inv_37	Inv_38	Inv_40	Neg_27	Neg_28	Neg_29	Neg_30	Neg_31	Neg_33	Neg_34	Neg_37	Neg_38	Neg_40	Pos_27	Pos_28	Pos_29	Pos_30	Pos_31	Pos_33	Pos_34	Pos_37	Pos_38
KLF4	1	2.03275	1	145.669	1	1	312.821	190.143	11.8135	62.6659	1	1	1	83.6793	1	1	307.697	309.921	22.6538	1	1	319.342	1	201.504	1	1	308.219	311.549	1	130.374	393.19	304.224	319.798	342.337	303.93	321.45	532.107	1	312.91	414.203	332.556	329.523	353.177	316.163	1	518.408	322.985	629.188	460.898
BNC2	2.06516	2.06516	2.06516	2.06516	2.06516	2.06516	2.06516	2.06516	2.06516	2.06516	2.06516	2.06516	2.06516	2.06516	2.06516	2.06516	2.06516	2.06516	2.06516	2.06516	2.06516	2.06516	2.06516	2.06516	2.06516	2.06516	2.06516	2.06516	2.06516	2.06516	2.06516	2.06516	2.06516	2.06516	2.06516	2.06516	2.06516	2.06516	2.06516	2.06516	2.06516	2.06516	2.06516	2.06516	2.06516	2.06516	2.06516	2.06516	2.06516
DSC2	7.68351	10.6669	13.3215	18.8027	7.64657	22.9885	30.1473	25.2891	14.3325	25.9095	8.98848	11.8877	21.1899	20.6625	11.8651	21.1016	26.54	24.3863	16.7035	23.8327	9.13397	9.65055	11.0208	12.4186	7.99419	22.6346	24.6279	19.6512	14.5723	21.8646	12.6603	6.21195	7.22713	23.8553	17.9164	9.22224	20.9561	6.9569	9.8969	26.3002	8.69482	19.6142	19.9619	6.83499	6.49118	28.392	13.9419	19.1948	21.6182
GNA15	12.2612	14.1185	10.3071	21.912	28.4983	78.7574	98.2489	85.5145	76.3262	73.1388	37.5851	21.8611	22.1503	55.6343	26.9415	32.0813	100.532	90.6007	80.7115	26.7586	17.0642	11.6721	25.7265	7.87585	10.872	80.1224	62.7836	79.3223	90.3623	35.9444	82.5688	32.4221	90.3114	94.1768	95.2089	31.2094	104.395	8.72947	96.9487	106.035	95.3919	29.7985	100.872	4.68845	4.74364	143.783	6.8822	129.387	126.223
TLR1	14.6972	20.8648	10.27	27.2148	12.4824	66.5222	59.9353	66.2788	55.5214	50.0066	23.1454	23.1728	18.7315	30.8993	43.9831	44.9108	61.759	64.0047	48.3471	47.6266	14.9349	10.8367	13.2167	26.4548	14.5389	46.1058	51.7248	57.6547	51.4871	47.0599	31.9448	6.8518	8.12094	59.9627	51.3288	24.9691	49.2723	7.19315	29.7323	67.6892	63.2447	11.5572	29.4889	9.31588	8.19026	67.0882	8.49824	36.3047	71.7561
ATF3	22.9813	9.89586	36.956	403.064	398.494	409.647	237.517	5.26339	402.532	404.955	307.866	12.8476	1	419.986	425.041	17.5999	422.673	412.539	428.8	245.297	13.0211	2.8407	9.95504	265.335	20.2941	17.0793	3.37219	419.24	29.1088	114.156	436.648	25.3489	17.1501	664.906	204.457	409.588	707.557	20.9704	417.292	604.149	416.842	355.689	513.848	21.0909	416.771	763.33	19.5488	637.209	644.988
RIN3	23.8134	43.4087	21.5465	67.4826	38.4403	42.291	90.9463	84.8458	82.169	69.7726	38.1469	44.2981	41.0435	86.6162	42.7201	38.3901	99.7512	90.5434	58.4482	51.525	33.9428	36.6196	21.8782	42.3172	33.1842	49.8186	81.4103	72.0396	89.2696	80.0114	59.2144	86.373	23.8283	86.6664	91.6349	56.4124	98.0447	22.4148	90.5172	104.639	106.027	89.1267	92.5242	59.4121	40.9005	115.709	31.7852	106.674	108.175
SGK1	25.0081	1270.86	493.308	147.614	164.157	214.988	667.999	805.269	214.875	387.288	106.108	1300.73	614.414	386.936	177.471	534.54	1290.61	1523.86	165.889	1314.04	499.828	341.823	243.956	637.124	204.274	1302.46	1478.39	1380.53	310.092	1284.19	1671.11	134.284	1446.66	1636.4	1545.47	1370.17	1773.7	408.902	1351.56	1750.99	1523.51	1340.85	1629.88	1351.45	25.1749	2425.81	154.034	1804.57	1942.01
FCGBP	26.7073	5.68486	4.99957	186.138	178.875	238.217	194.845	177.539	257.432	186.361	191.65	183.536	18.3636	188.133	214.245	43.0336	185.676	207.383	223.71	96.0168	3.49214	1	5.05133	14.1693	1	39.0111	2.97409	57.5406	219.687	7.45661	2.85999	1	184.168	5.55021	33.5689	17.2978	199.04	76.7558	186.226	183.65	10.9742	5.46206	157.578	197.974	1	328.133	230.797	50.1208	356.283
SCARF1	28.6079	28.2653	25.408	34.8001	23.9489	28.3902	56.4992	61.3419	56.2969	56.4218	30.901	44.3475	65.9371	33.3103	28.4677	37.9056	56.2858	65.4541	50.9984	62.8316	32.8222	48.2499	49.9913	32.2454	28.2542	37.4225	56.5694	56.6395	58.9326	58.7042	51.9804	18.4386	25.9272	49.7192	53.9588	22.9668	60.277	20.6141	28.5378	30.6726	21.6876	23.5971	53.4396	21.9598	21.1644	60.8537	74.5017	73.5557	70.2035
PTAFR	29.2343	41.6337	19.8718	30.6704	15.7009	114.124	140.486	121.303	119.081	51.099	45.3653	42.9023	30.9302	46.5858	53.9138	47.5005	121.533	135.888	59.9057	28.5477	66.0305	21.1385	16.9565	28.3178	24.2	112.857	139.571	123.916	144.085	73.271	134.619	26.0952	123.656	139.037	138.351	46.0513	154.559	122.22	109.942	143.685	117.186	61.5736	146.899	12.3975	13.3607	163.916	50.6991	152.891	199.332
SERPINB9	30.8409	32.4816	15.1831	35.3003	19.4405	127.333	204.387	197.114	188.283	38.1142	40.5829	44.0498	22.0094	31.8142	33.381	40.7498	202.861	202.662	63.8746	36.5879	34.598	46.1546	54.4705	36.3888	21.3862	185.714	187.659	198.087	199.654	102.878	230.148	35.0101	200.871	207.023	198.755	102.997	269.151	15.8993	201.573	210.323	212.428	51.1678	206.856	220.744	13.8428	292.266	201.283	267.214	346.389
NFKBIE	31.2086	32.4353	33.8191	42.3622	45.3862	33.4064	41.0009	39.8713	41.0219	33.6025	41.0466	40.5802	34.0233	45.0249	43.5522	30.315	42.5443	45.6028	45.1901	42.8896	41.7146	29.7115	29.4626	31.7571	43.5408	30.7606	29.2173	36.0939	42.0987	31.7686	47.8775	29.2383	38.4588	41.4952	44.219	28.7966	54.6733	29.4265	41.2462	45.8069	53.51	42.9923	50.2425	28.4417	29.9427	57.3247	29.9309	55.6469	52.8302
ICOSLG	31.31	133.661	49.4126	39.3275	41.5684	136.38	132.552	127.152	85.5112	74.7927	31.8945	144.606	56.511	73.4652	94.7297	157.754	129.676	140.396	66.7701	42.2108	36.69	45.3966	122.878	35.8326	42.6779	158.947	164.449	130.311	126.816	133.194	127.674	38.6923	21.7117	122.294	122.026	53.6225	165.776	21.9703	84.6335	67.9633	147.495	103.962	175.617	31.0421	21.4134	203.38	36.1686	194.647	185.156
LCP1	54.5784	118.556	27.4317	63.3457	48.7272	225.326	357.72	322.448	273.496	148.85	126.125	105.997	60.1519	269.206	140.942	107.431	382.716	347.772	154.019	80.674	87.4196	47.0006	31.7218	40.5567	46.9094	143.215	329.194	301.926	288.775	173.816	305.12	296.353	288.684	395.793	360.33	115.946	367.9	35.4555	357.633	519.004	299.486	349.205	115.859	32.0621	290.501	390.624	57.712	461.999	384.99
CMKLR1	54.7298	25.648	15.0877	23.2645	9.46588	76.6779	83.4935	84.4625	49.0394	30.2896	63.1408	27.7322	28.2726	60.4958	51.8273	33.4325	78.7621	79.3025	32.4635	37.7495	28.1626	13.1234	15.6673	21.8625	16.9707	66.6972	74.4489	64.1533	79.1926	61.543	68.0006	10.5131	74.2605	81.3196	72.8924	23.2306	74.2945	10.7713	23.4189	66.1176	106.34	22.119	88.7795	12.1109	5.91908	111.461	9.4016	73.1489	104.39
LRRFIP1	56.7199	56.7199	56.7199	56.7199	56.7199	56.7199	56.7199	56.7199	56.7199	56.7199	56.7199	56.7199	56.7199	56.7199	56.7199	56.7199	56.7199	56.7199	56.7199	56.7199	56.7199	56.7199	56.7199	56.7199	56.7199	56.7199	56.7199	56.7199	56.7199	56.7199	56.7199	56.7199	56.7199	56.7199	56.7199	56.7199	56.7199	56.7199	56.7199	56.7199	56.7199	56.7199	56.7199	56.7199	56.7199	56.7199	56.7199	56.7199	56.7199
DENND3	60.406	104.736	49.3586	93.4381	65.1871	206.674	232.899	280.35	220.366	116.337	71.0468	111.916	74.5813	103.71	113.175	237.611	255.798	243.171	204.648	75.2795	80.9048	96.636	198.733	67.2128	59.2714	214.741	214.043	244.095	231.078	208.034	199.867	52.6983	137.377	104.634	252.636	68.573	236.097	46.2696	140.889	244.198	188.82	91.617	189.564	38.086	317.009	276.838	210.508	251.377	362.46
MMP19	63.6977	65.3951	63.9342	62.7122	61.941	61.6908	63.0033	60.849	61.4277	62.235	63.3203	63.042	63.404	63.5433	61.4494	59.9196	63.1573	62.9165	63.1278	62.6772	61.4349	59.3193	58.9029	61.2955	61.8258	60.8081	60.9336	61.0193	60.6038	61.0489	67.7539	60.8948	61.5893	65.6455	59.3409	60.0764	64.0494	58.5077	60.1266	60.2754	62.7246	61.2119	67.1084	62.028	62.3839	64.7857	59.5823	64.8865	64.3467
RNF19B	63.8108	50.3917	51.5103	127.604	67.0741	141.18	139.646	127.621	82.748	99.6602	145.198	102.835	59.8139	128.018	101.408	146.668	135.908	141.101	123.955	61.8642	74.0717	51.9241	129.422	63.5526	70.5743	103.624	65.0072	137.958	73.2353	69.104	143.168	47.8617	59.2281	139.905	65.086	58.5008	149.329	52.8618	53.3277	177.502	150.166	51.5275	134.595	158.842	58.328	210.516	126.486	178.028	185.184
MAP3K8	64.2018	64.2018	64.2018	64.2018	64.2018	64.2018	64.2018	64.2018	64.2018	64.2018	64.2018	64.2018	64.2018	64.2018	64.2018	64.2018	64.2018	64.2018	64.2018	64.2018	64.2018	64.2018	64.2018	64.2018	64.2018	64.2018	64.2018	64.2018	64.2018	64.2018	64.2018	64.2018	64.2018	64.2018	64.2018	64.2018	64.2018	64.2018	64.2018	64.2018	64.2018	64.2018	64.2018	64.2018	64.2018	64.2018	64.2018	64.2018	64.2018
PLA2G15	64.2446	54.706	56.6687	63.5762	99.322	100.477	113.084	77.7548	107.534	106.006	65.1326	98.0463	62.7128	102.234	109.627	59.278	115.504	81.3723	114.616	105.077	61.9823	51.8623	48.9508	55.6351	97.2423	61.6799	59.2558	62.147	112.051	68.8199	107.04	46.2461	109.649	96.6173	119.191	50.1059	112.518	47.8013	57.1626	70.9131	119.545	46.8711	112.354	47.6751	47.6559	128.126	46.0616	113.947	146.804
CTSC	70.6908	66.0588	71.3031	62.3063	66.0492	158.84	209.877	167.664	165.994	159.877	70.1645	89.2251	100.864	120.747	164.766	71.7595	202.693	161.963	166.595	106.788	62.9358	57.8211	58.6145	68.2739	63.9724	79.6547	114.856	95.5456	164.178	114.77	162.873	52.0148	68.8615	185.13	177.637	154.519	191.45	56.9372	158.211	166.069	161.954	81.7323	175.559	196.768	70.089	248.746	66.968	167.208	210.675
NFKB1	71.9558	69.8513	70.7344	70.6456	74.7239	76.4302	76.4117	70.5401	74.8377	73.8408	72.4221	71.7761	70.8481	74.0322	74.681	72.6296	75.7656	77.4491	74.9496	71.5292	73.4595	67.2393	69.2931	71.2185	77.0625	73.7784	72.8539	72.4406	73.2826	71.2288	77.7679	67.5396	75.2081	72.3346	73.1705	66.5505	80.008	68.214	70.9601	76.3241	78.814	66.6561	75.9453	66.3777	67.17	77.1601	78.6706	75.1491	76.8435
AXL	72.6408	79.9771	67.9568	97.31	93.775	268.487	264.033	279.636	251.004	145.281	73.7964	85.2538	87.7614	253.366	98.911	254.522	274.5	273.76	101.273	155.373	82.345	278.035	112.041	93.0923	83.3074	253.894	256.863	273.817	260.702	248.682	192.895	54.9093	70.2789	263.07	292.766	73.1689	265.979	52.2853	93.0349	236.147	388.807	76.1379	211.887	412.555	51.1043	372.439	55.4221	281.998	336.098
CTSS	77.0019	65.0502	20.6417	90.4275	53.8975	354.841	445.332	323.121	330.622	319.469	68.4417	88.5796	60.0961	154.67	309.276	112.292	387.97	223.449	325.667	118.565	57.5501	44.0831	37.2175	51.1611	43.705	179.761	342.573	125.481	355.999	302.789	316.732	89.27	166.844	420.241	391.053	299.931	377.863	18.08	370.45	491.339	104.878	309.654	354.151	334.013	20.3987	551.541	122.398	384.137	432.415
SMAD3	80.7358	66.4707	61.4273	74.6892	68.9331	79.639	64.1367	79.1616	63.6847	73.5407	81.4955	74.1242	72.2724	65.7109	73.1911	78.7095	72.7647	76.2221	64.6141	76.4522	83.8257	75.1727	79.4595	77.8694	75.1113	75.2819	72.4385	75.2599	64.4347	78.4514	86.2708	57.7398	57.4136	58.5159	59.6643	57.2476	63.4266	56.4521	58.1662	61.1972	60.235	60.0865	59.0993	86.0982	56.1808	60.257	56.0485	71.6495	62.8445
LHFPL2	87.0612	85.9312	43.6556	126.741	90.445	272.598	284.316	294.859	225.033	255.18	114.888	114.755	104.48	137.47	214.263	119.352	287.47	282.873	116.198	217.072	108.714	55.715	56.9141	94.1605	81.2801	156.116	254.05	262.279	258.563	234.262	223.833	47.2039	48.9538	160.395	311.246	46.1449	283.007	143.127	81.4744	249.399	111.625	66.1435	279.744	249.593	37.3984	322.256	276.833	305.588	314.429
SWAP70	89.1568	93.9953	93.9513	119.912	106.288	120.507	133.213	130.051	118.314	103.761	89.9824	93.7652	109.492	117.148	102.885	117.095	130.927	130.399	103.233	99.6067	90.4356	121.117	92.7458	117.602	126.604	116.258	130.06	121.161	123.923	121.949	96.757	86.0513	93.3414	103.841	116.323	89.0922	129.172	120.931	89.9289	102.894	99.4384	91.1483	102.006	94.7834	85.8096	136.658	84.714	126.773	132.102
GOLGA4	90.3186	90.3186	90.3186	90.3186	90.3186	90.3186	90.3186	90.3186	90.3186	90.3186	90.3186	90.3186	90.3186	90.3186	90.3186	90.3186	90.3186	90.3186	90.3186	90.3186	90.3186	90.3186	90.3186	90.3186	90.3186	90.3186	90.3186	90.3186	90.3186	90.3186	90.3186	90.3186	90.3186	90.3186	90.3186	90.3186	90.3186	90.3186	90.3186	90.3186	90.3186	90.3186	90.3186	90.3186	90.3186	90.3186	90.3186	90.3186	90.3186
PANX1	96.6994	58.6968	90.3181	52.4805	64.5178	115.118	74.2253	97.6364	106.539	57.4513	109.297	89.1591	83.9909	58.9171	67.9756	78.7883	55.9393	99.1174	108.051	98.0102	49.5789	41.2573	105.726	55.1258	61.9568	56.6766	47.4103	91.8572	85.0701	74.6658	125.266	36.691	34.4702	103.08	46.0994	48.5175	109.517	33.391	38.5592	100.179	137.891	47.0365	118.575	39.7182	33.5455	132.534	32.6799	128.836	112.557
MAN2A1	101.441	120.095	102.811	104.132	99.4925	124.745	124.816	120.455	107.847	121.295	104.782	103.117	105.793	107.018	104.062	123.801	120.176	125.466	104.6	120.502	100.611	99.4116	109.394	101.635	101.436	128.531	128.913	123.495	118.698	125.284	108.838	97.5493	122.319	104.879	99.842	99.7716	127.702	97.1433	99.8185	118.233	95.9788	98.0144	120.526	137.346	96.9716	126.477	128.529	122.125	122.12
MAFF	110.839	110.839	110.839	110.839	110.839	110.839	110.839	110.839	110.839	110.839	110.839	110.839	110.839	110.839	110.839	110.839	110.839	110.839	110.839	110.839	110.839	110.839	110.839	110.839	110.839	110.839	110.839	110.839	110.839	110.839	110.839	110.839	110.839	110.839	110.839	110.839	110.839	110.839	110.839	110.839	110.839	110.839	110.839	110.839	110.839	110.839	110.839	110.839	110.839
IL4R	111.007	120.491	107.874	118.492	108.29	118.027	119.138	128.462	118.977	120.221	114.5	123.284	116.261	114.279	122.311	116.012	122.25	129.103	115.712	119.125	118.44	120.744	110.906	109.201	107.741	115.845	117.171	115.971	126.411	127.615	123.983	118.8	105.778	126.463	118.877	108.531	130.282	103.196	116.502	126.771	128.714	125.997	122.471	105.625	121.133	131.255	108	133.156	124.514
DAB2	119.803	77.7927	75.6127	77.0952	57.0453	149.532	168.093	157.114	148.004	158.763	115.137	86.9022	101.054	97.1857	127.579	89.3579	165.042	166.307	155.344	147.307	127.096	67.6421	58.8361	48.53	68.7801	129.047	138.991	94.8309	127.257	118.741	145.824	30.8427	44.9255	79.321	116.131	49.5915	159.569	35.2553	56.8848	122.533	96.0954	52.322	88.5512	37.8451	27.6703	178.757	167.397	85.1326	137.853
PER1	138.794	138.794	138.794	138.794	138.794	138.794	138.794	138.794	138.794	138.794	138.794	138.794	138.794	138.794	138.794	138.794	138.794	138.794	138.794	138.794	138.794	138.794	138.794	138.794	138.794	138.794	138.794	138.794	138.794	138.794	138.794	138.794	138.794	138.794	138.794	138.794	138.794	138.794	138.794	138.794	138.794	138.794	138.794	138.794	138.794	138.794	138.794	138.794	138.794
DNAJB4	139.482	83.6631	132.881	97.6713	131.481	146.339	134.513	141.979	145.861	127.274	101.559	79.825	130.237	87.484	82.8	145.067	85.4298	138.619	135.644	90.0977	87.767	79.0149	149.229	90.52	86.1601	145.185	145.917	141.249	143.303	90.0417	93.4104	65.0997	75.6622	152.211	78.6941	72.6316	152.316	71.4551	74.4176	134.298	78.4793	77.0618	89.3657	176.738	70.2662	143.586	66.2743	89.2474	134.834
PNRC1	142.941	104.136	169.408	621.031	577.468	226.99	612.517	309.095	348.917	368.985	134.841	140.459	145.199	440.875	120.184	139.377	616.533	627.26	615.413	132.164	146.689	102.126	113.314	580.442	99.8697	131.945	593.886	592.305	319.256	111.733	649.979	304.917	619.949	623.513	612.736	135.961	789.667	120.197	625.771	785.488	600.756	584.708	799.828	707.562	96.8957	1081.34	103.708	829.489	866.046
SIK1	146.127	27.9541	25.7422	150.439	59.8219	29.0683	148.673	33.9875	32.0931	75.0067	153.965	28.5678	30.8874	155.447	26.8013	23.8072	150.94	145.679	114.402	64.6899	36.3685	30.0363	24.985	149.451	24.2557	31.1996	27.5797	153.071	24.1133	93.4077	181.694	149.826	33.5749	147.614	22.036	31.7436	186.561	18.7002	145.985	158.24	155.859	152.759	146.857	151.908	17.0433	231.28	153.615	260.786	196.878
KDM6B	151.85	144.391	143.713	145.511	145.094	151.294	148.992	145.085	152.271	151.861	152.444	147.253	145.542	144.797	144.286	144.5	151.636	151.865	151.883	152.435	151.801	144.112	143.945	144.922	144.516	144.452	144.329	151.678	144.284	147.26	154.602	144.533	151.634	151.629	144.03	144.797	156.789	151.062	152.147	152.147	151.741	149.358	152.861	144.279	144.14	154.609	144.512	158.811	156.314
ETS2	159.241	163.321	172.623	155.018	136.461	165.224	258.131	252.732	171.014	171.715	164.421	178.546	182.089	159.825	156.049	229.368	248.956	264.622	186.802	173.017	168.247	240.846	265.924	156.259	147.939	182.937	242.903	252.148	175.573	253.022	268.48	136.71	263.921	265.531	249.166	160.115	271.453	135.947	206.933	279.709	256.228	247.925	257.328	299.077	149.996	261.154	134.911	321.761	276.881
SLC31A2	169.308	169.308	169.308	169.308	169.308	169.308	169.308	169.308	169.308	169.308	169.308	169.308	169.308	169.308	169.308	169.308	169.308	169.308	169.308	169.308	169.308	169.308	169.308	169.308	169.308	169.308	169.308	169.308	169.308	169.308	169.308	169.308	169.308	169.308	169.308	169.308	169.308	169.308	169.308	169.308	169.308	169.308	169.308	169.308	169.308	169.308	169.308	169.308	169.308
PDE4B	171.479	156.242	169.426	168.839	171.124	182.023	169.369	176.721	166.379	183.721	184.823	191.411	177.12	190.654	210.827	171.167	214.181	166.269	160.866	203.251	158.57	153.671	207.387	202.628	167.159	184.076	168.948	180.237	166.659	178.976	181.967	172.226	168.299	172.378	164.124	167.64	189.718	161.242	159.781	226.778	173.463	154.562	193.215	156.351	165.115	204.008	190.31	227.297	179.256
SELPLG	174.104	190.477	167.109	174.507	168.644	185.66	261.441	245.625	192.88	182.925	216.623	174.667	175.055	201.363	174.168	192.397	253.183	254.885	190.418	168.172	246.688	174.688	183.012	173.786	176.369	215.549	268.934	247.16	253.023	199.03	253.205	252.302	253.571	270.913	291.05	193.627	261.528	161.158	272.143	279.879	287.924	268.994	277.546	165.358	158.143	264.177	252.684	252.62	315.176
MFSD1	186.752	211.836	179.686	243.07	185.625	397.299	501.198	429.449	375.424	415.024	197.411	231.565	252.903	346.377	381.662	220.217	470.516	404.364	369.407	381.981	182.213	164.368	157.811	228.412	253.557	287.899	360.25	273.893	399.825	380.955	403.238	128.764	142.878	460.683	446.025	164.049	449.177	134.188	163.342	471.17	335.671	151.794	360.49	134.01	129.874	565.099	142.637	437.83	491.505
MGLL	215.837	243.64	241.611	235.04	233.165	221.97	228.82	263.367	254.662	254.296	225.774	248.787	251.573	233.396	232.735	253.754	240.055	248.336	265.722	266.176	243.907	267.649	265.491	241.542	244.734	249.506	248.164	258.1	261.146	265.061	242.21	219.247	205.805	216.461	217.179	209.285	211.581	205.281	209.216	231.041	207.729	212.408	211.313	209.884	270.215	216.01	205.563	221.428	222.335
CDKN1A	232.688	243.139	243.772	260.858	270.558	233.012	238.152	252.493	242.784	257.505	261.242	244.414	236.676	268.658	238.079	246.491	271.547	265.927	240.883	255.445	230.611	233.084	229.73	261.318	258.386	260.463	241.215	260.787	233.543	266.291	266.556	224.503	264.451	272.238	265.854	238.781	268.989	226.398	239.652	266.847	267.427	239.072	280.267	238.516	222.475	278.025	233.467	279.297	272.188
MAN2B1	252.43	238.34	228.477	246.197	239.024	307.463	319.673	292.793	308.197	313.41	245.955	261.1	235.99	251.234	257.528	239.757	330.039	300.015	295.48	309.263	240.823	231.575	222.143	242.211	258.28	245.399	290.582	248.513	306.78	304.43	314.637	210.72	244.97	261.6	329.54	227.04	320.87	208.392	296.917	316.953	310.65	224.354	288.48	313.839	211.442	357.642	348.321	314.395	326.719
CCNL1	260.896	134.142	379.653	356.377	364.113	392.302	371.69	359.728	126.392	346.543	152.952	110.866	135.795	124.203	126.179	122.904	381.306	371.903	182.87	367.96	259.153	97.8283	99.466	270.651	122.449	127.804	359.239	372.768	118.602	186.767	614.439	93.561	253.076	369.713	127.257	113.728	529.629	107.029	101.032	506.407	368.415	146.791	398.463	598.05	428.381	432.278	344.977	504.664	373.315
TUBB2A	261.901	395.293	437.083	401.019	444.037	380.965	259.889	457.863	428.262	416.764	295.383	517.941	466.597	403.601	446.599	503.021	356.806	394.12	421.83	437.007	324.896	532.989	531.036	434.802	491.04	349.339	295.307	476.176	361.32	498.507	275.063	401.59	253.592	316.162	400.884	304.898	293.101	250.966	286.562	407.675	259.184	376.241	302.336	254.373	521.287	280.129	249.588	265.974	259.318
EGR3	332.172	332.172	332.172	332.172	332.172	332.172	332.172	332.172	332.172	332.172	332.172	332.172	332.172	332.172	332.172	332.172	332.172	332.172	332.172	332.172	332.172	332.172	332.172	332.172	332.172	332.172	332.172	332.172	332.172	332.172	332.172	332.172	332.172	332.172	332.172	332.172	332.172	332.172	332.172	332.172	332.172	332.172	332.172	332.172	332.172	332.172	332.172	332.172	332.172
CD68	674.079	674.085	671.815	678.551	671.548	697.13	764.94	724.789	722.548	724.456	677.013	685.451	671.256	723.06	729.255	671.305	738.543	729.484	722.519	683.169	678.78	672.356	661.299	659.156	669.244	692.803	719.948	688.601	719.761	687.839	715.891	669.057	711.654	733.873	743.507	681.702	732.406	663.532	722.252	724.784	739.305	673.752	727.717	721.961	671.843	768.827	722.009	736.155	747.834
ID2	806.648	720.226	688.694	800.107	865.115	779.004	722.068	737.771	785.171	788.168	804.806	715.527	703.588	766.908	769.097	741.632	752.234	745.734	776.892	769.125	765.387	700.591	730.419	751.339	780.424	692.312	684.545	785.763	826.212	728.552	849.967	694.424	688.342	830.314	773.274	688.836	773.416	814.999	813.132	836.814	777.639	693.059	822.351	852.274	683.114	851.488	699.812	836.979	865.004
B2M	12125	10913.9	10807.6	10772.7	11607.5	12412.7	13015.3	12343.7	11221.1	12381.1	12180.4	11095.2	10913.3	10973.3	12281.1	11273.6	12619.9	12215.4	11212.1	12471.6	10935.9	10717.2	10642.4	10873.3	11063.8	11436.7	11397.9	10919.6	11288.7	11144	10961.2	12321.6	12321	12628.8	12844.5	12681.4	13009.8	10515.1	12931.3	12494.2	11004.9	12327.4	12805.6	11708.4	10457.5	13273	11602.1	12503	12696.5
[truncated: 1 more columns]

## Sheet: 5ALA+ gene signature
ALA_pos_signature_251	Annotation
IL10RA	GPM
METRNL	GPM
RIN3	GPM
TBC1D22A	GPM
AXL	Inf
CCL22	Inf
CCR7	Inf
CCRL2	Inf
CD14	Inf
CD40	Inf
CMKLR1	Inf
CSF3	Inf
CXCL9	Inf
CYBB	Inf
EBI3	Inf
GNA15	Inf
GPR132	Inf
ICAM4	Inf
ICOSLG	Inf
IL10	Inf
KLF6	Inf
LIF	Inf
MARCO	Inf
MEP1A	Inf
NDP	Inf
NFKB1	Inf
NLRP3	Inf
NMUR1	Inf
NOD2	Inf
OLR1	Inf
OSMR	Inf
PDE4B	Inf
PIK3R5	Inf
PTAFR	Inf
RIPK2	Inf
SCARF1	Inf
SLC31A2	Inf
TLR1	Inf
CD44	Inf_wound
C5AR1	Inf_wound
CCL2	Inf_wound
CCL20	Inf_wound
CXCL8	Inf_wound
HBEGF	Inf_wound
ICAM1	Inf_wound
IL18	Inf_wound
IL1A	Inf_wound
IL1B	Inf_wound
IL6	Inf_wound
IRAK2	Inf_wound
NFKBIA	Inf_wound
PTGER4	Inf_wound
SERPINE1	Inf_wound
SPHK1	Inf_wound
B4GALT1	Inf_wound
CD83	Inf_wound
CXCL2	Inf_wound
CXCL3	Inf_wound
DUSP1	Inf_wound
ETS2	Inf_wound
FOSL1	Inf_wound
GADD45B	Inf_wound
IER2	Inf_wound
KLF2	Inf_wound
MAFF	Inf_wound
MAP2K3	Inf_wound
NFKB2	Inf_wound
NR4A2	Inf_wound
PLAUR	Inf_wound
PTGS2	Inf_wound
NCF2	Inf_wound
ITPRIP	Inf_wound
PRDM1	Inf_wound
STX11	Inf_wound
RGS1	Inf_wound
RILPL2	Inf_wound
SH3TC1	Inf_wound
ALOX5AP	Inf_wound
CTSS	Inf_wound
SERPINB1	Inf_wound
IL1RN	Inf_wound
CSF2RB	Inf_wound
PLBD1	Inf_wound
TOR4A	Inf_wound
OSM	Inf_wound
TBXAS1	Inf_wound
FMNL1	Inf_wound
G0S2	Inf_wound
LCP1	Inf_wound
GOLGA4	Inf_wound
SNTB2	Inf_wound
CYTIP	Inf_wound
RASAL3	Inf_wound
HCK	Inf_wound
RAB20	Inf_wound
SORBS2	Inf_wound
SLC7A7	Inf_wound
CYBA	Inf_wound
ALDH3B1	Inf_wound
CYTH4	Inf_wound
EREG	Inf_wound
CMTM7	Inf_wound
OLFML3	Inf_wound
NEK1	Inf_wound
SERPINB9	Inf_wound
PIGR	Inf_wound
TNFAIP8L3	Inf_wound
SLC16A3	Inf_wound
SLC2A5	Inf_wound
ABL2	Inf_wound
SCARA3	Inf_wound
AKAP9	Inf_wound
ITGA9	Inf_wound
ARHGDIB	Inf_wound
FCGBP	Inf_wound
UCP2	Inf_wound
B2M	Inf_wound
RNASET2	Inf_wound
S100A11	Inf_wound
DMD	Inf_wound
NEXN	Inf_wound
TMTC3	Inf_wound
ATP8B4	Inf_wound
SELPLG	Inf_wound
S100A4	Inf_wound
RGS10	Inf_wound
CD68	Inf_wound
MMP19	Inf_wound
IL1R2	Inf_wound
GNA14	Inf_wound
GYPC	Inf_wound
IL31RA	Inf_wound
MEIS2	Inf_wound
CAPG	Inf_wound
MGLL	Inf_wound
ITGB6	Inf_wound
CD180	Inf_wound
BTBD11	Inf_wound
NDNF	Inf_wound
FAM210B	Inf_wound
TMSB4X	Inf_wound
PTPN14	Inf_wound
DENND3	Inf_wound
TGM4	Inf_wound
SULF1	Inf_wound
IFITM2	Inf_wound
ABI3BP	Inf_wound
NEDD4	Inf_wound
TMSB10	Inf_wound
MUC17	Inf_wound
CHIC1	Inf_wound
ENPP5	Inf_wound
ALPK2	Inf_wound
GFPT1	Inf_wound
EPSTI1	Inf_wound
XKR3	Inf_wound
MMP25	Inf_wound
PMM2	Inf_wound
RBFOX3	Inf_wound
PLS1	Inf_wound
SLFN5	Inf_wound
PICK1	Inf_wound
NDST3	Inf_wound
ENAM	Inf_wound
RYR2	Inf_wound
PCSK5	Inf_wound
POLR2L	Inf_wound
LOC442497	Inf_wound
IKZF3	Inf_wound
FBLN1	Inf_wound
RELN	Inf_wound
PTPRQ	Inf_wound
IL4R	Mesenchymal
ITGA5	Mesenchymal
MSR1	Mesenchymal
TLR2	Mesenchymal
DRAM1	Mesenchymal
ALOX5	Mesenchymal
BNC2	Mesenchymal
C1orf54	Mesenchymal
COL8A2	Mesenchymal
COLGALT1	Mesenchymal
CTSB	Mesenchymal
CTSC	Mesenchymal
DAB2	Mesenchymal
DSC2	Mesenchymal
FCGR2A	Mesenchymal
FES	Mesenchymal
FURIN	Mesenchymal
LHFPL2	Mesenchymal
LRRFIP1	Mesenchymal
LTBP2	Mesenchymal
MAN1A1	Mesenchymal
MAN2A1	Mesenchymal
MAN2B1	Mesenchymal
MAPK13	Mesenchymal
MFSD1	Mesenchymal
PLA2G15	Mesenchymal
PYGL	Mesenchymal
SEC24D	Mesenchymal
SIGLEC9	Mesenchymal
SP100	Mesenchymal
ST14	Mesenchymal
SWAP70	Mesenchymal
TEC	Mesenchymal
TRPM2	Mesenchymal
ATF3	TNFA
B4GALT5	TNFA
BCL3	TNFA
BIRC3	TNFA
BTG3	TNFA
CCL4	TNFA
CCNL1	TNFA
CDKN1A	TNFA
CSF2	TNFA
DNAJB4	TNFA
DUSP2	TNFA
DUSP4	TNFA
DUSP5	TNFA
EGR2	TNFA
EGR3	TNFA
FOSL2	TNFA
ID2	TNFA
KDM6B	TNFA
KLF4	TNFA
LITAF	TNFA
MAP3K8	TNFA
NFKBIE	TNFA
NINJ1	TNFA
NR4A1	TNFA
NR4A3	TNFA
PANX1	TNFA
PDLIM5	TNFA
PER1	TNFA
PHLDA2	TNFA
PLEK	TNFA
PNRC1	TNFA
PPP1R15A	TNFA
REL	TNFA
RNF19B	TNFA
SAT1	TNFA
SGK1	TNFA
SIK1	TNFA
SMAD3	TNFA
SOCS3	TNFA
SPSB1	TNFA
TNFAIP2	TNFA
TNFAIP8	TNFA
TRIB1	TNFA
TUBB2A	TNFA
ZFP36	TNFA

## Sheet: High res exp_Dev_5ALA+ sig
GeneSymbol	Core_27	Core_28	Core_29	Core_30	Core_31	Core_33	Core_34	Core_37	Core_38	Core_40	Rim_27	Rim_28	Rim_29	Rim_30	Rim_31	Rim_33	Rim_34	Rim_37	Rim_38	Rim_40	Inv_27	Inv_28	Inv_29	Inv_30	Inv_31	Inv_33	Inv_34	Inv_37	Inv_38	Inv_40	Neg_27	Neg_28	Neg_29	Neg_30	Neg_31	Neg_33	Neg_34	Neg_37	Neg_38	Neg_40	Pos_27	Pos_28	Pos_29	Pos_30	Pos_31	Pos_33	Pos_34	Pos_37	Pos_38
MAN1A1	48.0396	122.889	56.5314	114.482	56.2644	207.488	749.605	647.676	164.014	136.098	69.7323	121.294	128.375	150.61	133.418	190.597	666.608	272.404	166.346	135.094	66.8923	179.632	639.33	61.893	79.945	171.925	669.57	226.108	174.08	165.443	193.981	50.7697	100.369	275.982	205.534	60.178	704.693	41.2564	100.573	288.271	239.652	100.546	643.554	1103.12	42.9302	685.723	42.5612	660.575	738.011
TMTC3	56.0665	57.4299	58.6061	65.3195	66.7559	64.9044	61.928	65.3013	61.3154	68.0042	58.7239	58.2444	58.7747	68.9034	58.9674	63.4535	61.2449	60.2089	65.6069	67.5959	50.5638	57.6158	62.9898	66.1877	67.0992	63.1115	60.1944	63.9286	66.3269	66.5781	57.7245	35.9584	69.9079	45.4727	44.822	41.13	49.0098	38.7841	49.9308	59.4	45.8683	47.7815	47.6106	65.1178	68.4471	45.7341	34.7024	45.0588	45.3344
MAN2A1	69.9863	76.9864	75.9536	73.3314	71.3039	92.4024	90.8709	73.8999	70.5288	75.7108	71.8948	75.4464	72.6277	73.2437	73.7641	74.8448	80.2995	91.0691	71.0662	77.8623	70.657	71.8602	75.3595	70.8286	70.3987	87.1373	84.1508	93.6379	79.4614	89.8205	70.1597	73.1926	72.7893	74.0531	71.3437	70.6386	85.8772	71.4849	71.163	82.0724	72.0205	74.7419	78.4512	99.9921	71.7157	86.8516	84.2982	72.9468	71.2868
DNAJB4	81.1962	97.5926	81.7796	76.3841	90.7462	132.383	78.3501	83.8977	124.852	83.5368	72.15	64.8453	90.3866	79.5165	65.2599	127.171	87.3543	78.9293	87.4527	73.1508	91.0831	73.4581	121.781	62.9664	75.2273	128.857	122.667	128.519	126.233	64.7974	69.6725	75.3413	87.5732	120.106	65.5666	74.036	120.887	81.0831	84.2334	79.1387	77.0702	76.0828	81.4634	164.586	68.255	127.582	100.154	73.6113	74.9371
B4GALT5	96.7429	129.257	117.725	114.894	102.646	135.218	109.472	103.785	114.396	104.98	100.77	112.47	103.928	116.919	124.658	110.95	99.4491	112.194	105.66	104.004	110.645	127.727	110.636	110.37	106.908	118.929	109.555	115.125	105.286	102.251	122.07	110.641	108.435	105.732	128.014	94.4772	104.477	93.5813	117.541	101.73	104.73	121.984	118.28	95.5664	86.3491	108.365	103.784	131.25	103.493
DMD	109.197	130.338	111.321	160.859	96.8118	145.856	90.7675	150.069	149.232	132.958	117.532	132.57	148.361	140.982	94.0709	153.129	94.0992	121.07	138.797	105.357	107.201	122.442	147.529	168.519	89.3825	151.558	147.776	125.377	143.876	100.857	105.024	54.6871	70.222	85.031	69.3937	64.2841	92.6961	50.9222	66.8002	70.2733	74.7637	60.9334	63.8432	163.945	158.412	70.3201	55.4534	91.6172	64.3894
GOLGA4	132.366	131.935	131.95	132.11	131.399	132.229	131.411	131.621	132.36	131.892	131.425	130.859	132.031	132.248	131.423	132.174	132.579	131.159	132.376	132.372	132.105	130.652	132.028	130.732	131.747	132.187	132.09	131.749	132.339	132.013	132.323	131.329	131.85	131.641	132.333	131.465	132.401	130.986	132.603	131.563	132.636	131.264	131.63	133.006	132.155	131.952	133.072	131.493	131.897
CD44	144.73	134.385	123.272	126.381	147.678	132.941	136.503	122.259	144.346	143.446	140.506	129.561	140.558	139.112	134.453	131.836	147.678	146.687	130.701	142.342	121.198	126.805	153.111	129.272	118.052	135.075	147.009	127.619	144.23	130.186	142.368	147.673	143.24	146.454	140.083	154.644	126.015	157.238	136.581	133.171	151.23	143.525	148.701	148.772	152.95	139.944	137.595	134.667	146.986
PDLIM5	152.422	206.443	174.169	177.444	159.348	200.261	204.701	174.746	239.427	220.311	155.928	180.55	165.614	223.869	213.095	204.294	178.718	211.895	200.896	172.125	180.884	173.286	179.121	140.703	200.176	167.409	171.773	228.313	168.825	215.251	180.514	203.923	171.837	163.844	190.094	155.127	143.806	192.829	166.491	190.478	148.504	182.573	165.632	190.26	155.046	160.48	118.487	144.468	149.601
SPSB1	159.069	138.573	172.955	222.3	357.233	401.068	327.391	183.463	353.294	359.799	398.009	208.483	218.515	294.975	280.478	172.537	399.39	393.551	408.99	352.839	193.746	86.8395	106.983	101.374	230.956	281.549	166.439	141.123	165.175	300.109	268.497	112.092	130.913	103.564	97.9802	93.5787	266.842	44.9575	92.816	156.485	148.017	84.6779	101.641	429.115	401.441	152.195	52.4737	215.01	146.439
FBLN1	160.816	291.441	664.487	88.7043	104.485	175.436	209.652	651.353	637.491	327.291	172.305	369.203	710.767	637.78	244.712	213.065	703.544	621.065	358.622	452.642	69.9524	274.164	474.678	73.0791	88.2293	257.938	530.572	308.683	653.008	455.667	53.4051	79.8403	80.1548	121.839	157.051	64.7338	143.024	37.9574	104.63	310.882	656.856	301.723	88.6916	877.272	766.207	81.7189	837.743	719.462	139.414
FURIN	168.121	166.83	169.884	167.63	168.941	168.867	184.309	162.524	167.321	186.524	166.597	165.472	164.038	166.281	166.388	166.775	188.496	170.088	167.437	189.037	164.718	168.307	170.05	165.354	167.67	166.256	166.042	164.995	168.669	185.514	165.609	169.355	166.968	166.081	168.593	166.779	185.926	190.169	167.34	189.195	164.588	168.225	167.965	209.247	170.021	167.196	186.108	186.761	163.895
PMM2	179.566	194.745	327.647	224.901	225.034	315.567	278.969	210.004	235.122	323.86	166.174	228.465	197.124	327.27	279.004	194.226	319.9	344.508	249.757	368.359	167.949	160.911	159.645	223.019	221.229	194.096	159.959	223.108	200.096	319.432	211.617	150.206	153	195.89	200.327	160.977	259.173	408.84	185.851	346.696	151.629	157.056	181.093	150.172	366.305	234.478	153.805	178.094	249.228
PER1	181.741	181.741	181.741	181.741	181.741	181.741	181.741	181.741	181.741	181.741	181.741	181.741	181.741	181.741	181.741	181.741	181.741	181.741	181.741	181.741	181.741	181.741	181.741	181.741	181.741	181.741	181.741	181.741	181.741	181.741	181.741	181.741	181.741	181.741	181.741	181.741	181.741	181.741	181.741	181.741	181.741	181.741	181.741	181.741	181.741	181.741	181.741	181.741	181.741
SH3TC1	195.836	200.195	194.044	200.432	195.571	197.99	316.537	195.029	219.128	196.712	190.563	195.281	199.109	197.665	195.896	201.996	316.911	201.233	200.441	202.144	195.43	198.421	198.21	200.751	201.731	219.529	214.554	195.064	192.322	214.04	356.206	197.382	196.637	207.533	309.677	199.494	307.767	403.306	207.945	294.177	295.124	203.554	315.882	439.888	199.824	295.549	195.572	393.318	295.124
NFKB2	199.31	199.31	199.31	199.31	199.31	199.31	199.31	199.31	199.31	199.31	199.31	199.31	199.31	199.31	199.31	199.31	199.31	199.31	199.31	199.31	199.31	199.31	199.31	199.31	199.31	199.31	199.31	199.31	199.31	199.31	199.31	199.31	199.31	199.31	199.31	199.31	199.31	199.31	199.31	199.31	199.31	199.31	199.31	199.31	199.31	199.31	199.31	199.31	199.31
SMAD3	203.174	168.697	153.442	182.448	166.544	199.129	183.278	199.238	159.644	192.567	202.465	164.948	163.808	153.437	168.524	206.201	167.782	181.965	150.297	197.732	213.819	185.744	201.256	203.586	163.974	168.689	155.935	175.044	164.709	206.815	211.95	154.623	95.6581	118.591	105.919	114.05	199.647	68.9199	160.774	147.541	107.218	104.501	116.828	226.613	64.3227	119.779	66.4427	170.336	206.935
SCARA3	273.787	262.989	257.416	240.165	212.83	243.063	279.886	198.195	250.425	257.419	255.675	250.008	265.873	254.692	219.714	199.765	264.787	222.519	219.29	223.896	226.51	234.185	251.256	223.392	206.222	267.135	234.632	248.826	226.878	186.016	220.416	258.853	281.602	266.316	270.305	274.49	263.796	297.744	287.784	274.945	287.316	256.514	297.744	297.739	253.981	266.633	297.406	297.744	285.091
MAP2K3	322.488	322.488	322.488	322.488	322.488	322.488	322.488	322.488	322.488	322.488	322.488	322.488	322.488	322.488	322.488	322.488	322.488	322.488	322.488	322.488	322.488	322.488	322.488	322.488	322.488	322.488	322.488	322.488	322.488	322.488	322.488	322.488	322.488	322.488	322.488	322.488	322.488	322.488	322.488	322.488	322.488	322.488	322.488	322.488	322.488	322.488	322.488	322.488	322.488
ID2	729.961	817.492	759.574	812.09	653.703	811.556	798.251	801.48	837.974	783.963	766.545	837.415	755.263	845.02	759.658	810.577	788.802	860.685	767.817	796.954	812.256	799.125	805.297	843.178	827.563	746.724	752.597	812.674	650.807	794.117	642.922	805.247	732.348	692.672	808.834	746.651	759.49	601.856	651.947	648.555	770.273	735.202	644.375	534.064	716.775	669.469	727.576	537.92	695.51
[truncated: 1 more columns]

## Sheet: High res exp_IWR_5ALA+ sig
GeneSymbol	Core_27	Core_28	Core_29	Core_30	Core_31	Core_33	Core_34	Core_37	Core_38	Core_40	Rim_27	Rim_28	Rim_29	Rim_30	Rim_31	Rim_33	Rim_34	Rim_37	Rim_38	Rim_40	Inv_27	Inv_28	Inv_29	Inv_30	Inv_31	Inv_33	Inv_34	Inv_37	Inv_38	Inv_40	Neg_27	Neg_28	Neg_29	Neg_30	Neg_31	Neg_33	Neg_34	Neg_37	Neg_38	Neg_40	Pos_27	Pos_28	Pos_29	Pos_30	Pos_31	Pos_33	Pos_34	Pos_37	Pos_38
REL	1	1	1	1	1	56.7313	33.9921	22.5308	17.0671	1	1	1	1	1	1	1	45.7288	29.3991	1	1	1	1	1	1	1	1	33.2736	42.7773	1	1	38.3831	1	84.0783	38.3831	1	1	74.5746	1	1	87.0298	98.0323	1	25.0235	1	58.3681	63.8318	75.2931	79.6841	70.7001
EPSTI1	1	37.2672	1	10.1322	1	492.096	628.327	37.1752	706.534	222.261	1	1	1	360.994	38.2297	4.32522	509.553	159.418	14.2997	226.022	1	8.6358	1.35644	14.9112	1	14.1781	38.9261	236.228	92.5165	117.956	2.79985	33.7941	1	683.608	346.234	15.7876	715.048	1	234.436	690.024	1	1	4.90894	1	965.023	489.47	570.904	1	556.72
TNFAIP8	3.70701	3.70701	3.70701	3.70701	3.70701	3.70701	187.715	3.70701	7.1738	12.043	3.70701	3.70701	3.70701	3.70701	3.70701	3.70701	191.182	3.70701	166.366	3.70701	3.70701	3.70701	3.70701	3.70701	3.70701	3.70701	3.70701	3.70701	15.5153	3.70701	3.70701	27.9171	3.70701	196.051	187.715	3.70701	187.715	3.70701	3.70701	350.374	211.925	3.70701	3.70701	3.70701	3.70701	187.715	371.723	187.715	199.523
ICAM1	3.96966	1	9.05221	95.5825	435.504	1	366.412	260.963	262.932	1	1	256.47	7.57726	1	202.14	1	9.82442	951.596	1003.74	1	3.86792	9.05221	1	1	1	1	2.6181	1	3.86792	7.57726	898.293	1	1	314.267	1	2.6181	732.912	1072.83	1	1052.52	1257.24	488.465	900.262	1	11.9887	633.679	1415.96	647.154	1125.8
CXCL9	5.97568	28.9522	4.14947	12.5	5.97568	85.8343	76.4556	76.8324	55.0877	85.8343	2.32325	10.4137	8.58745	7.0214	2.32325	13.8059	54.5248	10.6738	31.9408	76.8324	4.14947	2.32325	2.32325	42.5087	13.8059	10.1229	7.8019	31.9408	39.3766	76.8324	5.97568	1	1	30.3747	10.986	10.7685	30.8951	1	1	57.6263	1	1	2.32325	1	1	78.3985	100.982	1	51.5107
FMNL1	13.8754	17.1232	13.8754	18.1757	13.8754	13.8754	244.331	13.8754	13.8754	13.8754	13.8754	13.8754	15.4692	13.8754	33.2099	13.8754	244.331	225.471	17.1232	18.1342	28.3193	13.8754	13.8754	13.8754	38.2006	18.1342	162.586	462.096	52.4321	15.4692	13.8754	18.1757	393.042	220.958	410.645	28.3193	244.331	13.8754	244.331	692.552	33.2099	38.2006	13.8754	474.787	13.8754	244.331	451.414	641.101	455.926
SLC16A3	28.7526	28.7526	28.7526	28.7526	337.848	29.2723	585.384	28.7526	28.7526	29.2723	28.7526	57.2071	28.7526	842.338	348.649	38.3614	950.615	206.382	28.7526	41.4143	28.7526	28.7526	28.7526	28.7526	28.7526	28.7526	28.7526	28.7526	28.7526	28.7526	28.7526	28.7526	659.777	350.682	41.4143	38.3614	865.861	28.7526	628.686	1135.81	224.367	263.455	543.932	672.61	28.7526	350.682	670.578	350.682	528.311
BTG3	33.4488	290.349	380.625	380.625	380.625	380.625	389.717	1	413.006	343.217	425.694	431.457	430.386	424.689	395.566	244.867	404.832	1	385.471	347.109	276.937	199.691	433.163	397.579	410.533	422.748	428.477	280.192	366.023	380.625	262.536	292.359	441.365	380.625	399.82	264.546	418.045	442.39	64.7245	345.481	378.717	311.517	434.427	324.484	445.857	407.207	315.392	429.182	183.015
CD180	39.3889	39.3889	39.3889	66.1272	39.3889	72.2609	66.1272	541.573	39.3889	50.9165	39.3889	39.3889	39.3889	39.3889	541.967	39.3889	541.573	541.573	57.7885	39.3889	39.3889	39.3889	39.3889	39.3889	72.2609	39.3889	43.1924	541.573	39.7825	57.7885	75.2444	39.3889	39.3889	432.828	923.485	39.3889	39.3889	1077.09	39.3889	75.2444	39.3889	39.3889	541.573	39.3889	1043.76	541.573	39.3889	578.707	541.573
ENAM	40.9386	40.9386	40.9386	40.9386	40.9386	40.9386	40.9386	40.9386	913.728	913.728	40.9386	913.728	40.9386	40.9386	40.9386	40.9386	40.9386	41.9611	40.9386	913.728	151.879	913.728	913.728	40.9386	40.9386	41.9611	40.9386	40.9386	41.7055	40.9386	40.9386	40.9386	40.9386	40.9386	914.494	40.9386	913.728	1024.67	914.75	40.9386	40.9386	40.9386	914.75	40.9386	1786.52	40.9386	40.9386	40.9386	40.9386
MEP1A	43.0575	288.73	43.0575	43.9382	43.0575	43.9382	43.0575	45.6997	44.8189	45.6997	45.6997	43.9382	48.9924	43.0575	43.9382	47.4611	47.4611	56.5613	46.5804	47.4611	304.09	46.5804	65.9967	44.8189	46.5804	52.4728	62.8217	54.5361	47.4611	51.3667	298.145	43.0575	43.0575	56.3544	308.146	299.328	46.5804	43.0575	288.73	50.984	43.0575	43.0575	299.385	43.0575	534.402	294.665	43.0575	296.158	302.234
SNTB2	43.3376	10.2423	19.7922	52.6003	41.2337	612.238	609.915	23.8455	294.919	598.96	620.402	10.2423	630.274	10.2423	51.1056	33.0703	619.56	10.2423	619.761	589.934	10.2423	40.3916	622.506	10.2423	10.2423	30.7473	10.4341	10.2423	35.4674	603.014	10.2423	10.4999	11.6286	10.4999	10.4999	10.4999	11.0854	848.862	10.4999	53.1244	10.6916	11.343	10.4999	13.2113	1168.58	11.3711	10.7575	10.4999	12.9537
SPSB1	45.2421	112.346	83.1073	2.94198	376.565	376.565	376.565	17.7564	376.565	376.565	376.565	58.6759	2.94198	2.94198	2.94198	38.8063	376.565	376.565	376.565	376.565	23.523	84.5213	87.936	76.0758	2.94198	2.94198	100.755	104.849	44.9813	306.035	2.94198	103.388	184.018	45.2345	58.0886	138.04	2.94198	58.1281	76.7352	117.95	57.8354	86.4582	45.4952	750.189	679.658	75.8226	3.44833	2.94198	58.9291
ATP8B4	50.1644	36.0865	78.9032	78.9828	78.8255	59.5165	68.9839	71.323	50.275	44.6849	50.4044	24.4763	79.0595	79.3607	55.5219	33.9752	76.6506	48.0547	61.6027	34.968	61.0272	79.0602	79.2727	79.3655	79.1135	33.5611	68.3876	42.4939	76.0307	69.5688	67.949	69.6243	79.7071	74.4962	68.2061	79.4168	68.1909	68.0618	79.1262	59.3241	74.0362	23.5109	54.3664	79.6469	62.5357	67.7575	67.928	66.6462	69.8614
RYR2	53.6698	72.2561	55.1439	54.7299	53.9674	54.8423	53.7706	772.287	53.7546	67.039	53.4512	762.492	762.492	65.4756	54.8423	772.287	64.8911	73.8877	54.9772	54.2984	75.5813	782.082	782.082	55.3746	53.2107	762.492	762.492	782.082	54.856	762.492	53.7546	77.7614	53.0572	76.4914	64.4154	64.2148	62.4614	782.082	76.1574	52.996	52.7221	75.649	72.2561	52.7621	1472.32	74.4316	52.8157	62.4614	76.1286
PIGR	55.6216	55.6216	55.6216	55.6216	55.6216	55.6216	55.6216	55.6216	55.6216	55.6216	55.6216	55.6216	55.6216	55.6216	55.6216	55.6216	55.6216	55.6216	55.6216	55.6216	55.6216	55.6216	55.6216	55.6216	55.6216	55.6216	55.6216	55.6216	55.6216	55.6216	55.6216	55.6216	55.6216	55.6216	55.6216	55.6216	55.6216	55.6216	55.6216	55.6216	55.6216	55.6216	55.6216	55.6216	55.6216	55.6216	55.6216	55.6216	55.6216
IL10	61.4792	61.4792	61.4792	61.4792	61.4792	61.4792	75.895	91.4458	62.8358	61.7108	61.4792	61.4792	61.4792	61.4792	62.0128	62.6256	83.3366	76.9446	61.8325	61.4792	61.4792	61.4792	61.4792	61.4792	61.4792	61.4792	61.5352	61.4792	74.453	61.4792	75.895	61.4792	61.4792	85.4121	61.7108	72.1428	104.505	61.4792	75.895	89.0623	91.0071	87.6203	88.8728	61.4792	61.4792	90.3107	97.6964	75.895	75.895
MUC17	64.5847	64.5847	278.057	64.5847	64.5847	64.5847	278.057	64.5847	64.5847	64.5847	64.5847	64.5847	110.954	64.5847	64.9567	64.5847	278.057	64.5847	128.713	64.5847	64.5847	64.5847	278.057	64.5847	64.5847	64.5847	64.5847	65.3288	64.5847	64.5847	64.5847	64.5847	342.186	278.057	64.5847	278.801	278.057	324.427	64.5847	64.5847	64.5847	64.5847	278.429	288.869	491.53	64.5847	64.5847	64.5847	75.3965
MAPK13	64.7679	64.7679	64.7679	64.7679	64.7679	64.7679	205.023	168.493	64.7679	109.047	64.7679	64.7679	64.7679	131.106	107.729	64.7679	247.44	168.493	143.715	64.7679	64.7679	64.7679	264.485	64.7679	64.7679	64.7679	64.7679	101.299	64.7679	64.7679	64.7679	64.7679	64.7679	64.7679	64.7679	64.7679	251.318	64.7679	64.7679	212.771	234.83	64.7679	147.593	64.7679	64.7679	160.76	272.217	211.454	168.493
MAN2B1	72.451	72.451	72.451	72.451	72.451	72.451	72.451	72.451	72.451	72.451	72.451	72.451	72.451	72.451	72.451	72.451	72.451	72.451	72.451	72.451	72.451	72.451	72.451	72.451	72.451	72.451	72.451	72.451	72.451	72.451	72.451	72.451	72.451	72.451	72.451	72.451	72.451	72.451	72.451	72.451	72.451	72.451	72.451	72.451	72.451	72.451	72.451	72.451	72.451
NOD2	72.7067	14.0067	60.3633	10.6055	16.8741	83.8669	144.894	83.8669	103.195	66.946	49.0377	22.609	75.1654	14.0067	14.0067	26.1594	161.585	78.132	92.4692	89.027	46.853	48.8969	75.1687	8.38872	8.38091	14.0067	58.3194	19.7416	92.4692	19.7416	49.0344	8.27842	8.69908	8.6958	17.6544	34.0787	80.7692	8.38419	19.7416	128.204	8.37247	77.5606	78.4383	10.6087	8.39199	78.132	147.992	83.6366	78.132
DMD	74.4429	74.4429	74.4429	278.125	74.4429	278.125	75.5985	278.125	278.125	74.4429	74.4429	74.4429	217.875	278.125	74.647	278.125	74.4429	74.4429	74.4429	74.4429	74.4429	74.4429	278.125	278.125	74.4429	278.125	74.4429	74.4429	278.125	74.4429	74.4429	74.4429	75.7309	75.1964	75.5985	74.4429	74.4429	74.4429	75.1964	74.4429	74.647	74.4429	74.4429	421.557	481.807	74.4429	74.4429	75.7309	74.4429
IKZF3	90.1243	419.181	91.098	87.2032	87.2032	252.218	603.931	436.431	207.596	461.168	92.0717	91.098	90.1243	88.1769	90.1243	218.977	380.795	256.113	145.756	91.098	90.1243	336.186	428.339	91.098	91.098	173.119	308.935	471.309	325.434	336.186	337.16	310.179	87.2032	90.1243	392.176	94.9928	439.072	87.2032	367.463	420.508	87.2032	672.9	320.32	370.104	441.391	87.2032	87.2032	418.207	321.988
CYTIP	104.35	104.35	104.35	107.502	104.35	115.977	643.619	140.051	101.198	138.453	94.8932	104.35	107.502	200.169	130.52	101.198	710.892	142.47	132.896	110.655	107.502	110.655	101.198	101.198	107.502	104.35	245.827	193.047	142.698	107.502	101.198	243.796	2211.87	703.77	649.177	110.655	756.551	860.711	653.193	1063.07	847.9	1305.35	104.35	94.8932	94.8932	1727.32	1116.34	1359.81	650.774
B4GALT5	111.102	100.196	110.452	110.629	107.956	110.629	108.192	115.086	120.791	112.53	107.956	84.9771	84.741	121.785	107.956	121.592	107.956	106.205	107.956	131.666	121.742	92.4874	89.3146	112.728	107.956	94.9423	91.5518	97.5756	108.451	114.931	113.349	89.8611	94.2371	94.9423	94.1084	87.7417	87.7417	84.741	100.196	108.619	98.3225	100.861	92.4874	87.731	84.741	92.6166	131.171	100.861	93.798
TMTC3	111.329	109.977	123.335	244.672	96.735	244.672	115.122	244.672	96.735	244.672	113.447	100.779	112.656	194.188	115.697	244.672	108.093	104.682	96.735	244.672	127.956	103.326	244.672	244.672	168.88	96.735	114.266	96.735	96.735	244.672	117.541	96.735	342.125	111.329	117.541	108.994	112.656	96.735	108.231	116.179	104.948	99.2818	113.447	392.609	316.817	108.388	96.7404	98.6185	114.271
SP100	113.119	114.983	100.731	112.181	107.058	376.289	250.137	103.468	119.291	184.15	128.953	137.749	109.782	113.762	111.119	107.058	258.851	315.042	229.619	172.249	128.953	111.119	168.882	125.305	115.267	109.782	102.92	103.83	229.218	134.657	114.983	110.895	108.282	265.96	247.608	103.399	144.298	339.063	113.119	375.887	175.485	185.61	104.254	122.378	100.307	260.431	393.646	271.974	330.82
RELN	113.504	8.97569	7.82112	4.78985	7.3695	7.04669	7.3695	113.504	14.7627	6.49261	113.504	116.078	16.6974	6.57924	7.3695	113.504	5.81151	7.04669	14.1235	8.58471	7.04669	116.078	116.078	8.10453	7.04669	45.2262	12.1888	108.356	14.7627	14.1235	70.4184	97.1107	4.96732	7.42343	5.81151	8.98142	6.40178	190.704	7.42343	5.56428	5.11267	6.32788	13.4786	146.541	171.733	5.75686	207.097	7.42343	14.1235
NR4A2	128.665	128.665	163.675	128.665	128.665	128.665	178.977	147.6	144.186	128.665	128.665	128.665	128.665	164.838	128.665	152.502	128.729	164.838	128.665	128.665	128.665	139.399	173.376	266.264	128.665	128.665	158.133	251.191	166.665	131.91	201.686	205.677	205.189	196.149	144.186	213.847	314.749	128.665	179.181	196.084	196.084	242.685	243.267	238.087	128.665	263.504	306.86	294.773	235.867
MAN2A1	131.894	131.894	131.894	131.894	131.894	131.894	131.894	131.894	131.894	131.894	131.894	131.894	131.894	131.894	131.894	131.894	131.894	131.894	131.894	131.894	131.894	131.894	131.894	131.894	131.894	131.894	131.894	131.894	131.894	131.894	131.894	131.894	131.894	131.894	131.894	131.894	131.894	131.894	131.894	131.894	131.894	131.894	131.894	131.894	131.894	131.894	131.894	131.894	131.894
ALDH3B1	133.884	142.603	191.082	119.718	135.155	189.882	177.118	186.19	173.408	190.686	138.233	140.974	187.054	186.035	191.082	164.269	177.118	188.962	172.109	130.611	143.473	194.804	167.609	144.503	155.223	186.017	146.275	188.962	188.37	144.896	121.143	189.8	160.117	184.924	184.036	147.375	173.852	194.789	158.46	171.582	170.511	167.23	194.714	194.699	159.416	175.725	162.459	175.298	177.118
PRDM1	135.968	135.968	135.968	135.968	135.968	135.968	135.968	135.968	135.968	135.968	135.968	135.968	135.968	135.968	135.968	135.968	135.968	135.968	135.968	135.968	135.968	135.968	135.968	135.968	135.968	135.968	135.968	135.968	135.968	135.968	135.968	135.968	135.968	135.968	135.968	135.968	135.968	135.968	135.968	135.968	135.968	135.968	135.968	135.968	135.968	135.968	135.968	135.968	135.968
NDST3	148.435	148.408	148.408	148.42	148.954	148.408	148.408	1073.09	1073.09	148.817	148.414	1073.09	1073.09	148.458	148.686	1073.09	148.681	148.408	148.408	148.817	1073.09	1073.09	1073.09	148.954	148.408	148.408	148.408	1073.09	148.408	1073.09	148.408	148.408	148.414	148.954	148.408	148.42	148.817	148.435	148.681	148.955	148.408	148.458	148.408	148.686	1997.76	148.681	148.409	1073.09	148.681
TRIB1	155.896	156.019	155.955	155.382	186.817	165.013	158.846	157.21	155.059	155.497	155.059	155.861	155.437	155.561	156.6	155.403	156.956	168.624	155.059	155.059	156.133	155.518	155.518	155.438	155.895	155.518	155.059	160.361	155.518	183.133	185.143	158.236	155.059	188.827	158.412	155.674	158.966	155.976	157.492	170.634	162.201	162.341	160.422	162.371	155.84	160.856	158.706	159.079	159.502
ITPRIP	158.486	158.486	158.486	158.486	158.486	158.486	158.486	158.486	158.486	158.486	158.486	158.486	158.486	158.486	158.486	158.486	158.486	158.486	158.486	158.486	158.486	158.486	158.486	158.486	158.486	158.486	158.486	158.486	158.486	158.486	158.486	158.486	158.486	158.486	158.486	158.486	158.486	158.486	158.486	158.486	158.486	158.486	158.486	158.486	158.486	158.486	158.486	158.486	158.486
CD40	171.15	60.9603	171.15	116.234	116.234	61.3614	220.733	222.429	257.491	56.7883	5.23666	171.192	253.044	59.0749	116.277	116.277	249.096	225.591	6.44603	226.37	6.40358	5.50633	116.277	116.234	61.319	254.451	1	51.4278	252.872	256.147	1	279.771	202.586	223.773	228.151	257.307	259.309	280.579	42.2075	235.002	280.981	1	221.612	280.041	280.938	229.582	213.587	228.162	215.642
ABL2	177.819	175.522	176.784	177.075	175.522	176.163	210.681	177.058	179.524	177.058	177.952	176.594	176.223	176.784	175.953	178.446	213.363	174.375	175.953	214.258	177.952	176.223	177.952	177.819	177.075	180.171	176.773	177.058	178.063	177.058	213.363	175.194	174.375	178.063	175.947	174.375	213.363	174.375	174.375	177.476	214.258	176.773	214.258	181.529	246.987	213.363	177.519	210.681	214.258
TRPM2	179.885	179.806	125.839	152.842	181.48	182.48	174.012	180.013	187.996	206.301	149.422	201.735	151.418	181.492	204.897	206.453	182.189	185.922	203.486	180.606	150.659	184.957	180.67	125.087	125.839	198.553	182.238	178.25	180.783	202.066	167.049	177.252	204.611	206.395	165.696	180.104	173.553	203.19	189.036	186.916	180.67	180.145	182.963	155.556	193.666	166.436	190.682	202.021	180.67
IL18	205.209	205.209	205.209	205.209	205.209	205.209	205.209	205.209	205.209	205.209	205.209	205.209	205.209	205.209	205.209	205.209	205.209	205.209	205.209	205.209	205.209	205.209	205.209	205.209	205.209	205.209	205.209	205.209	205.209	205.209	205.209	205.209	205.209	205.209	205.209	205.209	205.209	205.209	205.209	205.209	205.209	205.209	205.209	205.209	205.209	205.209	205.209	205.209	205.209
EREG	206.289	206.289	206.289	206.289	206.289	206.82	257.374	207.004	206.907	206.289	206.289	206.289	208.86	207.733	206.289	211.094	257.222	207.933	206.897	206.289	206.289	206.289	210.025	207.924	206.289	207.026	206.289	206.289	206.289	207.707	207.394	260.077	216.213	257.307	210.395	208.477	257.233	307.092	209.477	265.171	224.471	257.06	208.608	206.289	274.264	257.287	207.623	257.178	231.503
PLEK	208.195	208.195	208.195	208.195	208.195	208.195	208.195	208.195	208.195	208.195	208.195	208.195	208.195	208.195	208.195	208.195	208.195	208.195	208.195	208.195	208.195	208.195	208.195	208.195	208.195	208.195	208.195	208.195	208.195	208.195	208.195	208.195	208.195	208.195	208.195	208.195	208.195	208.195	208.195	208.195	208.195	208.195	208.195	208.195	208.195	208.195	208.195	208.195	208.195
RIPK2	216.943	6.06591	6.06591	6.06591	98.3655	132.789	216.943	37.4396	129.656	6.06591	343.667	51.6581	98.5249	41.2152	74.0938	6.06591	6.06591	142.145	66.9633	6.06591	104.474	51.6581	62.2664	55.8614	29.3472	6.06591	6.06591	62.2664	6.06591	6.06591	309.243	309.402	74.0938	216.943	113.047	37.4396	215.545	41.2152	6.06591	353.023	113.047	55.8614	6.06591	29.3472	6.06591	277.841	427.821	315.352	340.533
GNA14	220.431	214.271	214.271	218.436	220.29	215.577	353.381	353.381	214.271	221.041	222.341	409.109	214.271	223.837	214.271	353.381	353.381	353.381	220.431	220.011	220.297	353.381	353.381	218.805	214.271	214.271	353.381	353.381	214.271	214.271	223.98	214.272	216.115	219.494	221.854	214.36	353.381	214.415	220.297	218.893	214.272	221.041	221.924	215.577	548.219	220.29	492.491	214.689	219.494
AKAP9	238.957	238.957	238.957	624.702	238.957	624.702	624.702	624.702	624.702	238.957	238.957	238.957	238.957	238.957	238.957	624.702	238.957	238.957	238.957	238.957	624.702	238.957	624.702	238.957	238.957	238.957	624.702	440.415	238.957	238.957	624.702	238.978	238.978	238.978	238.978	238.978	238.957	826.16	238.978	238.978	238.957	238.978	238.978	238.978	1010.45	238.978	239	238.957	238.957
FURIN	242.836	242.836	242.836	242.836	242.836	242.836	242.836	242.836	242.836	242.836	242.836	242.836	242.836	242.836	242.836	242.836	242.836	242.836	242.836	242.836	242.836	242.836	242.836	242.836	242.836	242.836	242.836	242.836	242.836	242.836	242.836	242.836	242.836	242.836	242.836	242.836	242.836	242.836	242.836	242.836	242.836	242.836	242.836	242.836	242.836	242.836	242.836	242.836	242.836
XKR3	250.957	250.957	250.957	250.957	250.957	250.957	446.046	446.046	836.226	446.046	250.957	250.957	446.046	250.957	250.957	446.046	446.046	250.957	446.046	446.046	250.957	250.957	250.957	543.591	250.957	250.957	641.136	250.957	446.046	250.957	250.957	250.957	250.957	250.957	250.957	250.957	250.957	250.957	250.957	738.681	250.957	250.957	250.957	250.957	641.136	250.957	250.957	250.957	250.957
PCSK5	254.943	254.994	254.426	394.643	394.643	235.2	394.643	282.63	394.643	235.2	250.89	244.864	246.834	394.643	394.643	235.2	394.643	335.068	394.643	250.322	252.405	248.226	250.712	394.643	242.956	246.834	239.078	235.2	235.2	239.646	245.604	236.336	237.159	282.226	254.806	238.415	235.2	237.676	254.529	266.009	237.461	282.794	235.2	494.511	442.073	253.96	554.086	242.956	254.238
PDE4B	269.942	251.783	242.569	577.182	253.097	231.513	268.519	231.513	258.213	307.613	231.513	247.295	270.969	247.295	231.513	410.476	231.513	231.513	269.339	345.655	258.876	282.025	231.513	524.619	231.513	345.655	231.513	231.513	258.351	345.655	345.655	280.998	264.153	231.513	279.575	269.932	345.655	262.839	280.395	691.325	345.655	269.269	231.513	258.351	253.625	345.655	459.798	421.756	231.513
SEC24D	279.764	279.764	279.764	279.764	279.764	279.764	279.764	279.764	279.764	279.764	279.764	279.764	279.764	279.764	279.764	279.764	279.764	279.764	279.764	279.764	279.764	279.764	279.764	279.764	279.764	279.764	279.764	279.764	279.764	279.764	279.764	279.764	279.764	279.764	279.764	279.764	279.764	279.764	279.764	279.764	279.764	279.764	279.764	279.764	279.764	279.764	279.764	279.764	279.764
IL10RA	280.257	280.257	280.257	280.257	280.257	280.257	280.257	280.257	280.257	280.257	280.257	280.257	280.257	280.257	280.257	280.257	280.257	280.257	280.257	280.257	280.257	280.257	280.257	280.257	280.257	280.257	280.257	280.257	280.257	280.257	280.257	280.257	280.257	280.257	280.257	280.257	280.257	280.257	280.257	280.257	280.257	280.257	280.257	280.257	280.257	280.257	280.257	280.257	280.257
SLC2A5	342.146	349.208	342.146	349.796	342.146	356.641	378.47	383.434	357.322	349.082	348.407	345.712	346.766	351.536	399.734	352.442	429.06	379.05	353.629	342.146	350.995	342.146	342.146	342.146	342.146	353.112	378.151	446.751	361.973	353.399	351.483	342.146	342.146	384.414	421.944	353.983	383.239	355.252	353.626	351.617	403.605	342.146	453.737	342.146	355.782	378.331	409.533	471.054	412.353
MMP25	355.838	377.766	355.838	355.838	355.838	355.838	361.991	355.838	355.875	355.91	355.838	369.682	355.838	355.838	355.838	355.838	455.987	355.98	356.034	356.316	355.838	356.297	355.838	355.838	355.838	355.838	355.853	355.934	356.798	355.84	355.876	369.95	375.783	369.668	355.91	355.934	369.669	355.838	369.668	391.559	355.838	370.126	355.838	383.497	355.838	355.838	355.838	469.816	369.668
PIK3R5	358.077	358.077	358.077	358.077	358.077	358.077	358.077	358.077	358.077	358.077	358.077	358.077	358.077	358.077	358.077	358.077	358.077	358.077	358.077	358.077	358.077	358.077	358.077	358.077	358.077	358.077	358.077	358.077	358.077	358.077	358.077	358.077	358.077	358.077	358.077	358.077	358.077	358.077	358.077	358.077	358.077	358.077	358.077	358.077	358.077	358.077	358.077	358.077	358.077
NMUR1	394.069	394.069	394.069	394.069	394.069	394.069	394.069	394.069	397.873	589.389	394.069	394.069	396.605	402.897	394.069	394.069	589.389	394.069	394.069	591.925	394.069	394.069	394.069	394.069	394.069	394.069	394.069	394.069	400.408	589.389	394.069	394.069	394.069	589.389	595.728	394.069	394.069	394.069	593.193	598.217	394.069	394.069	394.069	394.069	784.709	394.069	394.069	589.389	589.389
IL1A	412.792	412.792	412.792	412.792	412.792	412.792	412.792	412.792	412.792	412.792	412.792	412.792	412.792	412.792	412.792	412.792	412.792	412.792	412.792	412.792	412.792	412.792	412.792	412.792	412.792	412.792	412.792	412.792	412.792	412.792	412.792	412.792	412.792	412.792	412.792	412.792	412.792	412.792	412.792	412.792	412.792	412.792	412.792	412.792	412.792	412.792	412.792	412.792	412.792
PLS1	440.056	333.406	440.056	332.722	330.008	337.503	330.491	332.41	444.836	331.129	444.836	333.406	334.316	333.368	331.49	332.722	332.722	331.451	446.43	440.056	336.232	334.365	443.243	329.541	333.368	335.919	338.148	335.909	444.836	334.316	335.909	329.613	330.53	337.503	331.49	329.58	331.902	445.208	333.406	339.096	440.056	331.941	332.448	330.047	550.576	376.035	478.587	335.909	342.655
CCNL1	441.668	441.668	441.668	441.668	441.668	441.668	441.668	441.668	441.668	441.668	441.668	441.668	441.668	441.668	441.668	441.668	441.668	441.668	441.668	441.668	441.668	441.668	441.668	441.668	441.668	441.668	441.668	441.668	441.668	441.668	441.668	441.668	441.668	441.668	441.668	441.668	441.668	441.668	441.668	441.668	441.668	441.668	441.668	441.668	441.668	441.668	441.668	441.668	441.668
ITGA9	446.147	446.256	448.693	444.409	445.87	448.693	541.457	541.457	446.826	463.316	451.748	446.147	457.137	450.442	446.256	451.748	541.457	448.693	444.443	544.511	445.388	448.693	541.457	445.497	446.934	445.444	451.748	447.165	445.761	448.693	448.693	444.328	444.518	446.147	446.256	445.552	539.929	542.264	445.45	454.802	445.341	450.551	450.22	444.552	629.638	536.874	551.498	451.748	542.984
FBLN1	471.363	471.363	471.363	471.363	471.363	471.363	471.363	471.363	471.363	471.363	471.363	471.363	471.363	471.363	471.363	471.363	471.363	471.363	471.363	471.363	471.363	471.363	471.363	471.363	471.363	471.363	471.363	471.363	471.363	471.363	471.363	471.363	471.363	471.363	471.363	471.363	471.363	471.363	471.363	471.363	471.363	471.363	471.363	471.363	471.363	471.363	471.363	471.363	471.363
LITAF	492.907	492.907	492.907	492.907	492.907	492.907	492.907	492.907	492.907	492.907	492.907	492.907	492.907	492.907	492.907	492.907	492.907	492.907	492.907	492.907	492.907	492.907	492.907	492.907	492.907	492.907	492.907	492.907	492.907	492.907	492.907	492.907	492.907	492.907	492.907	492.907	492.907	492.907	492.907	492.907	492.907	492.907	492.907	492.907	492.907	492.907	492.907	492.907	492.907
PLBD1	497.638	497.638	497.638	497.638	497.638	498.719	514.374	504.376	499.727	501.371	497.638	497.638	497.638	499.608	497.638	497.638	510.87	503.122	498.179	498.179	497.638	497.638	497.638	497.638	497.638	497.638	502.381	502.148	499.859	499.791	498.719	502.489	512.687	515.851	586.538	506.76	515.743	497.638	510.688	524.734	498.719	512.451	499.626	497.638	519.796	513.12	497.638	512.92	512.487
PMM2	500.541	339.98	1098.89	326.868	441.315	1098.89	622.733	500.09	491.997	1098.89	327.95	433.267	476.107	1098.89	363.674	549.298	1098.89	1120.23	469.568	1135.7	534.985	344.37	339.025	404.025	476.367	452.391	341.062	451.952	433.267	1098.89	503.382	329.032	335.588	492.787	637.548	339.22	350.598	1870.92	411.662	1137.95	327.973	385.251	505.886	381.884	1394.76	464.838	328.402	503.406	348.209
IL6	503.988	503.988	503.988	537.796	555.779	545.94	1092.74	1057.12	822.899	546.886	503.988	555.082	503.988	565.478	546.305	503.988	933.742	2540.28	1060.23	556.105	503.988	503.988	503.988	557.865	503.988	503.988	503.988	549.304	572.38	503.988	3682.59	942.626	1591.44	1557.9	681.612	2335.18	2626.76	503.988	3040.74	1011.31	1341.67	952.627	1454.66	4193.22	1609.14	1462.31	1409.64	1444	1567.49
CMTM7	519.137	524.866	829.432	533.125	519.137	524.866	2593.46	906.726	751.995	522.002	527.73	527.73	1282.83	527.615	527.73	530.594	1476.14	788.521	2380.89	527.73	521.895	519.137	519.137	519.137	519.137	1120.88	1283.25	524.866	1062.09	521.895	1856.29	519.137	2286.3	620.746	2139.65	527.615	759.403	519.137	2104.46	2219.8	2042.71	1207.61	2073.67	3162.48	519.137	1942.42	544.582	2293.19	1936.13
UCP2	525.365	524.2	533.047	527.228	525.598	531.585	526.88	540.681	545.541	540.681	581.359	526.27	527.611	528.79	529.838	589.475	551.814	531.231	581.762	527.611	603.622	556.471	727.465	525.544	547.866	532.055	536.765	603.622	529.183	560.844	591.838	527.8	560.978	529.253	569.974	550.155	534.181	521.997	555.739	534.433	555.98	732.376	526.907	558.45	575.591	556.222	561.142	553.067	556.635
CXCL3	529.062	529.062	529.062	529.062	529.062	529.062	529.062	529.062	529.062	529.062	529.062	529.062	529.062	529.062	529.062	529.062	529.062	529.062	529.062	529.062	529.062	529.062	529.062	529.062	529.062	529.062	529.062	529.062	529.062	529.062	529.062	529.062	529.062	529.062	529.062	529.062	529.062	529.062	529.062	529.062	529.062	529.062	529.062	529.062	529.062	529.062	529.062	529.062	529.062
SULF1	533.766	464.209	453.521	446.328	451.716	533.766	533.766	446.274	533.766	453.277	533.766	533.766	446.274	446.274	446.593	446.274	533.766	446.274	533.766	446.5	446.274	446.274	446.274	464.335	446.458	446.274	448.384	446.274	533.766	452.991	533.766	446.274	446.274	453.277	446.563	446.631	451.716	551.702	452.991	453.521	446.274	448.674	464.335	446.311	621.259	446.328	446.274	446.274	446.458
PICK1	535.592	535.592	535.592	535.592	535.592	535.592	535.592	535.592	535.592	535.592	535.592	535.592	535.592	535.592	535.592	535.592	535.592	535.592	535.592	535.592	535.592	535.592	535.592	535.592	535.592	535.592	535.592	535.592	535.592	535.592	535.592	535.592	535.592	535.592	535.592	535.592	535.592	535.592	535.592	535.592	535.592	535.592	535.592	535.592	535.592	535.592	535.592	535.592	535.592
CSF2RB	595.463	595.629	594.509	595.463	594.509	647.571	1028.56	621.193	625.23	601.935	598.222	599.921	595.272	596.863	596.971	614.756	944.849	820.875	613.807	596.82	596.78	595.272	594.509	594.509	594.509	767.238	634.605	764.245	892.3	645.873	756.332	594.509	908.885	1056.67	903.682	623.464	1066.14	594.509	642.16	951.957	961.043	745.161	878.63	982.075	1199.89	1188.33	596.069	1188.03	897.199
TGM4	639.057	638.598	906.399	638.744	638.598	639.028	702.91	638.598	664.457	638.813	638.787	638.983	638.744	663.79	661.799	638.813	706.557	638.782	787.984	638.598	639.028	638.801	639.003	638.768	757.699	638.813	639.016	638.842	638.959	638.598	641.513	932.258	974.358	638.744	638.997	909.319	641.518	1055.78	909.314	638.959	931.591	970.711	929.6	1025.5	1174.2	638.598	979.593	638.959	711.791
POLR2L	657.691	1088.04	647.592	647.592	647.592	647.592	647.592	647.592	679.206	657.691	677.486	840.892	711.631	666.106	647.592	660.239	695.043	647.592	647.592	647.592	648.336	971.66	677.486	971.66	825.976	647.592	653.92	647.592	653.595	653.92	647.592	1150.04	1412.11	713.925	1003.27	1164.96	647.592	654.505	990.174	648.336	1019.11	977.663	1037.99	1035.7	647.592	647.592	1295.73	654.505	647.592
PLAUR	674.136	674.136	674.136	674.136	674.136	674.136	674.136	674.136	674.136	674.136	674.136	674.136	674.136	674.136	674.136	674.136	674.136	674.136	674.136	674.136	674.136	674.136	674.136	674.136	674.136	674.136	674.136	674.136	674.136	674.136	674.136	674.136	674.136	674.136	674.136	674.136	674.136	674.136	674.136	674.136	674.136	674.136	674.136	674.136	674.136	674.136	674.136	674.136	674.136
TBC1D22A	709.698	709.698	709.698	709.698	709.698	709.698	709.698	709.698	709.698	709.698	709.698	709.698	709.698	709.698	709.698	709.698	709.698	709.698	709.698	709.698	709.698	709.698	709.698	709.698	709.698	709.698	709.698	709.698	709.698	709.698	709.698	709.698	709.698	709.698	709.698	709.698	709.698	709.698	709.698	709.698	709.698	709.698	709.698	709.698	709.698	709.698	709.698	709.698	709.698
SORBS2	723.64	592.515	599.533	917.306	600.907	606.972	603.311	917.306	598.984	714.964	596.526	922.813	636.263	596.895	737.888	917.306	669.18	602.781	598.051	923.179	744.302	917.306	917.306	917.306	597.392	597.444	669.98	917.306	723.194	925.518	597.904	602.166	608.097	604.475	598.036	592.515	597.444	1029.54	598.834	608.848	592.515	643.282	597.221	592.545	1242.1	597.92	592.515	598.929	599.556
KLF2	941.968	941.968	941.968	941.968	941.968	941.968	941.968	941.968	941.968	941.968	941.968	941.968	941.968	941.968	941.968	941.968	941.968	941.968	941.968	941.968	941.968	941.968	941.968	941.968	941.968	941.968	941.968	941.968	941.968	941.968	941.968	941.968	941.968	941.968	941.968	941.968	941.968	941.968	941.968	941.968	941.968	941.968	941.968	941.968	941.968	941.968	941.968	941.968	941.968
NEXN	990.087	998.902	1003.8	1796.3	990.087	1796.3	1796.3	1796.3	990.087	990.087	990.087	990.087	1025.87	1796.3	990.087	1796.3	1796.3	990.087	1796.3	990.087	990.087	1004.67	1005.25	1796.3	1004.19	1796.3	990.087	1001.23	990.087	990.087	1096.81	1832.09	994.545	994.359	1003.49	999.006	994.281	991.718	1096.99	1004.85	990.458	1001.42	1003.3	994.467	2602.52	1003.98	990.377	1005.44	1004.37
SERPINB1	1139.89	1137.11	1139.01	1142.91	1137.59	1129.24	1314.53	1161.51	1703.38	1129.58	1138.44	1129.42	1129.49	1151.12	1137.06	1133.71	1264.21	1179.49	1170.74	1146.25	1138.59	1136.48	1138.69	1146.3	1138.57	1734.07	1202.57	1129.52	1264.22	1142.88	1138.61	1815.34	1143.81	1273.48	1376.19	1145.87	1846.03	1180.95	1201.32	1927.42	1129.81	1833.93	1152.25	1132.3	1137.39	1313.29	1345.42	1282.71	1291.45
S100A4	1412.53	1412.53	1412.53	1511.51	1412.53	1553.29	1746.51	1412.53	1511.3	1538.52	1412.53	1412.53	1412.53	1627.8	1412.53	1412.53	1516.49	1665.55	1491.99	1412.53	1412.53	1412.53	1412.53	1412.53	1412.53	1412.53	1412.53	1412.53	1483.44	1412.53	1412.53	1723.58	1838.32	1723.13	1672.32	1807.81	1595.05	1766.04	1771.01	1882.33	1468.61	1673.82	1412.53	1412.53	1412.53	1412.53	1921.57	1765.82	1737.97
G0S2	1427.82	1427.82	1427.82	1427.82	1428.17	1427.82	1501.25	1428.6	1427.82	1427.82	1427.82	1429.34	1427.82	1428.09	1428.16	1427.82	1428.56	1428.33	1428.35	1427.82	1427.82	1427.82	1427.82	1428.09	1427.82	1427.82	1427.82	1427.82	1427.82	1427.82	1428.24	1429.37	1429.91	1433.89	1428.66	1429.27	1429.23	1427.82	1429.28	1500.76	1429.38	1429.36	1433.18	1430.01	1428.61	1428.45	1429.39	1429.53	1429.6
IL31RA	1493.29	1239.54	1239.3	1239.4	1239.3	2681.77	2681.77	1243.57	1239.3	1239.3	1239.3	2679.2	1241.86	1239.4	1242.72	2679.2	2682.62	1241.86	1239.3	2679.2	1239.3	1239.3	1239.49	1239.55	1239.3	2682.62	1239.3	1239.3	1239.3	1239.35	1239.3	1239.31	2933.19	1239.3	1239.5	1239.3	1241.86	1239.3	1239.3	2683.48	1239.3	1239.4	2681.77	1239.4	4119.11	2680.91	1239.3	1239.35	1242.72
MEIS2	1534.87	1214.2	1217.52	1534.87	1219.82	1538.62	1534.87	1221.7	1219.82	1217.95	1536.75	1214.95	1214.93	1531.12	1214.22	1534.87	1221.7	1214.41	1214.2	1219.82	1536.75	1219.82	1533	1534.87	1223.57	1216.08	1214.2	1214.43	1217.95	1219.82	1533	1214.2	1217.2	1217.2	1214.2	1214.5	1214.5	1214.2	1217.52	1214.2	1214.2	1214.41	1214.22	1225.45	1844.3	1214.43	1214.2	1214.93	1214.95
ALOX5AP	1694.35	1694.35	1694.35	1694.35	1694.35	1694.35	1694.35	1694.35	1694.35	1694.35	1694.35	1694.35	1694.35	1694.35	1694.35	1694.35	1694.35	1694.35	1694.35	1694.35	1694.35	1694.35	1694.35	1694.35	1694.35	1694.35	1694.35	1694.35	1694.35	1694.35	1694.35	1694.35	1694.35	1694.35	1694.35	1694.35	1694.35	1694.35	1694.35	1694.35	1694.35	1694.35	1694.35	1694.35	1694.35	1694.35	1694.35	1694.35	1694.35
NFKBIA	1755.1	1732.79	1732.79	1787.1	1769.1	1738.53	1796.46	1745.55	1744.02	1732.79	1796.41	1738.47	1738.42	1770.04	1745.19	1732.79	1796.49	1826.9	1766.84	1732.79	1794.23	1738.48	1732.79	1739	1732.79	1738.48	1743.7	1744.34	1732.79	1732.79	1939.71	1834.56	1796.17	1838.87	1790.69	1754.45	1854.41	1869.05	1822.72	1873.14	1862.89	1860.27	1909.05	1890.38	1749.9	1855.42	1894.15	1977.09	1858.38
CD14	2631.43	2631.43	2631.43	2631.43	2631.43	2631.43	2631.43	2631.43	2631.43	2631.43	2631.43	2631.43	2631.43	2631.43	2631.43	2631.43	2631.43	2631.43	2631.43	2631.43	2631.43	2631.43	2631.43	2631.43	2631.43	2631.43	2631.43	2631.43	2631.43	2631.43	2631.43	2631.43	2631.43	2631.43	2631.43	2631.43	2631.43	2631.43	2631.43	2631.43	2631.43	2631.43	2631.43	2631.43	2631.43	2631.43	2631.43	2631.43	2631.43
CYBA	5361.4	5361.4	5361.4	5361.4	5361.4	5361.4	5361.4	5361.4	5361.4	5361.4	5361.4	5361.4	5361.4	5361.4	5361.4	5361.4	5361.4	5361.4	5361.4	5361.4	5361.4	5361.4	5361.4	5361.4	5361.4	5361.4	5361.4	5361.4	5361.4	5361.4	5361.4	5361.4	5361.4	5361.4	5361.4	5361.4	5361.4	5361.4	5361.4	5361.4	5361.4	5361.4	5361.4	5361.4	5361.4	5361.4	5361.4	5361.4	5361.4
TMSB10	10335.7	10335.7	11036.7	10359.1	10455.8	10373.3	11049.5	10402.6	10378.1	10410.7	10335.7	10668.1	10479	10594.8	11923.8	10335.7	11155.1	10399.4	30385.5	10485.8	10335.7	18840.9	10335.7	10378.7	10335.7	10335.7	10335.7	10335.7	10390.1	10373	10335.7	11593.9	11785.1	11012.2	11224.7	12336.1	10385.8	10558.2	30823.8	11221.4	10962.2	19384.7	11144.5	10335.7	10335.7	10571.7	11523.5	10369.3	10544
[truncated: 1 more columns]

## Sheet: Neftel et al data_Ucell score
Samples	Neftel_annotation	Garofano_annotation	ALA_sig_UCell	GPM_UCell	MTC_UCell	NEU_UCell	PPR_UCell	MES2-like_UCell	MES1-like_UCell	AC-like_UCell	OPC-like_UCell	NPC1-like_UCell	NPC2-like_UCell	Inf wound res_UCell	Developmental_UCell
MGH100_P5_A01	AC	MTC	0.125298	0.0239869	0.148549	0	0.041281	0.18481	0.163268	0.696417	0.319092	0.183137	0.0729935	0.271023	0.26885
MGH100_P5_B07	AC	MTC	0.117366	0.0299346	0.241412	0.0200133	0.0494118	0.284895	0.176144	0.379325	0.142065	0.208399	0.140908	0.268159	0.236352
MGH100_P5_B10	AC	GPM	0.132179	0.072281	0.18819	0	0.0403529	0.176967	0.274085	0.733458	0.205549	0.135373	0.0738954	0.271279	0.268633
MGH100_P5_C03	AC	MTC	0.126696	0.0258431	0.247765	0	0.0899477	0.139281	0.174405	0.50705	0.159137	0.147235	0.085451	0.271523	0.250354
MGH100_P5_C06	AC	MTC	0.110604	0.0557124	0.148229	0.01644	0.0358431	0.216301	0.255935	0.714617	0.230824	0.120438	0.0681895	0.273371	0.253241
MGH100_P5_D03	AC	GPM	0.126901	0.0401569	0.155451	0.0259067	0.0424052	0.202203	0.203895	0.636767	0.194242	0.121386	0.0953987	0.273894	0.254988
MGH100_P5_D04	AC	MTC	0.109661	0.0567843	0.18815	0.0346	0.0296863	0.156647	0.183856	0.767767	0.261974	0.18851	0.0902092	0.26926	0.26248
MGH100_P5_D07	AC	MTC	0.115024	0.0320196	0.181425	0.02896	0	0.146366	0.146373	0.644483	0.367131	0.271307	0.0798954	0.268027	0.258931
MGH100_P5_D09	AC	MTC	0.118119	0.0603268	0.241536	0.017	0.0319739	0.139176	0.26451	0.564008	0.260863	0.207353	0.103333	0.268855	0.253394
MGH100_P5_E01	AC	PPR	0.112739	0.0316732	0.148523	0	0.150784	0.138908	0.170712	0.502933	0.234536	0.167915	0.0837451	0.268073	0.244012
MGH100_P5_E02	AC	MTC	0.104418	0.0479608	0.184314	0	0.0172026	0.137843	0.135739	0.663633	0.32734	0.250144	0.0884444	0.272703	0.260749
MGH100_P5_E08	AC	MTC	0.109619	0.0637582	0.202438	0	0.0364837	0.200157	0.207078	0.707808	0.291072	0.162229	0.114967	0.268623	0.261177
MGH100_P5_E12	AC	MTC	0.115762	0.0762353	0.213922	0.0197333	0.0401373	0.247647	0.316137	0.54415	0.179967	0.121039	0.0863399	0.273445	0.245383
MGH100_P5_F04	AC	PPR	0.11231	0.043281	0.131333	0	0.0969935	0.168118	0.144693	0.538267	0.246026	0.240719	0.0966536	0.26248	0.249557
MGH100_P5_F11	AC	MTC	0.114429	0.070281	0.165013	0	0.0269085	0.171026	0.178634	0.681817	0.235379	0.160641	0.0848235	0.268957	0.256669
MGH100_P5_G02	AC	MTC	0.129442	0.0580131	0.176229	0.0253467	0.0560261	0.172673	0.246595	0.523167	0.221072	0.180399	0.101739	0.273954	0.247384
MGH100_P5_G06	AC	PPR	0.11702	0.0291111	0.149974	0	0.0620654	0.181725	0.216941	0.48555	0.220327	0.317725	0.173059	0.270021	0.250442
MGH100_P5_G09	AC	MTC	0.107672	0.0463922	0.146418	0.0192933	0.0240915	0.17034	0.230549	0.805233	0.275124	0.148739	0.0773333	0.268624	0.265122
MGH100_P5_G12	AC	PPR	0.111052	0.0653595	0.0578301	0	0.165569	0.131065	0.115307	0.247267	0.161307	0.196954	0.143085	0.270804	0.249064
MGH100_P5_H01	AC	MTC	0.113728	0.039	0.182353	0	0.0417386	0.148725	0.208026	0.641142	0.294569	0.160471	0.0715033	0.268796	0.248363
MGH100_P5_H06	AC	MTC	0.110577	0.0431895	0.153098	0	0.0483399	0.253516	0.209307	0.551867	0.23851	0.176307	0.0968497	0.266846	0.251099
MGH100_P6_A06	AC	MTC	0.111677	0.0608497	0.196431	0.0272267	0.0735163	0.387948	0.241229	0.579483	0.183974	0.139203	0.104458	0.271435	0.255788
MGH100_P6_B06	AC	PPR	0.103886	0.0600131	0.143288	0.02358	0.073085	0.138248	0.150575	0.37755	0.209229	0.155817	0.120837	0.270744	0.248197
MGH100_P6_B07	AC	PPR	0.103489	0.0293856	0.155176	0	0.245072	0.0981307	0.119255	0.357942	0.232549	0.263797	0.134627	0.263626	0.246073
MGH100_P6_B09	AC	PPR	0.122426	0.0312549	0.231569	0.0269733	0.22666	0.118026	0.126144	0.354017	0.174248	0.228575	0.121464	0.271845	0.252551
MGH100_P6_B10	AC	MTC	0.117234	0.0376078	0.159307	0.0262267	0.0362614	0.183405	0.157216	0.800117	0.283471	0.142497	0.0683725	0.268007	0.268044
MGH100_P6_C11	AC	MTC	0.127458	0.0583399	0.113935	0	0.0259216	0.26402	0.266078	0.603317	0.275686	0.201059	0.10898	0.272437	0.250365
MGH100_P6_D05	AC	MTC	0.105148	0.0547843	0.17351	0.0263333	0.0277255	0.174993	0.191137	0.536825	0.279608	0.182209	0.0934837	0.266657	0.249848
MGH100_P6_D07	AC	MTC	0.111202	0.0286797	0.117863	0.0196533	0.0376732	0.140837	0.166739	0.530233	0.292634	0.288595	0.097634	0.269067	0.256691
MGH100_P6_D09	AC	MTC	0.11081	0	0.12434	0	0.0347843	0.18081	0.159621	0.75635	0.303745	0.157928	0.0753791	0.27104	0.273004
MGH100_P6_D12	AC	MTC	0.112919	0.0500719	0.129542	0.02068	0.0475556	0.144993	0.210928	0.5797	0.259712	0.184745	0.122993	0.274871	0.256054
MGH100_P6_E05	AC	MTC	0.11391	0.048719	0.154078	0.0243067	0.0166928	0.164183	0.260477	0.664508	0.186255	0.188085	0.0791634	0.275413	0.258465
MGH100_P6_E09	AC	MTC	0.116619	0.0439869	0.143477	0.02108	0.0268366	0.179791	0.203255	0.729567	0.285791	0.145203	0.0650065	0.269481	0.259438
MGH100_P6_F01	AC	MTC	0.112339	0.0839085	0.126797	0	0.0498562	0.190431	0.208314	0.614267	0.196667	0.145039	0.104784	0.266328	0.261963
MGH100_P6_F07	AC	MTC	0.112999	0.0302614	0.16981	0.02828	0.0391503	0.0936993	0.184418	0.681508	0.323778	0.175922	0.0634379	0.273845	0.264803
MGH100_P6_F11	AC	GPM	0.110593	0.053634	0.163281	0.0250267	0.0188497	0.19566	0.0871503	0.500467	0.201124	0.127621	0.0813203	0.265233	0.260002
MGH100_P6_G02	AC	MTC	0.105591	0.0568105	0.16081	0.0284533	0.0183137	0.16319	0.244248	0.734842	0.322967	0.161765	0.0454641	0.265736	0.271828
MGH100_P6_G07	AC	MTC	0.103689	0.0467909	0.207431	0	0.056	0.209307	0.185582	0.472083	0.250941	0.213203	0.0935556	0.264392	0.24371
MGH100_P6_G11	AC	GPM	0.121577	0.0359216	0.161386	0	0.0167712	0.215856	0.203085	0.644958	0.268647	0.159876	0.106686	0.272797	0.272983
MGH100_P6_G12	AC	MTC	0.107907	0.0495556	0.0908366	0.0184	0.0196993	0.14919	0.154183	0.689683	0.271961	0.177902	0.084915	0.270734	0.273015
MGH100_P8_A06	AC	MTC	0.114196	0.0484706	0.197222	0.0324133	0.0288366	0.160307	0.227869	0.757683	0.255908	0.121471	0.0995948	0.270704	0.256481
MGH100_P8_C02	AC	MTC	0.112981	0.0356209	0.122229	0.0185067	0	0.141935	0.156052	0.57595	0.252301	0.267693	0.0573595	0.269567	0.264158
MGH100_P8_C10	AC	MTC	0.104995	0.0614641	0.207288	0.0225867	0	0.143634	0.279242	0.6037	0.242647	0.15349	0.0838431	0.273707	0.251075
MGH100_P8_C12	AC	MTC	0.122761	0.0518627	0.223954	0.0248933	0.0207843	0.186588	0.242039	0.497367	0.240183	0.197627	0.130386	0.272657	0.248837
MGH100_P8_D02	AC	GPM	0.147365	0.0566144	0.118144	0	0.0313987	0.274235	0.446954	0.555917	0.178196	0.132092	0.0862614	0.283748	0.252957
MGH100_P8_D03	AC	MTC	0.124135	0.0557386	0.144059	0.0204133	0.0228366	0.209582	0.234745	0.6779	0.327359	0.142026	0.0616471	0.270592	0.259501
MGH100_P8_D05	AC	MTC	0.10831	0.0466667	0.111373	0.0269067	0.040902	0.120458	0.171092	0.685092	0.293536	0.173033	0.0491503	0.266856	0.271138
MGH100_P8_D11	AC	PPR	0.122295	0.0624314	0.186856	0.0183867	0.0294771	0.278105	0.21968	0.3439	0.221346	0.186614	0.0855163	0.273803	0.244252
MGH100_P8_E09	AC	MTC	0.119328	0.0453856	0.17649	0.0182667	0.0347451	0.182471	0.160791	0.5681	0.275556	0.346497	0.164399	0.274329	0.262601
MGH100_P8_F04	AC	MTC	0.11313	0.0570327	0.123582	0	0.0265621	0.159712	0.264131	0.577233	0.253026	0.115111	0.0707843	0.270415	0.257228
MGH100_P8_G03	AC	MTC	0.113041	0.0250196	0.160941	0	0.0236078	0.186137	0.215503	0.473492	0.142732	0.141699	0.0813856	0.274088	0.259175
MGH100_P8_G12	AC	MTC	0.138364	0.0308693	0.175771	0	0.0392091	0.237503	0.462699	0.6633	0.247163	0.16502	0.10766	0.283346	0.261572
MGH100_P8_H02	AC	MTC	0.109827	0	0.232307	0	0.0724052	0.108444	0.166837	0.300917	0.238222	0.209869	0.102837	0.267214	0.245633
MGH100_P9_A11	AC	MTC	0.108142	0.046098	0.153752	0	0.0303399	0.192954	0.282882	0.553458	0.210497	0.122235	0.0812288	0.274105	0.244118
MGH100_P9_B04	AC	MTC	0.117974	0.0194379	0.102085	0.0182533	0	0.225647	0.16285	0.585883	0.334948	0.283706	0.133745	0.273583	0.271456
MGH100_P9_C04	AC	MTC	0.115008	0.0522484	0.169993	0	0.0386405	0.197869	0.195242	0.649492	0.279895	0.181556	0.0873987	0.268645	0.265882
MGH100_P9_C08	AC	MTC	0.114168	0.038366	0.175131	0	0.0300654	0.179967	0.255778	0.602167	0.265961	0.148431	0.0828235	0.274134	0.253564
MGH100_P9_D01	AC	MTC	0.111749	0.0659739	0.165477	0.0290667	0.0385686	0.149007	0.270353	0.781508	0.281824	0.191869	0.0792288	0.272201	0.270173
MGH100_P9_D05	AC	PPR	0.115093	0.0320915	0.152144	0.0211067	0.0491242	0.235739	0.137889	0.3315	0.18502	0.146608	0.133	0.271957	0.255979
MGH100_P9_D07	AC	GPM	0.133747	0.0435882	0.104288	0.0184533	0.044732	0.278458	0.247529	0.569308	0.202791	0.140712	0.100824	0.27404	0.261478
MGH100_P9_D09	AC	PPR	0.10969	0.0770588	0.133366	0	0.17715	0.242301	0.165	0.385567	0.18566	0.177869	0.11083	0.27094	0.252828
MGH100_P9_E04	AC	MTC	0.109377	0.0361569	0.181922	0	0.0301699	0.199516	0.212765	0.631683	0.221359	0.194359	0.109745	0.271462	0.260206
MGH100_P9_F04	AC	PPR	0.109526	0.0455163	0.168895	0	0.0480915	0.167941	0.187856	0.485842	0.19134	0.169673	0.112863	0.265755	0.244978
MGH100_P9_G01	AC	MTC	0.111238	0.0474118	0.196516	0.029	0.0252157	0.214745	0.184797	0.631742	0.322516	0.160392	0.0573987	0.266694	0.258474
MGH100_P9_G03	AC	PPR	0.112063	0.0554248	0.130935	0.0237333	0.128301	0.142993	0.196641	0.382658	0.198614	0.226261	0.148471	0.268286	0.256097
MGH100_P9_G06	AC	MTC	0.115011	0.0345098	0.167608	0.0219867	0.020902	0.196863	0.193	0.734958	0.252353	0.189869	0.0767843	0.265547	0.274436
MGH100_P9_G07	AC	MTC	0.0975291	0.0441373	0.148392	0	0.032366	0.184908	0.22968	0.681717	0.291647	0.146902	0.0813268	0.265012	0.265383
MGH100_P9_G10	AC	PPR	0.103634	0.0331111	0.14598	0	0.123974	0.0839085	0.148974	0.234033	0.147902	0.247882	0.109085	0.26678	0.243584
MGH100_P9_H01	AC	MTC	0.103135	0.0583007	0.176203	0	0	0.167569	0.187281	0.714017	0.29698	0.233288	0.0867582	0.264036	0.265072
MGH100_P9_H05	AC	MTC	0.107259	0.0420261	0.148706	0	0.0192157	0.154392	0.175163	0.590475	0.244915	0.273477	0.16102	0.271064	0.265884
MGH100_P9_H08	AC	MTC	0.108935	0.0439346	0.105111	0	0.0204837	0.239229	0.181059	0.543733	0.190869	0.152346	0.103915	0.267926	0.256635
MGH101_P2_A08	AC	GPM	0.134738	0.0716667	0.122745	0	0.0460654	0.196248	0.113373	0.546133	0.207712	0.164588	0.0964771	0.285204	0.254717
MGH101_P2_B01	AC	GPM	0.144974	0.0397909	0.202052	0	0.0358562	0.164614	0.125843	0.524183	0.235529	0.21902	0.0814248	0.269368	0.269158
MGH101_P2_B02	AC	GPM	0.146233	0.0605752	0.122686	0.02952	0.0215948	0.126954	0.203268	0.4756	0.222928	0.196203	0.0826275	0.280357	0.269565
MGH101_P2_B03	AC	GPM	0.139352	0.0884706	0.14085	0	0	0.219013	0.269569	0.554433	0.244366	0.126386	0.0758431	0.277349	0.267185
MGH101_P2_D05	AC	GPM	0.13622	0.0593595	0.201941	0	0.0278301	0.126588	0.233242	0.618517	0.202889	0.159399	0.0992941	0.274031	0.26386
MGH101_P2_D11	AC	GPM	0.113262	0.0379477	0.184725	0	0.0205294	0.116967	0.132196	0.517133	0.251255	0.113621	0.0534248	0.274422	0.260143
MGH101_P2_E01	AC	GPM	0.150788	0.0758954	0.124523	0.02064	0.0214771	0.16617	0.242614	0.549633	0.242706	0.169882	0.0899346	0.278518	0.260445
MGH101_P2_E08	AC	GPM	0.106728	0.0491634	0.154516	0	0.225203	0.0787451	0.158366	0.433625	0.184235	0.154549	0.0762745	0.267181	0.256786
MGH101_P2_E09	AC	GPM	0.134918	0.076549	0.124196	0.0192	0	0.182261	0.188732	0.517908	0.198745	0.140307	0.105255	0.275384	0.265903
MGH101_P2_E11	AC	GPM	0.130389	0.0837386	0.109725	0	0.0317516	0.227268	0.113255	0.530783	0.243869	0.198529	0.0845621	0.272939	0.265962
MGH101_P2_F04	AC	GPM	0.130725	0.0744575	0.210373	0	0	0.184039	0.277608	0.667867	0.246131	0.122065	0.0483399	0.275559	0.264787
MGH101_P2_F05	AC	GPM	0.126767	0.0540784	0.133712	0.0246667	0.0195033	0.188065	0.191346	0.5633	0.259549	0.153026	0.0551438	0.275827	0.261168
MGH101_P2_F09	AC	GPM	0.131296	0.0626536	0.130392	0	0.0282484	0.113255	0.251268	0.6274	0.243359	0.15685	0.0855686	0.273776	0.275615
MGH101_P2_G09	AC	GPM	0.125677	0.0289935	0.107961	0.02116	0.0284183	0.168458	0.156209	0.4576	0.249281	0.225046	0.143281	0.274127	0.257624
MGH101_P2_G11	AC	GPM	0.122709	0.052366	0.109425	0.0280933	0.0261569	0.172105	0.195817	0.397133	0.112275	0.120797	0.111908	0.276592	0.254871
MGH101_P2_H08	AC	GPM	0.132341	0.093268	0.199229	0.01728	0.0370131	0.157699	0.233516	0.663583	0.251124	0.14332	0.0655948	0.275611	0.272799
MGH101_P2_H12	AC	GPM	0.124468	0.0610196	0.102863	0.0309467	0.11568	0.152837	0.0969673	0.41345	0.173843	0.180706	0.137373	0.274706	0.252481
MGH101_P3_A07	AC	GPM	0.114738	0.0622745	0.12319	0.0352533	0.0301569	0.0782745	0.0773203	0.466433	0.287111	0.204405	0.0508627	0.267522	0.27652
MGH101_P3_A10	AC	GPM	0.137651	0.0533856	0.215804	0.0235867	0.0264052	0.124359	0.239614	0.684183	0.211569	0.131301	0.10168	0.272022	0.267692
MGH101_P3_B01	AC	GPM	0.116013	0.0275948	0.160641	0	0.0380523	0.18217	0.230131	0.6351	0.29432	0.152863	0.114425	0.27024	0.252522
MGH101_P3_D08	AC	GPM	0.130159	0.060817	0.169373	0.0221067	0.0287712	0.129582	0.17668	0.697875	0.298242	0.211941	0.104294	0.274986	0.276125
MGH101_P3_D12	AC	GPM	0.122204	0.0409935	0.158248	0	0.0325752	0.173725	0.161346	0.650667	0.217503	0.157791	0.0597647	0.271433	0.258234
MGH101_P3_E05	AC	GPM	0.114515	0.0380915	0.108797	0	0.0766013	0.145007	0.0399477	0.303717	0.289203	0.299582	0.109242	0.266732	0.254181
MGH101_P3_E07	AC	PPR	0.102884	0.0269935	0.0962941	0.0301867	0.185451	0.147444	0.151699	0.316933	0.177059	0.138601	0.104784	0.268679	0.242612
MGH101_P3_F01	AC	GPM	0.130664	0.0404771	0.147699	0	0.0519216	0.192314	0.141582	0.57335	0.257314	0.166529	0.113712	0.270152	0.261754
MGH101_P3_F03	AC	GPM	0.129116	0.0425359	0.149111	0.02324	0.0354248	0.210314	0.170216	0.502383	0.273216	0.226209	0.0411895	0.270397	0.260534
MGH101_P3_F05	AC	GPM	0.128437	0.0853333	0.0869869	0.0210533	0.0397516	0.160667	0.0818039	0.55665	0.307098	0.186941	0.086366	0.274657	0.265937
MGH101_P3_G10	AC	GPM	0.13373	0.0678562	0.163477	0.01776	0	0.168327	0.371137	0.6322	0.22081	0.087098	0.110562	0.278043	0.265388
MGH101_P3_G11	AC	GPM	0.125825	0.0742222	0.145621	0.0193733	0.0352026	0.125922	0.184837	0.578617	0.261163	0.201667	0.0388889	0.26846	0.257673
MGH101_P3_H09	AC	GPM	0.138819	0.0522092	0.133974	0.0191867	0.0371765	0.180078	0.309948	0.539958	0.183085	0.152503	0.108412	0.276268	0.256369
MGH101_P3_H11	AC	GPM	0.140751	0.0306797	0.146418	0	0	0.211699	0.190732	0.523917	0.277922	0.179556	0.0312222	0.274188	0.26323
MGH101_P4_A02	AC	GPM	0.136766	0.0487059	0.112261	0.0322667	0.0324183	0.195294	0.188758	0.5511	0.187451	0.139503	0.103464	0.274044	0.266634
MGH101_P4_A06	AC	GPM	0.137786	0.064549	0.186719	0.0265733	0	0.219752	0.341961	0.704783	0.281379	0.14719	0.134288	0.280763	0.266243
MGH101_P4_B02	AC	GPM	0.138783	0.0807059	0.144562	0	0.0209673	0.170013	0.205516	0.716583	0.309608	0.189824	0.0855294	0.273584	0.269426
MGH101_P4_B03	AC	GPM	0.118402	0.0652876	0.161216	0.0284933	0.171974	0.101425	0.147523	0.256817	0.0860784	0.0998824	0.0754641	0.271666	0.247015
MGH101_P4_C07	AC	GPM	0.126971	0.0312941	0.129542	0.02936	0.0758431	0.276111	0.113725	0.31985	0.173699	0.166078	0.0768497	0.270644	0.250696
MGH101_P4_C11	AC	GPM	0.130988	0.0520261	0.138627	0	0	0.129843	0.238405	0.503067	0.205333	0.169046	0.110039	0.279245	0.259281
MGH101_P4_C12	AC	GPM	0.127886	0.0352288	0.120052	0.03152	0.0431438	0.11834	0.0896863	0.398233	0.29519	0.189105	0.0845033	0.269499	0.26797
MGH101_P4_D03	AC	GPM	0.144643	0.0795948	0.117333	0.0290667	0	0.184536	0.246458	0.698083	0.256588	0.179386	0.060719	0.270408	0.277292
MGH101_P4_E02	AC	GPM	0.159439	0.0703007	0.0707974	0	0	0.228549	0.141791	0.561517	0.268732	0.160301	0.0837255	0.279113	0.257633
MGH101_P4_E05	AC	GPM	0.143249	0.0482353	0.112092	0.0303067	0.040719	0.188627	0.327817	0.45225	0.203843	0.162118	0.0988366	0.28365	0.265058
MGH101_P4_E08	AC	GPM	0.130794	0.0550327	0.15517	0.02484	0.0294771	0.151072	0.248092	0.630483	0.227425	0.132627	0.0718693	0.276876	0.267879
MGH101_P4_F05	AC	GPM	0.120526	0.0381438	0.0954771	0.02236	0.045268	0.13132	0.196601	0.481817	0.213595	0.170719	0.0866405	0.274244	0.261198
MGH101_P4_F12	AC	GPM	0.137016	0.0615948	0.174431	0	0.030549	0.167451	0.235791	0.621317	0.227059	0.171791	0.0976078	0.273922	0.257291
MGH101_P4_G05	AC	GPM	0.12345	0.0753464	0.104667	0.0239067	0.0380523	0.0718693	0.182118	0.594842	0.285634	0.241804	0.0903791	0.273509	0.267838
MGH101_P4_G06	AC	GPM	0.136676	0.0593464	0.0891569	0	0.0328105	0.262667	0.287425	0.49465	0.212013	0.224673	0.0947843	0.282859	0.263546
MGH101_P4_G07	AC	GPM	0.119119	0.0267059	0.159163	0	0.0656993	0.170392	0.172235	0.547733	0.181307	0.142255	0.0638366	0.273783	0.267989
MGH101_P4_G09	AC	GPM	0.112791	0.0487974	0.133961	0	0.0246601	0.188902	0.124928	0.564317	0.315176	0.189974	0.0713203	0.270986	0.265292
MGH101_P4_H03	AC	GPM	0.124997	0.0467974	0.151242	0	0.0935425	0.211673	0.148935	0.544833	0.189425	0.20583	0.064085	0.269407	0.260561
MGH101_P4_H07	AC	GPM	0.131323	0.056549	0.147725	0.0251333	0.0184706	0.101778	0.17617	0.601467	0.277425	0.171111	0.107739	0.279966	0.272181
MGH101_P4_H08	AC	GPM	0.142315	0.0497124	0.102575	0.0337333	0.044902	0.157333	0.160366	0.603142	0.240588	0.184026	0.10349	0.27738	0.260743
MGH101_P4_H12	AC	GPM	0.124479	0.0643791	0.153242	0.02304	0.0348235	0.179268	0.228797	0.427133	0.215895	0.182732	0.0653333	0.273447	0.25751
MGH102_P1_A01	AC	MTC	0.114955	0.0300131	0.277255	0	0.139379	0.116693	0.150092	0.05925	0.0788497	0.175778	0.160719	0.269177	0.226026
MGH102_P3_A09	AC	GPM	0.140896	0.0551046	0.127634	0	0.0283399	0.225588	0.251889	0.690342	0.344261	0.183915	0.0713987	0.270375	0.268127
MGH104_P5_A04	AC	PPR	0.115323	0.051817	0.154111	0	0.136569	0.356039	0.30085	0.478217	0.158301	0.068902	0.0659477	0.271723	0.246692
MGH104_P5_A05	AC	MTC	0.110221	0.0215621	0.163373	0	0.0436078	0.292706	0.25134	0.541292	0.229477	0.124137	0.0892288	0.268219	0.253401
MGH104_P5_A07	AC	PPR	0.113642	0.0634379	0.121804	0	0.143647	0.196614	0.216405	0.5457	0.218667	0.161124	0.0672549	0.26698	0.245915
MGH104_P5_A09	AC	PPR	0.137405	0.0290588	0.169229	0	0.0408758	0.218405	0.178843	0.594283	0.244288	0.206928	0.107503	0.272836	0.252585
MGH104_P5_A11	AC	MTC	0.107944	0.0504706	0.245111	0	0.0763529	0.136954	0.19681	0.616942	0.215412	0.133373	0.0280131	0.267036	0.254037
MGH104_P5_A12	AC	PPR	0.114467	0.080281	0.214353	0	0.068902	0.106379	0.238013	0.54935	0.24649	0.175477	0.0967451	0.266981	0.244471
MGH104_P5_B01	AC	MTC	0.113636	0.0506667	0.177837	0	0	0.18549	0.264706	0.638542	0.249033	0.158784	0.104902	0.267173	0.247511
MGH104_P5_B02	AC	PPR	0.107937	0.034549	0.133333	0.0288133	0.219915	0.202157	0.285255	0.490383	0.19	0.135464	0.0821569	0.266573	0.248334
MGH104_P5_B03	AC	MTC	0.132019	0.0671895	0.111144	0.0222867	0.0432157	0.241327	0.26702	0.593433	0.169327	0.121797	0.0482745	0.273203	0.248904
MGH104_P5_B04	AC	MTC	0.113275	0.0482222	0.0992157	0	0.0667451	0.191961	0.20517	0.4357	0.139203	0.190137	0.0712091	0.265747	0.256074
MGH104_P5_B06	AC	MTC	0.10556	0.0371373	0.184876	0	0.0361176	0.191935	0.232824	0.50925	0.18866	0.204523	0.0863137	0.267203	0.245453
MGH104_P5_B08	AC	MTC	0.113142	0.039268	0.160412	0	0.0542091	0.230118	0.325621	0.693708	0.245471	0.167562	0.0918693	0.27291	0.249916
MGH104_P5_B09	AC	PPR	0.112263	0.043098	0.200059	0	0.156229	0.148752	0.153007	0.529725	0.225915	0.172497	0.104817	0.268164	0.248071
MGH104_P5_B10	AC	PPR	0.103378	0	0.229268	0	0.0803529	0.171523	0.129516	0.439267	0.225686	0.119582	0.0543072	0.26766	0.240534
MGH104_P5_B11	AC	PPR	0.111037	0.0333987	0.17932	0	0.0830065	0.163935	0.184745	0.489267	0.21498	0.165712	0.100523	0.268339	0.248108
MGH104_P5_C01	AC	MTC	0.128611	0.0558562	0.176052	0	0.0259608	0.196843	0.243176	0.375558	0.186876	0.204157	0.103281	0.273676	0.246222
MGH104_P5_C02	AC	MTC	0.113545	0.0307974	0.193634	0	0.0838431	0.196824	0.251954	0.59935	0.144967	0.145608	0.0714379	0.268944	0.244068
MGH104_P5_C04	AC	MTC	0.123948	0.0435882	0.108797	0	0.0286405	0.164915	0.147608	0.557508	0.232601	0.188595	0.0520915	0.271652	0.25432
MGH104_P5_C05	AC	MTC	0.113341	0.0332941	0.196085	0	0.0718039	0.213843	0.279386	0.545017	0.224732	0.152588	0.0975556	0.2704	0.244815
MGH104_P5_C06	AC	MTC	0.123815	0.0329281	0.15468	0	0.0792484	0.184046	0.221444	0.54045	0.205719	0.115405	0.0558954	0.27104	0.260504
MGH104_P5_C07	AC	PPR	0.124427	0.0312941	0.119948	0	0.0435163	0.233451	0.264529	0.426625	0.212144	0.166575	0.0956471	0.268358	0.248819
MGH104_P5_C09	AC	MTC	0.124075	0.0521046	0.175268	0.01712	0.0290588	0.171817	0.222601	0.558075	0.284425	0.148314	0.0525882	0.272192	0.246128
MGH104_P5_D02	AC	PPR	0.118204	0.0436863	0.146392	0	0.0680588	0.219242	0.362667	0.531933	0.205294	0.133673	0.099	0.273984	0.246324
MGH104_P5_D05	AC	MTC	0.117444	0.0256471	0.0977647	0	0.0172288	0.17249	0.232941	0.45895	0.158745	0.180797	0.107556	0.26808	0.251677
MGH104_P5_D06	AC	MTC	0.131784	0.0469804	0.124471	0	0.0798693	0.18785	0.31832	0.551667	0.208706	0.164654	0.104614	0.270657	0.252695
MGH104_P5_D08	AC	GPM	0.126598	0.0636732	0.148444	0.0171333	0	0.231268	0.362784	0.599933	0.261098	0.16119	0.112294	0.282461	0.260942
MGH104_P5_D09	AC	MTC	0.129189	0.0583137	0.141268	0.01752	0.054902	0.154497	0.328647	0.699075	0.257758	0.138523	0.0976209	0.26747	0.26843
MGH104_P5_D10	AC	PPR	0.113648	0.0540131	0.119804	0	0.163268	0.124386	0.143908	0.493467	0.235052	0.164157	0.0771961	0.268613	0.253268
MGH104_P5_D12	AC	PPR	0.115156	0.0255686	0.143647	0.0171333	0.175399	0.201582	0.273556	0.4684	0.17902	0.202556	0.110052	0.26818	0.246283
MGH104_P5_E02	AC	MTC	0.120144	0.0300392	0.200379	0	0.0597124	0.211412	0.254379	0.61575	0.215484	0.139444	0.0644379	0.27076	0.252373
MGH104_P5_E04	AC	PPR	0.107103	0.0593072	0.124758	0	0.074719	0.22417	0.206039	0.60995	0.246797	0.150824	0.0705752	0.267025	0.253722
MGH104_P5_E07	AC	MTC	0.109434	0.0503922	0.161451	0.0232133	0.051817	0.230797	0.146758	0.542442	0.204405	0.161725	0.0964052	0.265064	0.251307
MGH104_P5_E09	AC	MTC	0.114541	0.030549	0.160601	0.03348	0.0573333	0.164235	0.163438	0.49155	0.240261	0.180654	0.079817	0.265956	0.241615
MGH104_P5_E11	AC	PPR	0.109993	0.0527451	0.0653203	0	0.158817	0.13583	0.190699	0.459358	0.21281	0.111948	0.0703007	0.272249	0.253638
MGH104_P5_E12	AC	PPR	0.115844	0.0340654	0.198641	0.0177467	0.104209	0.174771	0.322235	0.584917	0.205915	0.120797	0.0650458	0.273082	0.243646
MGH104_P5_F01	AC	PPR	0.122036	0.0373595	0.182928	0	0.137948	0.213621	0.271484	0.488475	0.157268	0.116007	0.0811634	0.267818	0.242362
MGH104_P5_F02	AC	PPR	0.116431	0.0276732	0.184601	0.02664	0.105222	0.183438	0.199333	0.619058	0.300144	0.181516	0.0728235	0.267784	0.250198
MGH104_P5_F04	AC	MTC	0.116004	0.0453333	0.184392	0.02596	0.0432941	0.16315	0.208353	0.59155	0.239542	0.135987	0.0624379	0.266598	0.255475
MGH104_P5_F05	AC	MTC	0.125758	0.0275948	0.147418	0.02736	0.0743791	0.249007	0.303915	0.6001	0.213373	0.154758	0.0886144	0.270228	0.261172
MGH104_P5_F06	AC	MTC	0.114552	0.029451	0.18615	0	0.050183	0.155	0.0484118	0.58585	0.276157	0.212824	0.0754706	0.265705	0.26358
MGH104_P5_F08	AC	PPR	0.113034	0.0299739	0.0649935	0	0.0594379	0.144719	0.18817	0.429758	0.239294	0.17683	0.0878235	0.268736	0.259694
MGH104_P5_F10	AC	MTC	0.107188	0.0167582	0.18815	0	0.0334771	0.151013	0.124052	0.52355	0.236458	0.18649	0.0831699	0.266417	0.255083
MGH104_P5_F12	AC	PPR	0.11191	0.0284183	0.147229	0	0.0896797	0.210595	0.152118	0.452375	0.197556	0.174366	0.0734706	0.269068	0.252631
MGH104_P5_G03	AC	PPR	0.101599	0.025451	0.147124	0	0.147974	0.168719	0.160915	0.589692	0.234484	0.174307	0.0386078	0.264484	0.24432
MGH104_P5_G04	AC	MTC	0.127688	0.0344837	0.115307	0	0.032719	0.229013	0.423693	0.427183	0.184928	0.119033	0.0561373	0.280244	0.242197
MGH104_P5_G06	AC	PPR	0.103532	0.0413464	0.106431	0	0.094732	0.212529	0.261471	0.551975	0.239797	0.176307	0.0755556	0.267659	0.245668
MGH104_P5_G08	AC	PPR	0.108487	0.0286144	0.110575	0	0.102876	0.17583	0.23983	0.560942	0.18719	0.134418	0.0731373	0.268717	0.250204
MGH104_P5_G10	AC	MTC	0.118582	0.0423791	0.151059	0	0.0610719	0.225641	0.152105	0.4423	0.179431	0.169078	0.0813791	0.268196	0.242766
MGH104_P5_H01	AC	MTC	0.106272	0.0356863	0.179869	0	0.0564444	0.166993	0.168379	0.552167	0.275425	0.196144	0.0635556	0.266139	0.243892
MGH104_P5_H02	AC	PPR	0.119265	0.047915	0.19402	0	0.0630719	0.210183	0.322451	0.659467	0.246667	0.156928	0.0800784	0.274087	0.245709
MGH104_P5_H03	AC	MTC	0.111295	0.0410065	0.191216	0.0186133	0.0314837	0.197078	0.307582	0.4918	0.241752	0.128379	0.0770261	0.273869	0.24701
MGH104_P5_H04	AC	GPM	0.12069	0.0198039	0.120013	0.0175733	0.0803922	0.220784	0.235412	0.578633	0.188987	0.116641	0.0346928	0.268541	0.252586
MGH104_P5_H05	AC	MTC	0.122537	0.0385621	0.201843	0	0.0243268	0.23083	0.342516	0.4482	0.195869	0.0937124	0.0518431	0.274901	0.244284
MGH104_P5_H07	AC	PPR	0.116721	0.0572549	0.0701307	0	0.098268	0.233353	0.291542	0.4433	0.127562	0.0911307	0.0506667	0.276822	0.240298
MGH104_P5_H09	AC	MTC	0.110093	0.0385752	0.224967	0.0234	0.0950719	0.148719	0.292438	0.354833	0.14034	0.118647	0.0887059	0.267555	0.235426
MGH104_P6_A02	AC	PPR	0.11077	0.0294183	0.229974	0	0.0678366	0.154961	0.259131	0.4969	0.164039	0.135261	0.0675817	0.270669	0.240243
MGH104_P6_A04	AC	MTC	0.117354	0.0659346	0.134248	0.0186133	0.120255	0.216471	0.417196	0.642533	0.237464	0.148667	0.0614771	0.281334	0.250285
MGH104_P6_A05	AC	PPR	0.114004	0	0.0784641	0	0.0920523	0.203039	0.223013	0.362233	0.150222	0.120314	0.0455033	0.271095	0.25011
MGH104_P6_A06	AC	MTC	0.113787	0.0473464	0.180346	0.02604	0.0824118	0.125346	0.182686	0.41415	0.206562	0.156588	0.0466536	0.267248	0.25561
MGH104_P6_A08	AC	PPR	0.127558	0.0317909	0.152438	0	0.118549	0.174588	0.0943529	0.214933	0.143059	0.13915	0.0891634	0.266272	0.258925
MGH104_P6_A10	AC	PPR	0.107656	0.0504444	0.114863	0	0.16532	0.124627	0.141667	0.623	0.277837	0.20215	0.0974118	0.269472	0.251854
MGH104_P6_A11	AC	MTC	0.10787	0.0276797	0.12881	0.02076	0.0447582	0.168431	0.171948	0.589792	0.233837	0.198797	0.0918562	0.266566	0.257075
MGH104_P6_A12	AC	PPR	0.113042	0.0236993	0.149144	0	0.119863	0.201072	0.197974	0.41245	0.192654	0.117046	0.0452026	0.26732	0.244212
MGH104_P6_B01	AC	PPR	0.117364	0.0359739	0.167275	0	0.0582484	0.205843	0.303778	0.633508	0.216667	0.143542	0.0536928	0.271085	0.254455
MGH104_P6_B06	AC	MTC	0.130472	0.0552288	0.151425	0	0.0340261	0.207993	0.358386	0.664033	0.207307	0.172327	0.0837909	0.268729	0.261944
MGH104_P6_B07	AC	MTC	0.114587	0.0390719	0.0938039	0.02496	0.0433856	0.200582	0.319732	0.604633	0.204641	0.142961	0.0823529	0.27431	0.253853
MGH104_P6_B08	AC	MTC	0.107138	0.0305882	0.156052	0	0.0330327	0.14202	0.118667	0.511217	0.289856	0.183634	0.0630915	0.266717	0.246546
MGH104_P6_B11	AC	MTC	0.133799	0.0420588	0.207987	0.0274533	0.0205752	0.262765	0.160614	0.518725	0.262399	0.194987	0.0961765	0.268688	0.252969
MGH104_P6_C01	AC	MTC	0.118407	0.0564706	0.158431	0	0.102105	0.149922	0.209216	0.483025	0.191974	0.130497	0.115503	0.264648	0.24383
MGH104_P6_C03	AC	MTC	0.10136	0.0321242	0.107608	0.0188533	0.0487516	0.13866	0.097085	0.570292	0.247392	0.22583	0.133072	0.265823	0.263238
MGH104_P6_C04	AC	MTC	0.12055	0.0208758	0.132405	0.0215733	0.0383725	0.191373	0.111922	0.474992	0.243072	0.235059	0.123869	0.268943	0.250473
MGH104_P6_C05	AC	GPM	0.124438	0.0675033	0.149582	0.0179867	0.028902	0.16851	0.333582	0.6586	0.242614	0.151843	0.0999216	0.273448	0.259183
MGH104_P6_C06	AC	MTC	0.127123	0.0417778	0.157941	0	0.0229281	0.205425	0.240784	0.651167	0.259046	0.178634	0.0751634	0.268342	0.25246
MGH104_P6_C08	AC	MTC	0.123591	0.0455556	0.150471	0	0.049268	0.236418	0.304314	0.567683	0.238065	0.159477	0.0821046	0.271104	0.243483
MGH104_P6_C09	AC	MTC	0.126709	0.0577843	0.152895	0.01944	0.0678301	0.205255	0.336993	0.645125	0.222242	0.174752	0.105575	0.274194	0.250398
MGH104_P6_C10	AC	MTC	0.119063	0.0265229	0.161281	0	0.0299346	0.116582	0.189464	0.706258	0.208895	0.180503	0.0605425	0.268433	0.253854
MGH104_P6_C11	AC	PPR	0.113717	0.0349412	0.152039	0	0.124791	0.189699	0.311908	0.571117	0.184712	0.153948	0.101556	0.268606	0.246761
MGH104_P6_D01	AC	PPR	0.108013	0.0346667	0.179987	0	0.117373	0.170235	0.238778	0.47895	0.217281	0.165431	0.116948	0.268534	0.251281
MGH104_P6_D03	AC	MTC	0.127327	0.0337778	0.129516	0.0165733	0.0769542	0.157908	0.162242	0.6573	0.214092	0.144771	0.0846275	0.268671	0.266315
MGH104_P6_D05	AC	PPR	0.105299	0.0224837	0.132458	0	0.134183	0.17281	0.0987843	0.574083	0.346941	0.186222	0.0515033	0.261195	0.253417
MGH104_P6_D06	AC	MTC	0.111807	0.0274902	0.157908	0.0204133	0.0688497	0.160627	0.186771	0.502983	0.232843	0.178497	0.0777124	0.267339	0.250115
MGH104_P6_D08	AC	MTC	0.109398	0.0260915	0.167307	0.0293467	0.0224444	0.377503	0.251673	0.46275	0.166484	0.130196	0.127699	0.270679	0.243604
MGH104_P6_D09	AC	MTC	0.110149	0.0400654	0.120876	0	0.0249935	0.166843	0.15217	0.52425	0.265765	0.233608	0.0835882	0.270852	0.252906
MGH104_P6_D10	AC	PPR	0.104885	0.0311895	0.191608	0	0.199712	0.137817	0.18315	0.53355	0.232176	0.184758	0.0775948	0.266664	0.246102
MGH104_P6_E02	AC	PPR	0.114907	0.0435948	0.176248	0	0.0896471	0.177752	0.210013	0.6844	0.252366	0.15634	0.0636471	0.268907	0.247716
MGH104_P6_E03	AC	MTC	0.111212	0.0441176	0.158013	0.0220533	0.034732	0.14568	0.208399	0.549817	0.247438	0.201242	0.080366	0.270793	0.254178
MGH104_P6_E04	AC	MTC	0.109402	0.0498824	0.180013	0	0.0378431	0.15932	0.306242	0.63625	0.209699	0.155843	0.0857124	0.271209	0.254551
MGH104_P6_E05	AC	MTC	0.116063	0.0344967	0.125549	0	0.0444314	0.255778	0.296536	0.440175	0.171373	0.125732	0.0814771	0.272489	0.243196
MGH104_P6_E07	AC	PPR	0.117496	0.0460327	0.154987	0.0222933	0.0747059	0.187072	0.19085	0.527283	0.272353	0.194451	0.0675098	0.266144	0.247519
MGH104_P6_E08	AC	MTC	0.109532	0.0409804	0.149033	0	0.0411242	0.12832	0.209346	0.58905	0.238902	0.155294	0.059098	0.265808	0.259009
MGH104_P6_E09	AC	PPR	0.10973	0.0477582	0.120118	0.02804	0.143647	0.175712	0.131529	0.51335	0.253627	0.159699	0.111281	0.263463	0.25693
MGH104_P6_E10	AC	PPR	0.116661	0.0246667	0.101124	0	0.24051	0.161922	0.241804	0.42005	0.195595	0.212745	0.131529	0.272378	0.245776
MGH104_P6_E11	AC	PPR	0.121778	0.0865229	0.173059	0.0243467	0.0756471	0.181412	0.322614	0.5294	0.185516	0.148477	0.094281	0.268999	0.239582
MGH104_P6_F01	AC	MTC	0.107854	0.0399216	0.218444	0.0174933	0.0634771	0.171438	0.227954	0.5239	0.241627	0.178327	0.0819477	0.267376	0.242525
MGH104_P6_F02	AC	PPR	0.109442	0.0198693	0.140216	0	0.0607974	0.171948	0.161869	0.608383	0.219699	0.171817	0.084732	0.265863	0.244798
MGH104_P6_F03	AC	MTC	0.118792	0.0309477	0.113856	0.0234667	0.0562353	0.253725	0.202301	0.554233	0.248902	0.22317	0.119516	0.268828	0.244771
MGH104_P6_F04	AC	PPR	0.100503	0.034915	0.152216	0.0247867	0.0731373	0.120549	0.10349	0.4196	0.194111	0.200797	0.124915	0.263146	0.241657
MGH104_P6_F05	AC	MTC	0.113817	0.0391503	0.152523	0	0.0288954	0.214732	0.366111	0.581175	0.201647	0.136497	0.0964967	0.271951	0.246365
MGH104_P6_F06	AC	MTC	0.11845	0.0507908	0.171778	0.0259467	0.0421046	0.203137	0.334706	0.530992	0.161346	0.143529	0.0853072	0.274764	0.245563
MGH104_P6_F10	AC	PPR	0.11529	0.0300523	0.204431	0	0.102131	0.190843	0.227438	0.521783	0.244026	0.142876	0.0806405	0.271005	0.242906
MGH104_P6_F12	AC	MTC	0.127246	0.0634118	0.188255	0	0.0546732	0.188425	0.188	0.511083	0.218157	0.18232	0.084902	0.267406	0.243722
MGH104_P6_G01	AC	MTC	0.110077	0.0627778	0.142471	0.0264133	0.0230915	0.181712	0.222863	0.55655	0.325856	0.221817	0.047817	0.269039	0.252501
MGH104_P6_G02	AC	MTC	0.120438	0.0188627	0.18715	0	0.0603922	0.265438	0.287902	0.574342	0.152033	0.0766275	0.0824248	0.270717	0.241486
MGH104_P6_G03	AC	MTC	0.124385	0.0426405	0.10449	0	0.0702353	0.138765	0.125294	0.571925	0.208908	0.20417	0.13181	0.26843	0.262255
MGH104_P6_G04	AC	MTC	0.116577	0.0538431	0.156366	0.0282667	0.0435948	0.207706	0.356196	0.500642	0.20532	0.137869	0.0661961	0.274417	0.240334
MGH104_P6_G06	AC	MTC	0.12622	0.0471765	0.0885621	0.0237467	0.0735686	0.222379	0.387242	0.544192	0.148039	0.103124	0.086732	0.271205	0.256414
MGH104_P6_G07	AC	MTC	0.106799	0.0246928	0.179503	0.02312	0.0484314	0.131529	0.174588	0.55745	0.260869	0.181242	0.0830327	0.267905	0.245897
MGH104_P6_G09	AC	MTC	0.110138	0.0339608	0.0820915	0	0.0476993	0.17017	0.184928	0.5065	0.213791	0.16051	0.0895621	0.269207	0.24604
MGH104_P6_G10	AC	PPR	0.108731	0.0483268	0.185458	0	0.0594444	0.151765	0.120562	0.570733	0.263425	0.160693	0.0700915	0.26769	0.258498
MGH104_P6_G11	AC	PPR	0.111172	0.0350719	0.208471	0	0.0393856	0.179569	0.199163	0.462633	0.160144	0.172	0.0789935	0.268919	0.244157
MGH104_P6_G12	AC	MTC	0.122175	0.0604706	0.135758	0	0	0.210556	0.224915	0.58075	0.182895	0.140641	0.0771699	0.269968	0.255969
MGH104_P6_H01	AC	MTC	0.103261	0.0533987	0.227183	0	0.0493203	0.194935	0.220346	0.470575	0.234196	0.137882	0.067634	0.266356	0.237197
MGH104_P6_H06	AC	MTC	0.128238	0.032817	0.169059	0.0227733	0.0532418	0.187895	0.314261	0.492508	0.168856	0.112366	0.102797	0.267178	0.238775
MGH104_P6_H09	AC	PPR	0.105415	0.0353333	0.174654	0	0.0755294	0.146719	0.200889	0.532267	0.206987	0.137471	0.0747582	0.265495	0.243955
MGH104_P6_H10	AC	MTC	0.125848	0.0424052	0.208667	0	0.033902	0.196392	0.316052	0.672383	0.197431	0.202438	0.0701503	0.269593	0.250969
MGH104negP2_A01	AC	PPR	0.11391	0.0273595	0.201386	0	0.0817386	0.218922	0.233301	0.620333	0.246556	0.132222	0.0746797	0.267152	0.250179
MGH104negP2_A03	AC	PPR	0.111138	0.0508758	0.197765	0	0.0931503	0.197889	0.275804	0.6084	0.220124	0.143137	0.0884967	0.270518	0.244497
MGH104negP2_A04	AC	MTC	0.110021	0.0284967	0.264804	0	0.0442484	0.165059	0.295503	0.54845	0.138268	0.110471	0.0832614	0.267398	0.232117
MGH104negP2_A05	AC	MTC	0.119108	0.0276601	0.173516	0.0202933	0.0339085	0.236902	0.25902	0.528392	0.173889	0.152026	0.100471	0.270935	0.244226
MGH104negP2_A07	AC	MTC	0.110344	0.0556209	0.169503	0	0.0418301	0.190026	0.148118	0.579317	0.264418	0.178928	0.0659739	0.268763	0.250601
MGH104negP2_A11	AC	MTC	0.120796	0.0494248	0.180915	0	0.076719	0.181516	0.269869	0.524817	0.234484	0.214889	0.115464	0.270098	0.250655
MGH104negP2_A12	AC	PPR	0.110832	0.0491895	0.160719	0.0175333	0.109098	0.212784	0.387908	0.508817	0.174725	0.0945229	0.0690719	0.271818	0.236672
MGH104negP2_B01	AC	PPR	0.10278	0.0334379	0.199817	0	0.0618954	0.196614	0.216163	0.553933	0.242797	0.179268	0.0688235	0.264464	0.256873
MGH104negP2_B02	AC	MTC	0.112161	0.0189281	0.154418	0	0.0661307	0.183176	0.170392	0.490958	0.145425	0.134523	0.0535882	0.268012	0.237752
MGH104negP2_B03	AC	PPR	0.116484	0.0613072	0.147307	0.0239333	0.0790719	0.18319	0.319118	0.443167	0.184948	0.193046	0.0923399	0.270847	0.247014
MGH104negP2_B05	AC	MTC	0.116134	0.0491242	0.136993	0.0271867	0.0442745	0.182157	0.264183	0.586325	0.263693	0.165248	0.0660392	0.270324	0.246031
MGH104negP2_B06	AC	MTC	0.110066	0.0333072	0.181471	0	0.0270196	0.183706	0.0899085	0.53975	0.207281	0.166588	0.0861046	0.265367	0.250206
MGH104negP2_B08	AC	MTC	0.123772	0.0520654	0.169948	0.0203067	0.0268039	0.213477	0.303569	0.649283	0.271431	0.224954	0.121621	0.268173	0.256378
MGH104negP2_B10	AC	MTC	0.149124	0.024732	0.17217	0.0196267	0.0555294	0.215902	0.255922	0.407175	0.183948	0.135098	0.0781699	0.268608	0.244699
MGH104negP2_B11	AC	PPR	0.124979	0.0355556	0.201837	0	0.0581438	0.147085	0.199922	0.521783	0.204791	0.171255	0.0942614	0.269326	0.24395
MGH104negP2_C03	AC	MTC	0.107886	0.0282614	0.173712	0	0.0435556	0.162229	0.241516	0.53555	0.226275	0.193569	0.0735425	0.266126	0.244266
MGH104negP2_C04	AC	MTC	0.108187	0.030902	0.300758	0.0234933	0.130484	0.129503	0.200908	0.448475	0.173882	0.11866	0.107843	0.266278	0.246449
MGH104negP2_C09	AC	MTC	0.124361	0.0559346	0.131438	0	0.0235817	0.22885	0.369889	0.5636	0.203739	0.13732	0.100719	0.281419	0.241334
MGH104negP2_C11	AC	PPR	0.113381	0.0343791	0.203765	0	0.0446405	0.152902	0.25968	0.642983	0.194758	0.137569	0.0611895	0.267561	0.251759
MGH104negP2_D01	AC	MTC	0.111546	0.0356144	0.15202	0.02924	0.0405163	0.193196	0.26917	0.611183	0.219059	0.176314	0.0887059	0.274053	0.244586
MGH104negP2_D02	AC	MTC	0.115291	0.0744444	0.182771	0	0.077719	0.297085	0.346065	0.641108	0.222797	0.112797	0.0588889	0.27422	0.249057
MGH104negP2_D03	AC	PPR	0.108245	0.040549	0.165771	0	0.0499869	0.128275	0.112654	0.513083	0.284536	0.239346	0.0572288	0.267158	0.256701
MGH104negP2_D04	AC	MTC	0.135172	0.0824444	0.149935	0	0.0250588	0.471739	0.377889	0.455025	0.119752	0.0757124	0.0797124	0.276283	0.25252
MGH104negP2_D07	AC	MTC	0.140218	0.0592418	0.17698	0	0.0441176	0.219908	0.195582	0.648125	0.292627	0.265987	0.125712	0.274767	0.256214
MGH104negP2_D08	AC	MTC	0.123999	0.0345686	0.224856	0.0301067	0.0632157	0.15451	0.183359	0.381367	0.211007	0.176954	0.062183	0.268478	0.259009
MGH104negP2_D12	AC	PPR	0.108175	0.0405882	0.16702	0	0.0976601	0.18332	0.242281	0.490283	0.198183	0.184294	0.0908562	0.27093	0.244437
MGH104negP2_E01	AC	MTC	0.117927	0.0516209	0.186261	0	0.0293987	0.215471	0.293039	0.56285	0.209725	0.165392	0.0847516	0.270976	0.240067
MGH104negP2_E02	AC	GPM	0.116839	0.038719	0.137072	0.0333867	0.0616013	0.286196	0.173961	0.465525	0.13332	0.150575	0.0984967	0.270259	0.260696
MGH104negP2_E03	AC	PPR	0.110302	0.0423529	0.17419	0	0.0494052	0.155712	0.211418	0.67405	0.303268	0.17683	0.073549	0.265488	0.252389
MGH104negP2_E05	AC	MTC	0.115475	0.0311503	0.139634	0	0	0.301895	0.268327	0.393683	0.164693	0.117294	0.108392	0.27482	0.254418
MGH104negP2_E06	AC	MTC	0.114156	0.0546405	0.159634	0	0.0655294	0.21619	0.339458	0.5881	0.212373	0.159843	0.117608	0.272934	0.247436
MGH104negP2_E12	AC	MTC	0.125075	0.0568693	0.171072	0	0.050366	0.216405	0.455902	0.583567	0.213869	0.0669608	0.0790065	0.280326	0.240263
MGH104negP2_F03	AC	PPR	0.129421	0.071268	0.107784	0	0.10481	0.308706	0.374092	0.581183	0.162745	0.140379	0.079085	0.277502	0.250879
MGH104negP2_F04	AC	PPR	0.115935	0.028366	0.0630719	0	0.104993	0.187987	0.147046	0.594925	0.273889	0.213575	0.0885752	0.264482	0.256688
MGH104negP2_F05	AC	MTC	0.119593	0.0396993	0.151595	0	0.0422222	0.183471	0.260771	0.614375	0.225497	0.163418	0.0617647	0.269435	0.244683
MGH104negP2_F06	AC	GPM	0.129067	0.0587516	0.108026	0	0.0319869	0.211647	0.184111	0.50415	0.233987	0.115529	0.10081	0.271936	0.257465
MGH104negP2_F07	AC	GPM	0.112701	0.0353529	0.115569	0.0364267	0.0540915	0.140758	0.251739	0.350508	0.133974	0.127837	0.0634902	0.276122	0.259678
MGH104negP2_F09	AC	PPR	0.108091	0.0288366	0.197118	0	0.20298	0.15085	0.184752	0.530367	0.267621	0.208497	0.0941307	0.263099	0.244585
MGH104negP2_F10	AC	PPR	0.109124	0.0397647	0.188588	0	0.107529	0.141255	0.214706	0.596175	0.210915	0.141399	0.0743007	0.263964	0.243783
MGH104negP2_F11	AC	MTC	0.122606	0.0703922	0.0874248	0	0.0191242	0.202059	0.26519	0.839817	0.327699	0.196065	0.0866536	0.27063	0.265927
MGH104negP2_F12	AC	MTC	0.116958	0.029634	0.153425	0	0	0.207046	0.288575	0.60025	0.196275	0.14017	0.0951503	0.271786	0.252232
MGH104negP2_G01	AC	MTC	0.119061	0.0597974	0.138771	0.01692	0.0430719	0.247948	0.214948	0.402317	0.201314	0.161144	0.091634	0.268254	0.248142
MGH104negP2_G02	AC	MTC	0.127053	0.0613333	0.106549	0	0.054817	0.237131	0.367078	0.602958	0.195941	0.135699	0.106281	0.277533	0.25591
MGH104negP2_G03	AC	MTC	0.11809	0.0503137	0.204464	0	0.0393203	0.15285	0.288294	0.714467	0.261778	0.175255	0.0845817	0.266784	0.251527
MGH104negP2_G05	AC	PPR	0.112189	0.0425621	0.127621	0	0.0825882	0.199673	0.306614	0.6222	0.275216	0.149654	0.0920458	0.270177	0.247957
MGH104negP2_G06	AC	PPR	0.110025	0.0320784	0.162961	0	0.166856	0.145399	0.210046	0.552917	0.249843	0.132464	0.106144	0.268332	0.246051
MGH104negP2_G11	AC	MTC	0.110095	0.0500065	0.222784	0	0.0441046	0.184209	0.13234	0.548325	0.320471	0.179346	0.0663791	0.267642	0.25115
MGH104negP2_G12	AC	MTC	0.120151	0.0644183	0.170176	0	0.0169542	0.216863	0.247961	0.582208	0.191301	0.17083	0.0507582	0.267402	0.253545
MGH104negP2_H01	AC	MTC	0.111786	0.0225098	0.329516	0	0.0421176	0.11651	0.188418	0.453667	0.155699	0.135124	0.0783791	0.2675	0.233619
MGH104negP2_H02	AC	MTC	0.12375	0.0256078	0.142804	0.01772	0	0.239039	0.313484	0.596292	0.194405	0.143856	0.105399	0.270996	0.249457
MGH104negP2_H05	AC	MTC	0.112714	0.0499869	0.221503	0	0.0437974	0.174301	0.261948	0.636358	0.225941	0.128758	0.115529	0.266522	0.243881
MGH104negP2_H06	AC	MTC	0.104501	0.0410588	0.180987	0	0.0242353	0.153418	0.185817	0.6315	0.296876	0.186941	0.0645621	0.268297	0.257366
MGH104negP2_H11	AC	PPR	0.137676	0.0766275	0.150608	0.02016	0.0854771	0.249026	0.29285	0.699992	0.219111	0.184242	0.0795033	0.271463	0.252823
MGH104negP2_H12	AC	MTC	0.109717	0.0384575	0.174013	0	0.0555294	0.14498	0.199007	0.504042	0.174588	0.137765	0.081634	0.26747	0.24317
MGH104negP4_A02	AC	PPR	0.121488	0.0626405	0.179686	0	0.102549	0.187673	0.199974	0.539	0.23198	0.156144	0.0981176	0.268336	0.249612
MGH104negP4_A03	AC	GPM	0.120828	0.0306275	0.153209	0	0.024719	0.190562	0.245039	0.628658	0.225255	0.128392	0.073268	0.272049	0.257627
MGH104negP4_A05	AC	MTC	0.122817	0.0380915	0.104556	0.0230267	0.067634	0.219771	0.145621	0.555417	0.277895	0.289556	0.0857909	0.267692	0.251644
MGH104negP4_A06	AC	PPR	0.122549	0.0368366	0.246725	0	0.100105	0.191118	0.215529	0.7205	0.265817	0.128379	0.0565098	0.266716	0.248869
MGH104negP4_A07	AC	MTC	0.118098	0.0408366	0.176725	0.01662	0.0434248	0.285582	0.247791	0.646517	0.177176	0.173294	0.0737516	0.266633	0.252904
MGH104negP4_A10	AC	MTC	0.109034	0.0384837	0.193203	0.02024	0.0277516	0.169987	0.230758	0.635317	0.26932	0.189105	0.0574902	0.270947	0.249557
MGH104negP4_A11	AC	MTC	0.117612	0.0652418	0.19081	0.0169867	0.0285752	0.183725	0.396856	0.55475	0.197856	0.101216	0.0838693	0.275782	0.247562
MGH104negP4_A12	AC	MTC	0.112132	0.0444183	0.148961	0	0.0309542	0.211477	0.201556	0.546792	0.23698	0.199915	0.125314	0.26951	0.25026
MGH104negP4_B01	AC	PPR	0.12128	0.0551634	0.170157	0	0.0716144	0.279549	0.314745	0.456925	0.180105	0.117961	0.0654902	0.270165	0.242584
MGH104negP4_B05	AC	PPR	0.126044	0.0514902	0.139699	0.02976	0.10885	0.176359	0.205451	0.540933	0.222706	0.132922	0.0688627	0.267324	0.241465
MGH104negP4_B06	AC	PPR	0.114058	0.0469412	0.189157	0.0232933	0.0798824	0.162869	0.301647	0.565483	0.241974	0.19581	0.0862091	0.269034	0.242404
MGH104negP4_B08	AC	MTC	0.12782	0.0391895	0.136967	0.0242267	0.0398562	0.140235	0.224882	0.538083	0.264908	0.215928	0.0883007	0.269688	0.254539
MGH104negP4_B10	AC	MTC	0.133354	0.0329281	0.149549	0	0.0401046	0.291641	0.233268	0.598408	0.23398	0.118523	0.0504444	0.274451	0.250291
MGH104negP4_B11	AC	GPM	0.141426	0.0330458	0.114078	0	0.0627451	0.235098	0.260275	0.775367	0.24481	0.128993	0.0916471	0.272784	0.271081
MGH104negP4_C02	AC	MTC	0.116922	0.0620523	0.191131	0	0.047817	0.239477	0.381157	0.660825	0.247412	0.123843	0.100895	0.266686	0.252731
MGH104negP4_C03	AC	PPR	0.119697	0.0302092	0.192294	0.01756	0.152542	0.206693	0.198392	0.581575	0.168444	0.145176	0.0901046	0.269282	0.242781
MGH104negP4_C04	AC	MTC	0.116798	0.048366	0.208065	0	0.0296732	0.164745	0.208935	0.632733	0.298301	0.205412	0.0742092	0.26929	0.264371
MGH104negP4_C05	AC	MTC	0.120458	0.0706536	0.131085	0.0278933	0.0226993	0.18415	0.395739	0.5711	0.231693	0.103078	0.0745359	0.276095	0.250961
MGH104negP4_C06	AC	MTC	0.113212	0.0439346	0.179686	0.0293067	0.0381961	0.233412	0.323157	0.605842	0.262824	0.131065	0.0457386	0.274851	0.241446
MGH104negP4_C07	AC	MTC	0.121702	0.0553856	0.146843	0.0166733	0.0756732	0.18349	0.233007	0.57445	0.273621	0.150013	0.105092	0.269135	0.253084
MGH104negP4_C08	AC	PPR	0.108329	0.050634	0.161765	0	0.132438	0.182373	0.244144	0.544992	0.222797	0.180739	0.0917059	0.267822	0.246058
MGH104negP4_C09	AC	PPR	0.120015	0.0185621	0.17217	0	0.0498954	0.218641	0.159863	0.633542	0.243301	0.20715	0.0645229	0.268074	0.248501
MGH104negP4_C12	AC	MTC	0.12973	0.0455229	0.172797	0	0.0463268	0.279059	0.220144	0.5488	0.251824	0.202497	0.0580784	0.272573	0.249552
MGH104negP4_D02	AC	MTC	0.131026	0.0454379	0.149052	0	0	0.282392	0.229706	0.6179	0.310418	0.218373	0.108863	0.268058	0.251466
MGH104negP4_D03	AC	MTC	0.11455	0.0527712	0.179157	0.02924	0.0275425	0.238098	0.247797	0.607908	0.286673	0.149739	0.0483268	0.269183	0.254645
MGH104negP4_D07	AC	MTC	0.111146	0.0319216	0.20383	0.0187733	0.0862876	0.154824	0.257863	0.545133	0.163582	0.092366	0.0667451	0.269273	0.244506
MGH104negP4_D10	AC	MTC	0.109759	0.0394118	0.170235	0	0.0687778	0.176	0.28915	0.611267	0.232209	0.224889	0.091451	0.269074	0.250567
MGH104negP4_D11	AC	PPR	0.106823	0.0544183	0.161026	0	0.142582	0.171804	0.225876	0.571667	0.271477	0.18434	0.0631111	0.266996	0.244876
MGH104negP4_D12	AC	PPR	0.107347	0.0339608	0.212039	0	0.120203	0.219477	0.219209	0.49005	0.179464	0.161399	0.0794248	0.265156	0.24374
MGH104negP4_E01	AC	MTC	0.113405	0.0420523	0.14666	0.0176667	0.0449608	0.195621	0.331281	0.678075	0.257366	0.16849	0.0783399	0.267548	0.242748
MGH104negP4_E02	AC	PPR	0.117704	0	0.126575	0	0.0635294	0.167301	0.177693	0.342292	0.121595	0.117497	0.0748497	0.268359	0.251291
MGH104negP4_E04	AC	MTC	0.129624	0.0678824	0.135248	0.0167733	0.0483529	0.192026	0.425425	0.578117	0.193575	0.136157	0.0738693	0.278411	0.241784
MGH104negP4_E05	AC	MTC	0.116069	0.0336993	0.0923922	0.03564	0.041281	0.209451	0.148327	0.462817	0.233111	0.16885	0.101922	0.271992	0.251035
MGH104negP4_E07	AC	PPR	0.116546	0.0392157	0.143667	0	0.0511895	0.179196	0.119425	0.483258	0.302294	0.230307	0.0920523	0.267979	0.249394
MGH104negP4_E08	AC	PPR	0.111585	0.0203791	0.192817	0	0.084366	0.154124	0.120706	0.487758	0.221301	0.181098	0.0716732	0.268498	0.251809
MGH104negP4_E10	AC	PPR	0.121356	0.0427843	0.149516	0	0.0625359	0.208902	0.281804	0.588192	0.238275	0.158346	0.0769542	0.267	0.247203
MGH104negP4_E11	AC	PPR	0.132019	0.042366	0.155327	0	0.0786144	0.510935	0.284634	0.512483	0.186131	0.10081	0.0476732	0.274075	0.243495
MGH104negP4_E12	AC	MTC	0.120167	0.0303399	0.22617	0.0225867	0.0333333	0.194157	0.162928	0.59765	0.257856	0.203739	0.0671634	0.267061	0.262692
MGH104negP4_F02	AC	MTC	0.114139	0.054634	0.175216	0	0.0463791	0.172431	0.317699	0.595508	0.188007	0.184255	0.0975163	0.271764	0.244983
MGH104negP4_F03	AC	MTC	0.13444	0.0508627	0.087817	0	0.0208889	0.198758	0.356765	0.673667	0.218725	0.204425	0.0827712	0.277598	0.259934
MGH104negP4_F07	AC	GPM	0.121975	0.0495033	0.145438	0.0289867	0.0383529	0.145229	0.236288	0.738983	0.210471	0.135699	0.0989085	0.268766	0.263266
MGH104negP4_F08	AC	MTC	0.130495	0.0509804	0.141327	0	0.036451	0.225961	0.365229	0.539475	0.187242	0.137856	0.0752026	0.281714	0.244807
MGH104negP4_F09	AC	MTC	0.124819	0.0529935	0.196301	0.0204133	0.029281	0.214065	0.26815	0.413125	0.183817	0.100627	0.0738562	0.267984	0.245049
MGH104negP4_F10	AC	PPR	0.116116	0.0491895	0.197549	0	0.12517	0.178569	0.243392	0.581883	0.204804	0.167033	0.0824314	0.268438	0.241167
MGH104negP4_F11	AC	MTC	0.102638	0.030902	0.156601	0	0.0256863	0.138549	0.24349	0.469567	0.222484	0.162771	0.0639739	0.266924	0.249332
MGH104negP4_F12	AC	MTC	0.112714	0.0381176	0.165641	0.0227933	0.0624314	0.255392	0.245255	0.576917	0.152575	0.110941	0.0741569	0.26996	0.251866
MGH104negP4_G01	AC	PPR	0.128409	0.0487451	0.0998693	0	0.0945752	0.278366	0.43949	0.44435	0.154065	0.15515	0.115359	0.281691	0.245168
MGH104negP4_G02	AC	PPR	0.112615	0.0279346	0.134804	0	0.112203	0.155712	0.116359	0.44715	0.218039	0.169386	0.0996863	0.268568	0.249494
MGH104negP4_G03	AC	PPR	0.123058	0.0593856	0.10332	0.0263867	0.0859608	0.163935	0.15119	0.560617	0.242072	0.191647	0.074549	0.272032	0.248986
MGH104negP4_G05	AC	MTC	0.130763	0.0445163	0.161144	0	0.0210196	0.195961	0.229471	0.606225	0.286078	0.211503	0.0929477	0.2707	0.250041
MGH104negP4_G07	AC	GPM	0.129841	0.0364837	0.154575	0.0164533	0	0.23719	0.285216	0.70385	0.254484	0.145967	0.0959935	0.277727	0.260416
MGH104negP4_G09	AC	PPR	0.107757	0.0481961	0.160993	0.0175467	0.0826863	0.175869	0.259444	0.566533	0.186908	0.179647	0.0948105	0.268714	0.243877
MGH104negP4_G10	AC	PPR	0.125997	0.0348758	0.185072	0	0.0810458	0.232549	0.302935	0.53935	0.198229	0.114778	0.0836275	0.275425	0.239415
MGH104negP4_G12	AC	PPR	0.11805	0.0467712	0.153745	0.0165333	0.0920392	0.226536	0.345033	0.432417	0.151359	0.150392	0.139176	0.27565	0.245788
MGH104negP4_H02	AC	PPR	0.105934	0	0.178471	0	0.162333	0.120993	0.114791	0.506075	0.255771	0.208458	0.0863595	0.262315	0.24835
MGH104negP4_H04	AC	MTC	0.113704	0.0587124	0.242196	0.02528	0.101405	0.155556	0.412699	0.548633	0.149072	0.107307	0.0500654	0.269858	0.234867
MGH104negP4_H05	AC	MTC	0.11114	0.0237255	0.246261	0.0241067	0.0333464	0.167595	0.225569	0.529108	0.200477	0.184431	0.103712	0.267459	0.244283
MGH104negP4_H08	AC	MTC	0.116571	0.0420915	0.214941	0.0254	0.0393922	0.162771	0.203935	0.594	0.268484	0.181915	0.0999935	0.26541	0.24184
MGH104negP4_H10	AC	MTC	0.122388	0.0380654	0.131752	0	0.0714771	0.30983	0.265163	0.590542	0.181497	0.15068	0.0954248	0.274218	0.252323
MGH104negP7_A01	AC	MTC	0.113942	0.0334379	0.135294	0	0.0277516	0.18702	0.131529	0.593433	0.345085	0.229046	0.0691242	0.266251	0.25499
MGH104negP7_A05	AC	PPR	0.123339	0.017281	0.130425	0	0.103425	0.196915	0.241621	0.506367	0.167706	0.176627	0.102954	0.272565	0.24683
MGH104negP7_A06	AC	MTC	0.109307	0.0518954	0.13719	0.0269467	0.0513072	0.120314	0.146719	0.573742	0.274843	0.195647	0.0815359	0.265899	0.250058
MGH104negP7_B02	AC	PPR	0.123771	0.0667582	0.141098	0	0.0737843	0.161386	0.159078	0.558783	0.252392	0.197307	0.0793856	0.269473	0.258853
MGH104negP7_B03	AC	MTC	0.136164	0.0505229	0.191346	0	0.0599216	0.168719	0.194471	0.4268	0.161752	0.194353	0.102327	0.272197	0.25261
MGH104negP7_B04	AC	MTC	0.116225	0.0489673	0.202948	0	0.0933072	0.173307	0.225248	0.486983	0.200837	0.200458	0.0933333	0.267696	0.236851
MGH104negP7_B05	AC	MTC	0.118581	0.0545229	0.152183	0.0200067	0.0312157	0.201882	0.211621	0.588483	0.263386	0.180837	0.0696797	0.273618	0.244185
MGH104negP7_B06	AC	PPR	0.106492	0.0371046	0.151503	0	0.0802614	0.238026	0.31934	0.524508	0.240908	0.133163	0.0470327	0.268433	0.244973
MGH104negP7_B07	AC	MTC	0.113478	0.0529542	0.213928	0.0217467	0.0617647	0.195359	0.291889	0.494383	0.157451	0.0975229	0.0589739	0.270697	0.245307
MGH104negP7_B08	AC	PPR	0.111209	0.0852026	0.131229	0	0.0872026	0.318418	0.34	0.524167	0.173412	0.116863	0.106458	0.267535	0.246393
MGH104negP7_B09	AC	PPR	0.109362	0.0335948	0.154327	0	0.132863	0.116366	0.11068	0.518417	0.192359	0.120222	0.0898039	0.267153	0.248166
MGH104negP7_B10	AC	PPR	0.126336	0.0553072	0.147268	0	0.0988627	0.196627	0.38868	0.480433	0.187791	0.127725	0.0656078	0.277979	0.236099
MGH104negP7_B11	AC	PPR	0.109085	0.0447843	0.0883333	0	0.123869	0.149216	0.184131	0.60795	0.230405	0.107353	0.0688105	0.269491	0.259643
MGH104negP7_B12	AC	MTC	0.122759	0.0265229	0.144288	0.02804	0.0316732	0.215778	0.323412	0.654933	0.22566	0.177595	0.0634248	0.271735	0.259583
MGH104negP7_C03	AC	MTC	0.123854	0.0481438	0.126248	0.0234667	0.0527974	0.168105	0.157118	0.532792	0.258105	0.15298	0.0887909	0.2683	0.260116
MGH104negP7_C04	AC	MTC	0.109283	0	0.0830065	0.0308	0.0319869	0.115791	0.072366	0.2804	0.161163	0.136092	0.0793725	0.270631	0.258116
MGH104negP7_C07	AC	GPM	0.105315	0.0605882	0.060902	0.0217333	0.0820784	0.172771	0.130719	0.533317	0.168425	0.197464	0.0892092	0.26942	0.255446
MGH104negP7_C08	AC	MTC	0.113398	0.0362288	0.134033	0.0241733	0.0482091	0.133242	0.147817	0.624133	0.341752	0.285124	0.0957778	0.264159	0.259419
MGH104negP7_C10	AC	PPR	0.111258	0.041634	0.156392	0	0.0332549	0.193124	0.365118	0.6695	0.188105	0.159856	0.115595	0.272982	0.247121
MGH104negP7_C11	AC	PPR	0.106984	0.027281	0.115333	0	0.219065	0.189817	0.200601	0.503833	0.202118	0.114196	0.0913203	0.266941	0.256956
MGH104negP7_C12	AC	MTC	0.121532	0.0421176	0.199908	0	0.0486928	0.194719	0.357333	0.63765	0.233595	0.151712	0.077451	0.277752	0.244565
MGH104negP7_D04	AC	MTC	0.128524	0	0.13319	0	0.0297778	0.202118	0.148673	0.58165	0.279954	0.142222	0.0694118	0.267604	0.255722
MGH104negP7_D05	AC	MTC	0.112624	0.0714118	0.171725	0	0.070817	0.168203	0.245569	0.4845	0.289556	0.26268	0.110471	0.271982	0.250452
MGH104negP7_D06	AC	MTC	0.12468	0.0335686	0.206078	0.02496	0.0200261	0.196889	0.175301	0.435158	0.18951	0.191033	0.083268	0.269816	0.245225
MGH104negP7_D07	AC	MTC	0.125413	0.043451	0.16	0	0.0340523	0.201216	0.328425	0.639817	0.249647	0.108471	0.0707843	0.268995	0.247618
MGH104negP7_D08	AC	MTC	0.12097	0.036732	0.173922	0.0167467	0.0301046	0.173993	0.243131	0.519475	0.221405	0.146052	0.0785752	0.272685	0.252172
MGH104negP7_D11	AC	GPM	0.124286	0.0514118	0.096366	0	0.0248105	0.212209	0.322105	0.707117	0.263595	0.13583	0.108105	0.276913	0.272505
MGH104negP7_D12	AC	MTC	0.106738	0.0309281	0.174882	0	0	0.175137	0.121843	0.59655	0.315373	0.214288	0.068902	0.266209	0.251047
MGH104negP7_E01	AC	PPR	0.116402	0.0319869	0.180098	0.0207333	0.0492418	0.180869	0.270392	0.676267	0.23468	0.175124	0.0864314	0.266208	0.248084
MGH104negP7_E02	AC	PPR	0.118167	0.0265229	0.089183	0	0.124484	0.144654	0.135412	0.526758	0.263399	0.190856	0.0704444	0.267525	0.265018
MGH104negP7_E05	AC	PPR	0.126435	0.0553333	0.164686	0	0.0621046	0.236693	0.32898	0.579308	0.198529	0.14468	0.0587124	0.278878	0.242897
MGH104negP7_E06	AC	MTC	0.105751	0.0373987	0.236418	0.0166667	0.0207451	0.159163	0.246464	0.507175	0.150176	0.139444	0.0603987	0.267532	0.241007
MGH104negP7_E09	AC	PPR	0.104873	0.024902	0.201033	0	0.139719	0.136438	0.200484	0.491775	0.209608	0.147797	0.073817	0.265378	0.245171
MGH104negP7_E11	AC	MTC	0.120384	0.0290065	0.124196	0	0.0722353	0.136667	0.160588	0.597183	0.190157	0.181967	0.0504967	0.267985	0.264863
MGH104negP7_E12	AC	MTC	0.120952	0.0402353	0.15917	0	0.0442222	0.197255	0.0862745	0.638233	0.340987	0.217346	0.0407451	0.268053	0.265127
MGH104negP7_F03	AC	MTC	0.105069	0.0401699	0.186183	0	0.0329935	0.210065	0.174353	0.703283	0.268124	0.22502	0.0867451	0.263491	0.255985
MGH104negP7_F06	AC	MTC	0.115956	0.067817	0.115098	0	0.0473725	0.212431	0.283307	0.61345	0.208895	0.140118	0.145392	0.271062	0.248331
MGH104negP7_F08	AC	MTC	0.137016	0.046549	0.166928	0.0178133	0.0458431	0.24715	0.439601	0.46025	0.18749	0.103059	0.0687712	0.286401	0.238045
MGH104negP7_F09	AC	MTC	0.115852	0.0554379	0.20702	0	0.0742614	0.170373	0.335333	0.701533	0.244458	0.143033	0.0726536	0.271972	0.257313
MGH104negP7_F11	AC	MTC	0.114517	0	0.182137	0	0.0495163	0.17681	0.183176	0.526892	0.237582	0.168627	0.0844706	0.269719	0.251365
MGH104negP7_F12	AC	MTC	0.116923	0.0520196	0.167412	0.0207333	0.0288627	0.244026	0.316431	0.65015	0.196693	0.130745	0.0660131	0.272322	0.258151
MGH104negP7_G01	AC	MTC	0.124794	0.0379085	0.168863	0	0.0373072	0.18434	0.222196	0.573725	0.245542	0.218876	0.0594379	0.270573	0.245633
MGH104negP7_G03	AC	GPM	0.119464	0.0185098	0.151745	0.0317067	0	0.154444	0.181131	0.817383	0.311771	0.169196	0.0726275	0.267749	0.276023
MGH104negP7_G04	AC	PPR	0.10891	0.0355686	0.201346	0	0.0901961	0.239085	0.162752	0.3623	0.131621	0.118497	0.0865359	0.268754	0.247708
MGH104negP7_G05	AC	PPR	0.10027	0.0531569	0.0445033	0.02104	0.204144	0.137922	0.149373	0.401308	0.171712	0.184222	0.108026	0.264717	0.245359
MGH104negP7_G07	AC	MTC	0.117619	0.0691634	0.0721503	0.02096	0.0562484	0.350863	0.232941	0.464208	0.198353	0.0733725	0.0415425	0.271415	0.255124
MGH104negP7_G08	AC	PPR	0.108374	0.0378954	0.161464	0	0.157046	0.202412	0.231281	0.475042	0.189399	0.139725	0.0731765	0.271053	0.254944
MGH104negP7_G11	AC	MTC	0.118688	0.0398301	0.202327	0	0.033902	0.256745	0.387046	0.718167	0.22268	0.111778	0.0656209	0.272393	0.252383
MGH104negP7_H01	AC	MTC	0.121406	0.0320131	0.194797	0	0.027098	0.208758	0.290523	0.63785	0.240778	0.166634	0.0530327	0.268351	0.250647
MGH104negP7_H03	AC	MTC	0.113476	0.0323529	0.14249	0	0.0302941	0.205863	0.226131	0.505108	0.231895	0.22383	0.092732	0.269933	0.240262
MGH104negP7_H04	AC	MTC	0.121364	0.0426275	0.18817	0	0.0692418	0.137582	0.291961	0.492575	0.170458	0.199732	0.120039	0.270954	0.246267
MGH104negP7_H06	AC	PPR	0.11923	0.0345752	0.199438	0	0.109908	0.182248	0.190719	0.583183	0.183765	0.18417	0.0744706	0.269073	0.24544
MGH104negP7_H08	AC	MTC	0.115782	0.0531634	0.231791	0	0.0468366	0.151359	0.304915	0.501133	0.207778	0.133582	0.0875425	0.273058	0.244923
MGH104negP7_H10	AC	MTC	0.13343	0.0549216	0.151529	0.0182667	0.0462484	0.386732	0.412876	0.530008	0.132222	0.114523	0.0998431	0.275745	0.253514
MGH104negP7_H12	AC	PPR	0.123315	0.0666013	0.150758	0	0.0598301	0.370013	0.367778	0.482892	0.164105	0.115085	0.0941438	0.277093	0.246589
MGH105A_P1_A01	AC	PPR	0.124033	0.0423399	0.107418	0	0.132379	0.209569	0.15102	0.35835	0.178392	0.134497	0.0717516	0.268876	0.247518
MGH105A_P1_A05	AC	GPM	0.129246	0.0589804	0.161987	0.0188	0	0.249739	0.268183	0.626617	0.230634	0.178418	0.0394314	0.278002	0.273388
MGH105A_P1_A07	AC	MTC	0.124713	0.078902	0.162601	0.02864	0.0287386	0.287242	0.266105	0.564833	0.234523	0.140359	0.0709935	0.279789	0.257446
MGH105A_P1_A09	AC	MTC	0.105659	0.0295163	0.189386	0	0.0529542	0.0748105	0.141327	0.54545	0.313176	0.206026	0.101242	0.268816	0.260953
MGH105A_P1_A10	AC	PPR	0.107061	0.0455948	0.100196	0	0.252124	0.164941	0.120706	0.444392	0.246222	0.181856	0.103967	0.265241	0.255139
MGH105A_P1_B02	AC	MTC	0.105812	0.050719	0.128706	0	0.0313072	0.116588	0.111111	0.549417	0.339255	0.22868	0.0904837	0.27256	0.25996
MGH105A_P1_B07	AC	MTC	0.133265	0.0806209	0.16902	0	0	0.225281	0.304908	0.728692	0.276444	0.171621	0.0793595	0.278156	0.260933
MGH105A_P1_B08	AC	MTC	0.143225	0.0626667	0.221092	0.0211067	0	0.135039	0.271451	0.62455	0.273771	0.200523	0.0679673	0.275855	0.257612
MGH105A_P1_B12	AC	GPM	0.12028	0.0594902	0.205248	0.0268267	0.0215033	0.142144	0.175046	0.673567	0.297987	0.129634	0.0276601	0.26886	0.264997
MGH105A_P1_C03	AC	MTC	0.119246	0.0339477	0.256667	0	0.0556993	0.131634	0.241621	0.519892	0.204359	0.134444	0.0726928	0.27264	0.253161
MGH105A_P1_C04	AC	MTC	0.124444	0.0796993	0.155359	0.0234533	0.0359216	0.256824	0.251863	0.612817	0.267895	0.158078	0.0630131	0.275695	0.259471
MGH105A_P1_C05	AC	MTC	0.130122	0.066902	0.173085	0	0.0249673	0.196248	0.238203	0.716833	0.237745	0.169098	0.0641438	0.2737	0.262786
MGH105A_P1_D03	AC	GPM	0.110993	0.0473464	0.0964444	0.0311	0	0.131699	0.162882	0.555683	0.246373	0.162353	0.10732	0.273391	0.26628
MGH105A_P1_D07	AC	MTC	0.109741	0.0428431	0.193072	0	0.101843	0.182608	0.17934	0.5034	0.214124	0.180013	0.0906405	0.270089	0.245597
MGH105A_P1_D09	AC	PPR	0.116786	0.056719	0.201333	0	0.157595	0.174752	0.21185	0.599858	0.220438	0.149144	0.0666536	0.270049	0.250321
MGH105A_P1_E04	AC	MTC	0.108294	0.0209346	0.111399	0	0.0292418	0.164301	0.175451	0.7281	0.350052	0.19217	0.0544444	0.268156	0.261857
MGH105A_P1_E06	AC	MTC	0.120049	0.0499739	0.166719	0.0202	0.023098	0.257255	0.277856	0.625525	0.257863	0.0908431	0.0512549	0.269603	0.257692
MGH105A_P1_E08	AC	MTC	0.145254	0.0446928	0.197124	0	0.0212941	0.183373	0.331817	0.642283	0.321386	0.149863	0.0824575	0.281669	0.247627
MGH105A_P1_E09	AC	GPM	0.129688	0.0654379	0.0820523	0.0210533	0.0430719	0.20581	0.284288	0.42995	0.290837	0.170693	0.0479085	0.270662	0.249999
MGH105A_P1_F01	AC	MTC	0.125356	0.0449542	0.161386	0	0.0505621	0.138209	0.172288	0.695933	0.306013	0.185105	0.0617386	0.264901	0.259851
MGH105A_P1_F07	AC	GPM	0.114792	0.0316078	0.18451	0	0.0253725	0.13232	0.156869	0.68155	0.266562	0.172379	0.0609542	0.266171	0.261176
MGH105A_P1_F08	AC	MTC	0.115664	0.0434641	0.128261	0.0414133	0.0497778	0.134928	0.202288	0.6201	0.240562	0.135595	0.0437124	0.27283	0.261471
MGH105A_P1_F10	AC	MTC	0.128902	0.0616601	0.0914771	0.0240933	0.0296209	0.219301	0.170157	0.599583	0.380379	0.281497	0.0536863	0.267364	0.261673
MGH105A_P1_G01	AC	MTC	0.124561	0.0723791	0.10817	0.0243867	0	0.148627	0.190222	0.405325	0.229712	0.173752	0.0811699	0.271626	0.253793
MGH105A_P1_G02	AC	GPM	0.143688	0.0356928	0.139294	0	0.0262745	0.251255	0.185065	0.597958	0.298327	0.189641	0.0901111	0.273975	0.263448
MGH105A_P1_G06	AC	GPM	0.134485	0.0484444	0.123863	0	0.0285752	0.203294	0.319935	0.628383	0.238418	0.174771	0.082915	0.273518	0.259745
MGH105A_P1_G07	AC	PPR	0.13043	0.0254967	0.161007	0	0.148915	0.153699	0.173176	0.389017	0.267353	0.211608	0.12383	0.269634	0.24939
MGH105A_P1_G11	AC	MTC	0.118667	0.0511373	0.128536	0.0277333	0.0456797	0.296327	0.170333	0.493483	0.219647	0.197621	0.100078	0.270364	0.257695
MGH105A_P4_A04	AC	MTC	0.113393	0.0191503	0.144379	0.01844	0.0259869	0.172026	0.10549	0.559642	0.238542	0.20181	0.096451	0.268107	0.258065
MGH105A_P4_A12	AC	MTC	0.135673	0.044183	0.180686	0.02232	0.0389542	0.241725	0.22666	0.537833	0.284327	0.174987	0.113882	0.27574	0.254239
MGH105A_P4_B05	AC	MTC	0.121317	0.104771	0.127987	0	0.0465882	0.105895	0.20732	0.749767	0.258261	0.16085	0.0639346	0.272608	0.269807
MGH105A_P4_B09	AC	MTC	0.111634	0.0516471	0.14283	0.0170133	0.0719608	0.166654	0.206026	0.684375	0.27802	0.165556	0.0856732	0.269606	0.265049
MGH105A_P4_C03	AC	MTC	0.127852	0.0553333	0.131007	0	0.0263791	0.205556	0.242797	0.514308	0.367791	0.208052	0.0777908	0.271488	0.253957
MGH105A_P4_C04	AC	MTC	0.118272	0.0526536	0.176797	0.0330267	0.0514967	0.174176	0.198288	0.408617	0.206817	0.24315	0.100484	0.268278	0.254239
MGH105A_P4_C05	AC	MTC	0.10643	0.0567712	0.142471	0.0214667	0.0198824	0.122275	0.240144	0.708833	0.262111	0.192641	0.0502484	0.275321	0.266771
MGH105A_P4_C06	AC	GPM	0.100653	0.0262353	0.0731503	0.02516	0.0510065	0.125033	0.104092	0.616042	0.335758	0.155693	0.0478954	0.26936	0.26583
MGH105A_P4_C08	AC	MTC	0.112648	0.0446013	0.171373	0.01946	0.0359739	0.157725	0.113778	0.426683	0.195451	0.21949	0.0661699	0.27056	0.244476
MGH105A_P4_D04	AC	PPR	0.121529	0.0396993	0.193987	0	0.110706	0.120013	0.218536	0.414333	0.203856	0.139144	0.0576993	0.273799	0.243312
MGH105A_P4_D06	AC	MTC	0.132931	0.0640915	0.162039	0	0	0.191752	0.217294	0.6568	0.30281	0.208863	0.100418	0.274032	0.255751
MGH105A_P4_D09	AC	NEU	0.1118	0.0178693	0.0918562	0	0.0757647	0.0937386	0.140065	0.511042	0.316627	0.234301	0.0620392	0.271639	0.261314
MGH105A_P4_D10	AC	GPM	0.10772	0.050915	0.124758	0.0271467	0.0399346	0.221007	0.165922	0.693317	0.33451	0.17566	0.0411765	0.27063	0.258642
MGH105A_P4_D11	AC	GPM	0.144161	0.0426013	0.225399	0.0182933	0.0350458	0.17417	0.268059	0.497283	0.18515	0.177752	0.0783922	0.271908	0.248916
MGH105A_P4_E07	AC	GPM	0.11427	0.0403529	0.225124	0.019	0	0.139699	0.186118	0.609417	0.30366	0.160922	0.105275	0.265851	0.260649
MGH105A_P4_F05	AC	GPM	0.135487	0.0642876	0.204013	0.0364067	0	0.195575	0.23285	0.538517	0.218268	0.136889	0.0431765	0.277907	0.243959
MGH105A_P4_F07	AC	MTC	0.124915	0.0379216	0.100392	0.0265867	0	0.118614	0.140693	0.615817	0.381216	0.241869	0.0445229	0.271488	0.254823
MGH105A_P4_F08	AC	MTC	0.108063	0.047268	0.175542	0.02872	0	0.153987	0.254536	0.52345	0.26549	0.158	0.113922	0.266983	0.257305
MGH105A_P4_G03	AC	GPM	0.144984	0.0792418	0.122399	0	0.0437386	0.293346	0.306261	0.725975	0.282967	0.17885	0.0499477	0.280144	0.259862
MGH105A_P4_G08	AC	GPM	0.119488	0.0458562	0.141895	0	0.0519542	0.189229	0.212575	0.692025	0.288647	0.191007	0.110693	0.272721	0.267683
MGH105A_P4_G09	AC	GPM	0.116336	0.0773595	0.181542	0	0	0.166523	0.307595	0.697133	0.262614	0.185098	0.0955556	0.275626	0.259856
MGH105A_P4_G10	AC	MTC	0.118177	0.0775163	0.16749	0.02104	0.032732	0.239072	0.271412	0.62895	0.253608	0.125438	0.046732	0.276548	0.250556
MGH105A_P4_G11	AC	MTC	0.113263	0.0322157	0.126497	0	0.0313595	0.115359	0.209052	0.588533	0.277569	0.233856	0.127477	0.266124	0.259792
MGH105A_P4_H11	AC	MTC	0.133619	0.0564379	0.191536	0.0208933	0.0209542	0.249124	0.328222	0.624517	0.317654	0.166379	0.0808627	0.280197	0.26098
MGH105A_P4_H12	AC	MTC	0.113	0.0648105	0.129124	0	0.0978366	0.197013	0.179634	0.430433	0.189359	0.143641	0.110412	0.271565	0.239414
MGH105B_P2_G06	AC	GPM	0.132599	0.0391373	0.105484	0.0404933	0.0543072	0.201412	0.228118	0.593442	0.356752	0.289059	0.0898301	0.270365	0.263063
MGH105C_P1_A01	AC	GPM	0.11455	0.0678824	0.157111	0.0249067	0.0243529	0.152373	0.332497	0.748333	0.294301	0.132549	0.065817	0.273752	0.26343
MGH105C_P1_A05	AC	MTC	0.119384	0.0644967	0.131163	0	0.0400261	0.146954	0.178928	0.507517	0.283373	0.181111	0.0597647	0.270878	0.25356
MGH105C_P1_A11	AC	GPM	0.122012	0.0406275	0.169078	0.0288867	0.0323007	0.144418	0.293059	0.638558	0.307131	0.149908	0.0735294	0.273761	0.261096
MGH105C_P1_A12	AC	MTC	0.12155	0.0261961	0.225386	0	0.0439477	0.199621	0.139471	0.4241	0.247484	0.19485	0.113967	0.270852	0.242423
MGH105C_P1_B04	AC	MTC	0.128942	0.0194118	0.181621	0.02124	0.0488758	0.154693	0.13868	0.438925	0.302157	0.225922	0.0608366	0.271931	0.249247
MGH105C_P1_B06	AC	GPM	0.121438	0.0334641	0.14251	0.0185733	0.0287059	0.216516	0.299614	0.6176	0.211333	0.197196	0.0880588	0.27515	0.265825
MGH105C_P1_B07	AC	GPM	0.121636	0.0523007	0.14998	0.0213067	0.036915	0.235562	0.166092	0.584192	0.166863	0.23315	0.149843	0.271671	0.261679
MGH105C_P1_B09	AC	PPR	0.130177	0.0623922	0.0675817	0.02168	0.088902	0.14915	0.160706	0.409792	0.258863	0.260837	0.0934118	0.269024	0.258543
MGH105C_P1_B12	AC	GPM	0.115495	0.0313725	0.151425	0.0298267	0.065281	0.147804	0.142288	0.415233	0.203974	0.154157	0.0735294	0.273979	0.263898
MGH105C_P1_C03	AC	MTC	0.157421	0.0444967	0.0965752	0.0190267	0.018719	0.286882	0.198059	0.518558	0.220549	0.157242	0.0913595	0.273742	0.252799
MGH105C_P1_C07	AC	GPM	0.133786	0.0591111	0.143856	0	0.0510196	0.201399	0.369778	0.683492	0.232732	0.138248	0.038549	0.277572	0.259628
MGH105C_P1_C11	AC	GPM	0.131173	0.0465752	0.137033	0	0.0309412	0.228837	0.281634	0.522042	0.197693	0.183477	0.115033	0.272687	0.261562
MGH105C_P1_D01	AC	MTC	0.143976	0.0423268	0.130471	0	0.0318301	0.237647	0.209882	0.61555	0.259804	0.170373	0.0745098	0.273067	0.258247
MGH105C_P1_D04	AC	GPM	0.140886	0.0453595	0.120739	0.0202	0.0527974	0.196431	0.16549	0.578583	0.283203	0.233686	0.115601	0.26459	0.266937
MGH105C_P1_D05	AC	GPM	0.128431	0.0394118	0.101686	0	0.0345098	0.138954	0.150144	0.673358	0.311085	0.307124	0.0844314	0.270965	0.265184
MGH105C_P1_D09	AC	MTC	0.12238	0.0547843	0.105	0.0218267	0.0399477	0.177477	0.264	0.7329	0.265556	0.170092	0.0646667	0.273553	0.260132
MGH105C_P1_E01	AC	MTC	0.147034	0.048732	0.119562	0	0.0327974	0.22017	0.186373	0.618108	0.377431	0.264392	0.0969542	0.271669	0.265062
MGH105C_P1_E09	AC	MTC	0.140722	0.0479085	0.0797124	0.0174067	0.0432092	0.228654	0.294235	0.484933	0.235654	0.186595	0.112176	0.278174	0.247405
MGH105C_P1_F02	AC	MTC	0.134307	0.0656993	0.138288	0	0.0256209	0.198719	0.128902	0.683933	0.304732	0.203974	0.0727974	0.272556	0.258942
MGH105C_P1_F04	AC	MTC	0.119697	0.0523399	0.123869	0	0.043085	0.13417	0.111268	0.593733	0.390549	0.328157	0.133948	0.267251	0.262344
MGH105C_P1_F05	AC	MTC	0.139938	0.0284967	0.146752	0.03184	0.0166797	0.154046	0.115203	0.614183	0.365386	0.323399	0.143379	0.269046	0.268852
MGH105C_P1_G04	AC	GPM	0.110667	0.0735294	0.0731634	0.0228667	0.0223922	0.150915	0.244627	0.540567	0.312641	0.16549	0.0962026	0.275717	0.268556
MGH105C_P1_G08	AC	GPM	0.11381	0.0279608	0.116458	0	0.0228889	0.168405	0.169118	0.509825	0.262797	0.209967	0.144654	0.275409	0.260233
MGH105C_P1_G09	AC	GPM	0.108743	0.0504967	0.131778	0	0.0320523	0.100458	0.161536	0.655217	0.337039	0.279333	0.116366	0.266751	0.261931
MGH105C_P1_G11	AC	GPM	0.105718	0.052366	0.159915	0	0.0326405	0.110797	0.0752418	0.4359	0.24668	0.192379	0.0998235	0.267897	0.266819
MGH105C_P1_H01	AC	MTC	0.139648	0.0594641	0.107281	0.0245867	0.0583268	0.289255	0.228575	0.589967	0.255908	0.176895	0.0645098	0.278478	0.251111
MGH105C_P1_H03	AC	GPM	0.120225	0.0646797	0.121869	0	0.0182614	0.168745	0.247843	0.46405	0.182301	0.230085	0.110516	0.273025	0.246069
MGH105C_P1_H10	AC	GPM	0.124591	0.0457386	0.156078	0	0.0398954	0.147725	0.195261	0.556433	0.220575	0.164804	0.147359	0.270359	0.256219
MGH105C_P1_H11	AC	MTC	0.114288	0.0499346	0.276863	0.0248933	0	0.150699	0.266183	0.671883	0.305569	0.158562	0.057634	0.26753	0.248135
MGH105C_P1_H12	AC	MTC	0.138876	0.0422614	0.192536	0	0.0883922	0.32251	0.265379	0.386683	0.181595	0.109614	0.0992091	0.272395	0.239016
MGH105C_P3_A03	AC	GPM	0.123799	0.0749542	0.154255	0	0.0293595	0.172993	0.354523	0.7113	0.266085	0.12834	0.0613725	0.280107	0.264523
MGH105C_P3_A08	AC	MTC	0.11827	0.0370458	0.19532	0.0258933	0.0218562	0.188183	0.185307	0.628467	0.257621	0.145908	0.0622614	0.270505	0.258689
MGH105C_P3_A09	AC	MTC	0.145074	0.0592549	0.155111	0.0241333	0.0346405	0.190542	0.25434	0.554642	0.269556	0.121163	0.0416471	0.27767	0.252143
MGH105C_P3_B03	AC	GPM	0.144351	0.0689935	0.124693	0.0198267	0	0.271412	0.329124	0.699683	0.281732	0.16183	0.0665098	0.275405	0.265558
MGH105C_P3_B06	AC	GPM	0.138201	0.0435163	0.154248	0.0210533	0.029549	0.199039	0.291771	0.715558	0.212542	0.200889	0.0949804	0.276873	0.26357
MGH105C_P3_C02	AC	GPM	0.11329	0.0378758	0.237399	0.0163867	0.0384183	0.19185	0.213608	0.595667	0.242601	0.141987	0.0791634	0.273026	0.27099
MGH105C_P3_C05	AC	MTC	0.131942	0.0395163	0.13417	0.02144	0.037085	0.160176	0.232948	0.53795	0.260131	0.18851	0.0994706	0.273615	0.259083
MGH105C_P3_C06	AC	GPM	0.112032	0.036549	0.164124	0	0.0483922	0.15417	0.197614	0.653983	0.233307	0.169686	0.150183	0.275301	0.267023
MGH105C_P3_C07	AC	GPM	0.127767	0.0264575	0.106667	0.0378733	0.0415556	0.158523	0.233706	0.536175	0.259052	0.166771	0.137542	0.273975	0.26129
MGH105C_P3_C10	AC	MTC	0.129169	0.0757909	0.170954	0	0	0.258052	0.301346	0.6653	0.265366	0.199425	0.0911569	0.27726	0.265365
MGH105C_P3_D02	AC	MTC	0.141488	0.053098	0.0901307	0	0.0248105	0.191497	0.220052	0.628075	0.310634	0.229359	0.118542	0.27771	0.262192
MGH105C_P3_D03	AC	GPM	0.138902	0.0594641	0.152183	0	0.0233007	0.234039	0.216209	0.582367	0.312575	0.177242	0.0902288	0.273555	0.265901
MGH105C_P3_D06	AC	MTC	0.1395	0.0560784	0.142346	0	0.029098	0.193523	0.246327	0.575058	0.205967	0.213039	0.100712	0.27396	0.263892
MGH105C_P3_D07	AC	MTC	0.111884	0.0818824	0.13617	0.03116	0.0668758	0.187333	0.173556	0.646992	0.299621	0.196902	0.0767974	0.26873	0.255711
MGH105C_P3_E02	AC	GPM	0.127807	0.0218039	0.108784	0.0174267	0.0266536	0.179804	0.098732	0.446233	0.236157	0.238595	0.0652026	0.273208	0.263808
MGH105C_P3_E03	AC	MTC	0.11636	0.0276078	0.103765	0.0426933	0.0795817	0.129072	0.232712	0.5313	0.208366	0.137516	0.074817	0.273481	0.256233
MGH105C_P3_E06	AC	NEU	0.111048	0.0455817	0.152928	0.0327867	0	0.123046	0.077085	0.390875	0.264863	0.298255	0.229137	0.26804	0.260687
MGH105C_P3_E07	AC	MTC	0.128716	0.0240261	0.103359	0.03352	0.0328366	0.176013	0.125046	0.576508	0.302569	0.22934	0.0859281	0.265909	0.268721
MGH105C_P3_E09	AC	MTC	0.105475	0.0321176	0.164948	0.02448	0.0317778	0.123118	0.0979739	0.349783	0.249255	0.218379	0.0657843	0.268823	0.251199
MGH105C_P3_F02	AC	GPM	0.124193	0.0513203	0.167575	0	0	0.195412	0.218046	0.345708	0.210098	0.210739	0.122922	0.278438	0.261557
MGH105C_P3_F04	AC	GPM	0.108521	0.0595294	0.176301	0	0.0217255	0.198739	0.270856	0.72145	0.340118	0.160196	0.0569804	0.272466	0.257661
MGH105C_P3_F06	AC	MTC	0.103114	0.0490065	0.123007	0	0.0256863	0.18519	0.164222	0.688483	0.334301	0.219967	0.0535621	0.269662	0.266524
MGH105C_P3_F07	AC	PPR	0.138066	0.0378105	0.132111	0	0.152732	0.238765	0.232307	0.533233	0.231399	0.214	0.112935	0.271223	0.253842
MGH105C_P3_G05	AC	MTC	0.126344	0.0408431	0.0817843	0.0327733	0.046719	0.172758	0.139588	0.681683	0.364386	0.244157	0.0936209	0.273753	0.274848
MGH105C_P3_G10	AC	GPM	0.139385	0.0290719	0.123412	0	0.028732	0.12934	0.139588	0.470867	0.331706	0.284242	0.118562	0.272734	0.257103
MGH105C_P3_H08	AC	GPM	0.113	0.032902	0.138379	0	0.0316993	0.13268	0.0964837	0.542708	0.207621	0.148954	0.0666993	0.27018	0.254157
MGH105D_P1_A01	AC	GPM	0.108056	0.0168627	0.0634902	0.0213733	0.0582222	0.0582353	0.116758	0.478358	0.227229	0.100235	0.0590458	0.278689	0.269918
MGH105D_P1_A04	AC	MTC	0.105313	0.0298039	0.205497	0.0177867	0.0281307	0.134745	0.166974	0.661292	0.219203	0.156405	0.0456078	0.276017	0.260343
MGH105D_P1_A05	AC	MTC	0.105783	0.0330458	0.101359	0	0.016915	0.105908	0.121203	0.511567	0.345007	0.284745	0.112026	0.272479	0.264225
MGH105D_P1_A07	AC	GPM	0.133392	0.0219608	0.107529	0.01808	0.0330327	0.184222	0.19817	0.539483	0.297582	0.296725	0.137902	0.271565	0.275405
MGH105D_P1_A08	AC	MTC	0.103016	0.0246928	0.140719	0.0314533	0.0807451	0.123627	0.116327	0.581758	0.329438	0.267954	0.0710458	0.26745	0.25648
MGH105D_P1_A10	AC	MTC	0.12386	0.0469281	0.147542	0.0224	0.0175163	0.19715	0.154235	0.43575	0.280791	0.228654	0.0510327	0.268306	0.26266
MGH105D_P1_C02	AC	GPM	0.106144	0.0547974	0.158562	0	0.0257124	0.0947843	0.159464	0.508333	0.276667	0.28334	0.0664444	0.26883	0.267944
MGH105D_P1_C06	AC	MTC	0.114344	0.0466275	0.132902	0	0.0450065	0.225673	0.160261	0.6597	0.313523	0.16183	0.0514575	0.275377	0.263869
MGH105D_P1_C11	AC	MTC	0.130913	0.0230719	0.139065	0	0	0.242758	0.148484	0.702683	0.315203	0.20732	0.0417647	0.268449	0.262562
MGH105D_P1_C12	AC	MTC	0.129944	0.0642353	0.126183	0	0.0317647	0.139118	0.179673	0.6806	0.249294	0.206353	0.0529935	0.271276	0.26835
MGH105D_P1_D06	AC	MTC	0.133521	0.040915	0.196654	0.0205733	0.0294379	0.194105	0.186582	0.624025	0.288131	0.137007	0.0208235	0.272502	0.268174
MGH105D_P1_D10	AC	MTC	0.116556	0.0337778	0.142301	0	0.0286536	0.168281	0.172137	0.60395	0.269386	0.239732	0.0755033	0.270862	0.260505
MGH105D_P1_D11	AC	MTC	0.118175	0.0420196	0.150732	0.02884	0	0.24115	0.179804	0.678417	0.356399	0.300654	0.089634	0.270389	0.262423
MGH105D_P1_D12	AC	MTC	0.121653	0.0525098	0.165386	0	0.0198562	0.202634	0.217379	0.801233	0.329438	0.207922	0.0418562	0.274109	0.261063
MGH105D_P1_E08	AC	GPM	0.111045	0.0568889	0.198549	0.01728	0.0322353	0.226706	0.337686	0.749433	0.341425	0.152183	0.0604052	0.273916	0.265053
MGH105D_P1_E11	AC	GPM	0.123426	0.0351895	0.0708105	0	0	0.12698	0.207595	0.517258	0.369399	0.259333	0.0856078	0.271866	0.263506
MGH105D_P1_F02	AC	MTC	0.131224	0.038451	0.133699	0	0.0279346	0.175588	0.158863	0.529783	0.371935	0.24632	0.110301	0.270782	0.261065
MGH105D_P1_F03	AC	GPM	0.123712	0.0606209	0.142248	0.0287333	0.0424314	0.152837	0.168549	0.682183	0.330353	0.211641	0.0544314	0.271789	0.266311
MGH105D_P1_F04	AC	GPM	0.10927	0.0260523	0.197804	0.0223467	0.032915	0.0661046	0.211124	0.511817	0.231869	0.200065	0.086549	0.270744	0.25622
MGH105D_P1_F06	AC	NEU	0.102905	0.045634	0.139595	0	0.0419085	0.0849542	0.0614902	0.440275	0.244209	0.274379	0.0895033	0.270378	0.265491
MGH105D_P1_G02	AC	GPM	0.109377	0.0356078	0.217216	0.02664	0	0.150667	0.238706	0.654367	0.31268	0.135046	0.0986797	0.274335	0.269982
MGH105D_P1_G04	AC	PPR	0.108128	0.0376863	0.0833464	0	0.096817	0.0950654	0.174418	0.4808	0.188118	0.134471	0.103739	0.267212	0.254194
MGH105D_P1_G09	AC	GPM	0.103794	0.0219739	0.144739	0	0.036732	0.126902	0.113582	0.771383	0.272248	0.139582	0.0447778	0.265988	0.267127
MGH105D_P1_G10	AC	MTC	0.113021	0.0454902	0.166078	0	0.0551111	0.190261	0.160523	0.650258	0.307601	0.176967	0.0861634	0.267786	0.257329
MGH105D_P1_G11	AC	GPM	0.11354	0.0513595	0.184216	0.0180933	0.0302614	0.0814771	0.12502	0.36025	0.183634	0.116562	0	0.272526	0.261442
MGH105D_P1_G12	AC	MTC	0.108746	0.0540523	0.207255	0.02516	0	0.204405	0.256516	0.678817	0.282444	0.130745	0.0486667	0.268581	0.254764
MGH105D_P1_H01	AC	MTC	0.131048	0.0253725	0.170569	0	0.0315294	0.14832	0.140307	0.662375	0.317941	0.246523	0.0860131	0.269642	0.258392
MGH105D_P1_H03	AC	MTC	0.10602	0.0564967	0.194026	0	0.0317516	0.171667	0.26549	0.721908	0.285144	0.160046	0.0750523	0.266538	0.251025
MGH105D_P1_H04	AC	GPM	0.144606	0.0246667	0.0807059	0.0172133	0.0344967	0.136497	0.0960392	0.34515	0.216288	0.172281	0.13715	0.27582	0.277011
MGH105D_P1_H11	AC	MTC	0.122762	0.041634	0.200405	0	0.0312941	0.281948	0.250176	0.609908	0.214242	0.100569	0.0390065	0.271517	0.245677
MGH105D_P3_A03	AC	GPM	0.118876	0.0484706	0.171889	0.02168	0.0368235	0.123843	0.177595	0.680492	0.273948	0.131614	0.028085	0.274427	0.257343
MGH105D_P3_A05	AC	GPM	0.112553	0.0419477	0.140118	0.0260533	0.0566144	0.159477	0.177072	0.664483	0.342791	0.257693	0.0420196	0.26991	0.261481
MGH105D_P3_A09	AC	MTC	0.115257	0.0257909	0.159007	0.0213867	0	0.225098	0.214706	0.648733	0.274928	0.146484	0.0724706	0.272742	0.254408
MGH105D_P3_B06	AC	GPM	0.108735	0.0399608	0.189203	0.03236	0.0201307	0.105856	0.107856	0.391133	0.231856	0.283778	0.0715294	0.271552	0.260096
MGH105D_P3_B08	AC	GPM	0.122903	0.0557516	0.0846536	0.01968	0.0275359	0.0914314	0.176804	0.444517	0.305634	0.251163	0.0715163	0.269131	0.271844
MGH105D_P3_B11	AC	MTC	0.127246	0.0640654	0.0974902	0	0.0333464	0.171229	0.238928	0.592425	0.293464	0.109569	0.0768627	0.275265	0.267243
MGH105D_P3_C01	AC	GPM	0.114397	0.0500784	0.170536	0	0.036915	0.131216	0.316621	0.588367	0.211033	0.13234	0.0634118	0.274784	0.269411
MGH105D_P3_C05	AC	MTC	0.116767	0.0382222	0.167673	0	0.0249673	0.128915	0.158641	0.52055	0.322882	0.192007	0.0621373	0.274306	0.252496
MGH105D_P3_C09	AC	MTC	0.121974	0.0405229	0.122196	0.0239333	0.0975556	0.177033	0.150725	0.522083	0.305216	0.193399	0.0721961	0.266511	0.254702
MGH105D_P3_D03	AC	MTC	0.121963	0.0299739	0.128967	0.02992	0.0398039	0.204301	0.131895	0.559967	0.325987	0.247046	0.0879085	0.270979	0.259842
MGH105D_P3_D04	AC	GPM	0.111201	0.0226797	0.213791	0	0	0.0976209	0.117516	0.481183	0.316261	0.203059	0.0706405	0.267604	0.266052
MGH105D_P3_D05	AC	GPM	0.102905	0.0225098	0.112366	0.0180533	0	0.0896209	0.111856	0.3264	0.255824	0.22649	0.0876601	0.266831	0.271623
MGH105D_P3_D07	AC	MTC	0.113409	0.0577516	0.128588	0	0	0.173784	0.223608	0.68065	0.326706	0.166118	0.0679346	0.273032	0.257405
MGH105D_P3_D10	AC	MTC	0.1187	0.0610065	0.131007	0	0.0778497	0.192516	0.222418	0.641975	0.215601	0.199621	0.120451	0.274705	0.262058
MGH105D_P3_E02	AC	MTC	0.131381	0.0439085	0.191301	0.0165867	0.0580654	0.201386	0.244314	0.576283	0.200536	0.140948	0.0942353	0.27783	0.249058
MGH105D_P3_E04	AC	GPM	0.11302	0.0303007	0.167935	0.02784	0.0259869	0.101608	0.156105	0.6147	0.339301	0.213529	0.0758235	0.26725	0.259952
MGH105D_P3_E05	AC	GPM	0.134876	0.0473725	0.14902	0.0256267	0.0421961	0.214765	0.156503	0.60205	0.274418	0.211542	0.0468758	0.277004	0.261925
MGH105D_P3_E08	AC	MTC	0.103569	0.0368758	0.19068	0	0.0310065	0.127771	0.139007	0.756575	0.317882	0.195307	0.102392	0.265289	0.259934
MGH105D_P3_E09	AC	MTC	0.11909	0.0489542	0.142902	0	0.0294771	0.169046	0.239935	0.5415	0.260092	0.166889	0.056366	0.267937	0.258286
MGH105D_P3_E10	AC	GPM	0.119415	0.0623399	0.16949	0.0221467	0.0551961	0.0669281	0.169569	0.5149	0.224784	0.0928758	0.0919085	0.278476	0.266721
MGH105D_P3_E12	AC	MTC	0.114233	0.0608627	0.155503	0.02288	0.0551765	0.208503	0.250588	0.652733	0.317307	0.17868	0.0605882	0.273166	0.262994
MGH105D_P3_F03	AC	MTC	0.123316	0.0263791	0.120072	0.0325733	0	0.233216	0.217229	0.608567	0.332641	0.173536	0.0610784	0.278816	0.256875
MGH105D_P3_F06	AC	GPM	0.103119	0.0544967	0.171314	0	0.0356601	0.0855294	0.206484	0.647383	0.26166	0.188261	0.0505229	0.26988	0.274749
MGH105D_P3_F07	AC	GPM	0.126078	0.0248301	0.155085	0.0216533	0.0336209	0.175745	0.16851	0.591667	0.264477	0.207601	0.0596732	0.270115	0.253806
MGH105D_P3_F08	AC	MTC	0.12278	0.0352288	0.151458	0	0.0191111	0.163791	0.212425	0.540292	0.196765	0.128373	0.0708235	0.273567	0.2616
MGH105D_P3_F12	AC	GPM	0.109534	0.0561699	0.206405	0	0.0263007	0.162667	0.253294	0.817117	0.321778	0.165399	0.0702941	0.271326	0.267179
MGH105D_P3_G02	AC	MTC	0.120153	0.0352288	0.138196	0.02704	0.0520392	0.160863	0.166229	0.633392	0.30285	0.207059	0.0825621	0.269844	0.254692
MGH105D_P3_G04	AC	GPM	0.103303	0.0361176	0.0475033	0	0.0319477	0.208627	0.214941	0.466483	0.215477	0.153974	0.073281	0.273984	0.265233
MGH105D_P3_G05	AC	GPM	0.119226	0.0725882	0.0562484	0.0234533	0.0342353	0.150157	0.11415	0.566092	0.318065	0.256817	0.125059	0.269062	0.272761
MGH105D_P3_G08	AC	MTC	0.107915	0.0399216	0.171575	0	0	0.188	0.126118	0.609575	0.269275	0.185856	0.0571373	0.268264	0.26181
MGH105D_P3_G09	AC	MTC	0.128474	0.0551111	0.191856	0	0.071451	0.133647	0.16468	0.502375	0.256163	0.229072	0.0476209	0.275639	0.252242
MGH105D_P3_H01	AC	GPM	0.11636	0.0411895	0.156575	0.02068	0.0395294	0.101536	0.179255	0.502	0.23683	0.0974706	0.0617386	0.277736	0.275493
MGH105D_P3_H02	AC	GPM	0.126407	0.0399346	0.200784	0.0166267	0.0502614	0.15549	0.358458	0.595267	0.199542	0.155562	0.0821242	0.278977	0.258079
MGH105D_P3_H03	AC	MTC	0.106061	0.036	0.119235	0.0182267	0	0.137529	0.0826536	0.50895	0.275477	0.256719	0.0802353	0.272611	0.267283
MGH105D_P3_H04	AC	MTC	0.118357	0.0295556	0.0952157	0	0	0.122353	0.116065	0.472	0.216007	0.194732	0.0584967	0.269005	0.256546
MGH105D_P3_H08	AC	GPM	0.122702	0.050183	0.108693	0.0182133	0.0321176	0.192876	0.161438	0.691392	0.372647	0.230902	0.0830196	0.269671	0.270794
MGH105D_P3_H09	AC	MTC	0.122894	0.0495294	0.212974	0.0325333	0.0663137	0.211634	0.241582	0.575	0.250954	0.188915	0.0853203	0.272791	0.248376
MGH105D_P3_H11	AC	GPM	0.0991349	0.035098	0.208301	0	0.039817	0.165752	0.235922	0.61375	0.276601	0.135869	0.0842484	0.272894	0.254048
MGH105D_P3_H12	AC	MTC	0.115639	0.0748889	0.172941	0	0.0444314	0.157111	0.204386	0.580367	0.275124	0.235948	0.11549	0.270208	0.251688
MGH106_P2_A03	AC	MTC	0.114958	0.0437647	0.224588	0.02728	0.0182941	0.181288	0.0841438	0.58745	0.277451	0.250418	0.100118	0.270676	0.257896
MGH106_P2_B12	AC	GPM	0.106196	0.0427974	0.157471	0	0.0307516	0.141569	0.113784	0.457875	0.183451	0.129621	0.0703007	0.271361	0.257516
MGH106_P2_D03	AC	MTC	0.128439	0.0520131	0.210719	0	0.0273072	0.19102	0.135569	0.530383	0.401183	0.35381	0.101641	0.271409	0.264004
MGH106_P2_D12	AC	MTC	0.116638	0.0641895	0.20198	0	0.137163	0.188327	0.365562	0.467392	0.170105	0.111562	0.0555294	0.275662	0.240269
MGH106_P2_F06	AC	MTC	0.121484	0.0843268	0.237503	0.0262133	0	0.18217	0.191333	0.560283	0.389405	0.309386	0.125542	0.272135	0.264231
MGH106_P2_G05	AC	MTC	0.1045	0.0386732	0.277895	0.01912	0.0210458	0.163255	0.137529	0.553517	0.326131	0.179935	0.0687255	0.268497	0.255893
MGH106_P2_G07	AC	MTC	0.115108	0.0354248	0.219412	0.0273733	0	0.162882	0.183569	0.578	0.317007	0.276438	0.0977386	0.272855	0.257967
MGH106_P2_H03	AC	MTC	0.122045	0.0400915	0.225817	0	0.0344967	0.23051	0.129922	0.560225	0.354412	0.247569	0.0801046	0.277735	0.256073
MGH106_P3_B01	AC	PPR	0.123241	0.0542484	0.119359	0	0.197288	0.257111	0.28481	0.321725	0.139974	0.135725	0.0960654	0.275023	0.245187
MGH106_P3_B04	AC	MTC	0.111392	0.0234118	0.155046	0.0197067	0.0508758	0.117908	0.0776732	0.39	0.365013	0.391641	0.178431	0.269381	0.260668
MGH106_P3_C04	AC	MTC	0.111963	0.0726797	0.120797	0.0242933	0.0258693	0.186418	0.162163	0.56365	0.237275	0.110392	0.0489935	0.270473	0.261888
MGH106_P3_C07	AC	MTC	0.100234	0.0209085	0.162641	0.0332667	0.0508497	0.144745	0.130059	0.547792	0.236235	0.229346	0.153967	0.26776	0.26136
MGH106_P3_E01	AC	MTC	0.117651	0.0745229	0.18332	0	0.0310915	0.217712	0.163242	0.553417	0.259098	0.205477	0.109974	0.26878	0.251621
MGH106_P3_E06	AC	MTC	0.104979	0.0283987	0.183725	0	0.101235	0.192902	0.132771	0.5169	0.256549	0.213516	0.0607712	0.27359	0.256088
MGH106_P3_G02	AC	MTC	0.124979	0.0572157	0.168817	0	0	0.121856	0.161856	0.448775	0.235425	0.262386	0.10617	0.275512	0.258584
MGH106_P3_G11	AC	MTC	0.108675	0.0442353	0.171484	0.0246533	0.110582	0.158922	0.25549	0.471383	0.165281	0.0971634	0.0581765	0.270753	0.242753
MGH106_P3_H08	AC	MTC	0.121918	0.0296732	0.14719	0.0249733	0.060915	0.272725	0.130235	0.363883	0.241549	0.356052	0.171477	0.269576	0.261209
MGH106_P7_A01	AC	MTC	0.116532	0.0494641	0.158745	0.0204533	0.0251111	0.177046	0.0718693	0.510917	0.334523	0.29115	0.0981046	0.267217	0.258137
MGH106_P7_D04	AC	MTC	0.111745	0.0532549	0.12749	0	0.0218562	0.177588	0.138804	0.596483	0.300935	0.263856	0.0606275	0.272488	0.272486
MGH106_P7_E09	AC	MTC	0.113278	0.0613464	0.119869	0.0195	0.0233203	0.217595	0.157739	0.4743	0.277379	0.222895	0.132418	0.270635	0.246612
MGH106_P7_F01	AC	MTC	0.11786	0.0222745	0.136993	0	0.0306275	0.211275	0.15985	0.422983	0.148209	0.130275	0.0894379	0.269574	0.265081
MGH106_P7_F02	AC	MTC	0.102201	0.0599216	0.144569	0.0276933	0	0.17034	0.131242	0.538558	0.344595	0.210837	0.0942092	0.271546	0.265822
MGH106_P7_F07	AC	MTC	0.118688	0.045902	0.157255	0.0216533	0.0272549	0.160654	0.0846536	0.3144	0.145712	0.215255	0.128078	0.272229	0.257749
MGH113_P10_A01	AC	NEU	0.127788	0.0655098	0.146647	0	0.0258431	0.276405	0.110595	0.594533	0.209582	0.200275	0.170928	0.269405	0.268194
MGH113_P10_A02	AC	PPR	0.10982	0.0556863	0.130124	0	0.180516	0.106157	0.135582	0.368875	0.221444	0.21051	0.154993	0.267333	0.244972
MGH113_P10_A03	AC	MTC	0.115456	0.0707712	0.11981	0.0310267	0.0865033	0.101673	0.109242	0.340217	0.290876	0.282209	0.161784	0.265943	0.249748
MGH113_P10_A05	AC	PPR	0.108397	0.0589935	0.12432	0	0.0437255	0.173935	0.124516	0.36065	0.307359	0.310366	0.232353	0.263744	0.257053
MGH113_P10_A08	AC	MTC	0.106885	0.0520915	0.162647	0	0.0467712	0.137974	0.190791	0.384317	0.221033	0.290399	0.169464	0.266294	0.245305
MGH113_P10_A09	AC	NEU	0.112656	0.0819739	0.150314	0.0441733	0.0291765	0.189569	0.0982745	0.2979	0.202431	0.317046	0.205935	0.26302	0.254205
MGH113_P10_A12	AC	MTC	0.120385	0.0549935	0.165536	0.0174	0.093268	0.143686	0.19332	0.48815	0.269752	0.183503	0.196157	0.269026	0.261491
MGH113_P10_B01	AC	NEU	0.118438	0.0347712	0.136549	0.03048	0.0338431	0.138026	0.173124	0.597783	0.320497	0.213634	0.16102	0.266792	0.266613
MGH113_P10_B02	AC	NEU	0.130127	0.029281	0.0828366	0.0278267	0.0493725	0.278105	0.100314	0.247583	0.196654	0.267902	0.17902	0.270088	0.257934
MGH113_P10_B04	AC	PPR	0.116738	0.0450458	0.177379	0.0388667	0.0312549	0.155935	0.13881	0.35275	0.257007	0.261634	0.178941	0.266837	0.249415
MGH113_P10_B05	AC	PPR	0.101556	0.0339477	0.148484	0.0335067	0.136948	0.166379	0.13198	0.422367	0.317556	0.194706	0.13534	0.264936	0.250985
MGH113_P10_B07	AC	MTC	0.114235	0.0359804	0.119549	0	0.0398562	0.0991699	0.116745	0.527725	0.355621	0.336569	0.141771	0.265589	0.259669
MGH113_P10_B08	AC	NEU	0.109556	0.0337778	0.197542	0.0466733	0	0.170614	0.116196	0.240042	0.161373	0.233569	0.238523	0.268746	0.257596
MGH113_P10_B09	AC	NEU	0.122722	0.0383529	0.144719	0	0.0204118	0.11519	0.219065	0.573175	0.391569	0.280092	0.17649	0.266797	0.261325
MGH113_P10_B12	AC	NEU	0.117086	0.0333072	0.159503	0.0273733	0.0266405	0.140471	0.128157	0.425933	0.278588	0.386196	0.234157	0.26351	0.267853
MGH113_P10_C03	AC	NEU	0.136947	0.0422876	0.0583791	0.0286333	0.0345882	0.353765	0.143412	0.152033	0.077183	0.197255	0.215379	0.272037	0.250408
MGH113_P10_C04	AC	PPR	0.103792	0.056549	0.15015	0.0257733	0.152471	0.123059	0.103869	0.400892	0.295046	0.261634	0.170471	0.262485	0.257189
MGH113_P10_C05	AC	NEU	0.121817	0.0482614	0.132131	0.0298267	0.0286144	0.157464	0.216784	0.386283	0.220196	0.188418	0.101987	0.274892	0.252418
MGH113_P10_C09	AC	MTC	0.102418	0.0306928	0.167725	0.0342533	0.0462876	0.101078	0.103908	0.459483	0.368392	0.251399	0.13049	0.264738	0.258801
MGH113_P10_C11	AC	NEU	0.106254	0.0358562	0.129712	0.0265467	0.0329542	0.0880784	0.0665033	0.572208	0.407712	0.298549	0.152359	0.268431	0.265817
MGH113_P10_D03	AC	NEU	0.114997	0.0605882	0.193013	0	0.0484118	0.128595	0.151601	0.557667	0.350255	0.245804	0.11898	0.263753	0.268923
MGH113_P10_D05	AC	NEU	0.147475	0.0584183	0.141778	0	0.0279085	0.309451	0.118209	0.333925	0.189412	0.184935	0.178268	0.276799	0.258075
MGH113_P10_D06	AC	NEU	0.100122	0.0459869	0.176784	0.02884	0.0433922	0.128667	0.141817	0.573908	0.376144	0.213451	0.10217	0.2649	0.256263
MGH113_P10_D07	AC	NEU	0.120275	0.0685359	0.113438	0.01728	0.0825621	0.140641	0.142967	0.473408	0.295085	0.228425	0.15481	0.265063	0.262931
MGH113_P10_D08	AC	NEU	0.107585	0.0759346	0.17234	0	0.0314314	0.273882	0.128216	0.365058	0.253386	0.189163	0.136824	0.264745	0.254784
MGH113_P10_D09	AC	NEU	0.120204	0.0895556	0.0807843	0.0400667	0.0334118	0.265529	0.204993	0.326258	0.110359	0.188771	0.24849	0.267841	0.242579
MGH113_P10_D10	AC	NEU	0.114421	0.0594248	0.107085	0.0185733	0.0257516	0.219288	0.105673	0.620133	0.377549	0.261922	0.134634	0.265492	0.265683
MGH113_P10_D11	AC	GPM	0.121369	0.061451	0.106771	0.0203067	0.0233072	0.19032	0.204778	0.572767	0.227699	0.161582	0.120758	0.272237	0.275434
MGH113_P10_E01	AC	NEU	0.110776	0.039085	0.13519	0.0205333	0.0485098	0.192235	0.140092	0.462083	0.375425	0.325124	0.177124	0.264531	0.265453
MGH113_P10_E02	AC	NEU	0.13755	0.0513333	0.101085	0.02036	0.0219869	0.275667	0.111137	0.570317	0.322353	0.195359	0.110353	0.27294	0.261715
MGH113_P10_E03	AC	NEU	0.114542	0.052732	0.186157	0.02584	0.0654379	0.247595	0.130458	0.466458	0.280124	0.26102	0.133471	0.265921	0.254374
MGH113_P10_E04	AC	NEU	0.113142	0.0722222	0.121157	0.0339267	0	0.207961	0.192863	0.511933	0.261078	0.212941	0.12349	0.27184	0.249524
MGH113_P10_E06	AC	PPR	0.113595	0.0621961	0.11034	0	0.126039	0.109392	0.127686	0.424433	0.226961	0.259895	0.192471	0.264575	0.252875
MGH113_P10_E07	AC	NEU	0.116134	0.0703007	0.0819346	0.0193733	0.0307843	0.407327	0.163131	0.279583	0.153399	0.157484	0.144131	0.26682	0.255508
MGH113_P10_E10	AC	MTC	0.124648	0.106176	0.186	0.0246133	0	0.216438	0.327281	0.698075	0.31349	0.165255	0.0484183	0.272438	0.262979
MGH113_P10_E11	AC	MTC	0.114152	0.0446536	0.127007	0.02768	0.11434	0.15549	0.295961	0.5384	0.167033	0.163438	0.0835686	0.268906	0.253461
MGH113_P10_F02	AC	NEU	0.099578	0.0682941	0.17034	0.02568	0.0375686	0.107373	0.138758	0.535333	0.357464	0.307804	0.197686	0.263216	0.274248
MGH113_P10_F06	AC	NEU	0.11072	0.0771503	0.149412	0.0523467	0.0496863	0.137778	0.162105	0.439742	0.340765	0.226588	0.225209	0.268321	0.260632
MGH113_P10_F10	AC	MTC	0.11328	0.0583791	0.14519	0.0215467	0.0293333	0.187013	0.125922	0.568342	0.276797	0.212771	0.133634	0.265505	0.256796
MGH113_P10_F11	AC	NEU	0.113034	0.0488497	0.146771	0	0.0293333	0.302405	0.126647	0.2878	0.129974	0.12566	0.123595	0.272764	0.261063
MGH113_P10_G03	AC	MTC	0.113672	0.0483268	0.178908	0.0172533	0.023085	0.138078	0.115444	0.467033	0.255477	0.21998	0.159987	0.265729	0.256809
MGH113_P10_G04	AC	NEU	0.100987	0.0239804	0.163699	0	0.0594118	0.125712	0.124366	0.478333	0.274601	0.228039	0.128255	0.264229	0.251667
MGH113_P10_G06	AC	NEU	0.118276	0.0597582	0.180431	0	0.0513072	0.219229	0.111556	0.410025	0.22668	0.193895	0.132261	0.271962	0.263887
MGH113_P10_G07	AC	NEU	0.118599	0.0200784	0.172523	0	0.0340784	0.135856	0.120405	0.465008	0.266575	0.347359	0.212817	0.264614	0.252959
MGH113_P10_G09	AC	NEU	0.118045	0.0471634	0.0762026	0.0318267	0.0267582	0.159725	0.0981307	0.397942	0.30502	0.219281	0.106523	0.269823	0.258333
MGH113_P10_G10	AC	PPR	0.109082	0.0333203	0.179183	0.0265467	0.105503	0.115817	0.0912222	0.293475	0.183758	0.19349	0.166797	0.264152	0.244764
MGH113_P10_G11	AC	PPR	0.104029	0.0577516	0.110542	0.0233333	0.0336405	0.177281	0.137516	0.514883	0.292327	0.291346	0.134157	0.265429	0.253897
MGH113_P10_G12	AC	PPR	0.107644	0.062732	0.110588	0.0339467	0.130948	0.169542	0.104359	0.492458	0.27585	0.243281	0.153523	0.262413	0.256826
MGH113_P10_H01	AC	NEU	0.124503	0.0771503	0.101438	0	0.0388497	0.331922	0.15332	0.39795	0.188275	0.127346	0.102706	0.265549	0.251165
MGH113_P10_H04	AC	NEU	0.10955	0.0549412	0.15519	0.03052	0.0229412	0.150458	0.140824	0.5289	0.248562	0.264294	0.183634	0.267889	0.260451
MGH113_P10_H05	AC	MTC	0.102413	0.0361307	0.20451	0	0.0484967	0.157379	0.166889	0.436817	0.259974	0.236026	0.137549	0.264216	0.251935
MGH113_P10_H06	AC	NEU	0.107735	0.0406536	0.17634	0.0273933	0.0320523	0.183176	0.10149	0.489583	0.412248	0.198569	0.0809346	0.265395	0.251332
MGH113_P10_H07	AC	MTC	0.110577	0.0519346	0.149281	0	0	0.242235	0.188275	0.5801	0.158863	0.126105	0.107706	0.274124	0.251286
MGH113_P10_H08	AC	MTC	0.111741	0.0298824	0.148386	0.0207467	0.0239739	0.178771	0.0988889	0.531383	0.306078	0.18685	0.127294	0.265378	0.26019
MGH113_P10_H10	AC	MTC	0.108269	0.0481176	0.157843	0.05976	0.0336863	0.198294	0.135634	0.46065	0.257739	0.173791	0.120667	0.265349	0.256333
MGH113_P8_A01	AC	PPR	0.119231	0.0701699	0.182536	0.0299467	0.0978039	0.229216	0.169869	0.387342	0.251026	0.312889	0.274444	0.264856	0.2576
MGH113_P8_A02	AC	NEU	0.11195	0.0700654	0.143314	0.0228133	0.0409412	0.228196	0.136235	0.648742	0.283281	0.166268	0.0943399	0.267572	0.26659
MGH113_P8_A06	AC	NEU	0.108127	0.026549	0.126477	0.02736	0.0426144	0.11834	0.0738824	0.348725	0.323118	0.234987	0.146196	0.266612	0.263869
MGH113_P8_A07	AC	NEU	0.0986984	0.0546797	0.128307	0.0175067	0.0462091	0.236922	0.111458	0.412058	0.249908	0.197843	0.173569	0.266093	0.252741
MGH113_P8_A08	AC	NEU	0.118193	0.0491895	0.182856	0.0290133	0.0200784	0.368131	0.221281	0.398742	0.198712	0.140739	0.127105	0.273306	0.255004
MGH113_P8_A09	AC	NEU	0.111241	0.0550196	0.139569	0.03232	0.023634	0.291281	0.123804	0.330167	0.16885	0.193471	0.154601	0.267933	0.261781
MGH113_P8_A12	AC	NEU	0.122294	0.0595163	0.149399	0	0.0189281	0.102176	0.157987	0.6556	0.360752	0.231935	0.180196	0.267799	0.269184
MGH113_P8_B03	AC	NEU	0.115222	0.0466928	0.0679935	0.0310533	0.0393333	0.163072	0.119948	0.427117	0.316405	0.25817	0.155595	0.266557	0.25863
MGH113_P8_B04	AC	PPR	0.111143	0.0474641	0.134771	0.0328667	0.051098	0.192392	0.0882876	0.303067	0.202765	0.329118	0.252784	0.264428	0.261395
MGH113_P8_B05	AC	NEU	0.114009	0.0187712	0.144366	0.0412267	0.0355033	0.193137	0.127059	0.3033	0.150183	0.248935	0.218144	0.267667	0.250433
MGH113_P8_B06	AC	NEU	0.113108	0.044366	0.190562	0.0285067	0	0.224026	0.156634	0.460033	0.180876	0.169425	0.118771	0.268341	0.257011
MGH113_P8_B07	AC	PPR	0.112269	0.0494379	0.163954	0	0.0950654	0.147784	0.161621	0.487917	0.294052	0.226882	0.132261	0.264272	0.256101
MGH113_P8_B08	AC	NEU	0.111344	0.0853856	0.108359	0.01876	0.0281307	0.111176	0.189922	0.631375	0.382052	0.191752	0.0913137	0.26343	0.269039
MGH113_P8_B09	AC	PPR	0.111892	0.0643007	0.11068	0	0.152301	0.172654	0.102889	0.5948	0.280641	0.245007	0.158203	0.265371	0.260696
MGH113_P8_B10	AC	NEU	0.111274	0.0561634	0.13515	0	0.0255163	0.16902	0.174843	0.5699	0.32817	0.257804	0.131804	0.268995	0.258198
MGH113_P8_B11	AC	NEU	0.113202	0.0516209	0.17749	0.03168	0.0202484	0.094634	0.0875948	0.570467	0.41185	0.27585	0.187144	0.267986	0.268147
MGH113_P8_B12	AC	NEU	0.121755	0.0654379	0.145072	0.0332933	0.0406536	0.101216	0.140333	0.601683	0.352601	0.304641	0.17017	0.264612	0.273961
MGH113_P8_C05	AC	MTC	0.108167	0.0584837	0.0990784	0.0291733	0.0295425	0.222196	0.13698	0.504783	0.306824	0.23417	0.164157	0.271357	0.264858
MGH113_P8_C06	AC	NEU	0.104503	0.0436863	0.0755033	0.0192933	0.0612026	0.127346	0.0804314	0.2352	0.160065	0.329163	0.311935	0.26319	0.263443
MGH113_P8_C08	AC	NEU	0.108792	0.050915	0.137908	0.0281	0.0195294	0.14	0.141686	0.636167	0.372346	0.221477	0.107379	0.273477	0.270167
MGH113_P8_C09	AC	NEU	0.105813	0.0680784	0.128314	0	0.045098	0.178078	0.145464	0.438875	0.300366	0.196222	0.13	0.267194	0.263556
MGH113_P8_C10	AC	PPR	0.113471	0.0336863	0.116987	0.0594133	0.0820784	0.126928	0.117542	0.40445	0.253778	0.211	0.148137	0.271217	0.254934
MGH113_P8_C12	AC	NEU	0.106683	0.0318039	0.151059	0.0291867	0.0572418	0.148039	0.133516	0.238183	0.234693	0.194144	0.106065	0.266452	0.255509
MGH113_P8_D01	AC	PPR	0.111376	0.0464118	0.125621	0.0359067	0.0700261	0.129856	0.164673	0.333883	0.336902	0.267203	0.206771	0.263759	0.254846
MGH113_P8_D02	AC	NEU	0.117352	0.0492288	0.0988235	0	0.0395033	0.197974	0.165425	0.613567	0.353013	0.24115	0.139608	0.268847	0.268929
MGH113_P8_D04	AC	MTC	0.134903	0.0592157	0.136562	0.0164733	0.0364706	0.18319	0.20949	0.467817	0.22583	0.240699	0.198601	0.27121	0.247975
MGH113_P8_D05	AC	NEU	0.108074	0.0192288	0.115275	0.0180933	0.0288105	0.175765	0.0906405	0.537033	0.353477	0.247595	0.153595	0.267079	0.268761
MGH113_P8_D08	AC	MTC	0.110873	0.061817	0.130157	0.0189333	0	0.199922	0.12651	0.589183	0.392216	0.27651	0.144078	0.265623	0.265089
MGH113_P8_D09	AC	NEU	0.105202	0.0579477	0.0949673	0.0476533	0.0207582	0.181673	0.131157	0.44275	0.270641	0.224078	0.192699	0.26385	0.262511
MGH113_P8_D11	AC	PPR	0.10811	0.0777908	0.142484	0.0310267	0.078	0.216471	0.173301	0.565867	0.284359	0.298438	0.0870588	0.271588	0.253703
MGH113_P8_E02	AC	NEU	0.127542	0.0615098	0.0967059	0.0345867	0.0244183	0.191007	0.119549	0.490017	0.284353	0.19998	0.126235	0.267333	0.26936
MGH113_P8_E03	AC	MTC	0.102425	0.0544706	0.121359	0.01932	0.035098	0.207111	0.218542	0.5104	0.280163	0.203497	0.168353	0.269963	0.265573
MGH113_P8_E09	AC	NEU	0.116545	0.0645229	0.154876	0	0.0372941	0.184797	0.103059	0.515042	0.381176	0.209359	0.147712	0.268	0.262462
MGH113_P8_E10	AC	NEU	0.116423	0.036549	0.164876	0	0.045268	0.171275	0.103895	0.486483	0.36698	0.330007	0.166359	0.263773	0.266402
MGH113_P8_E12	AC	NEU	0.1173	0.0590523	0.163869	0.03368	0.055451	0.261013	0.127961	0.408683	0.263	0.199752	0.14715	0.266324	0.255111
MGH113_P8_F01	AC	NEU	0.11062	0.0421569	0.105314	0.0232	0.0435817	0.147333	0.182431	0.419883	0.218033	0.20615	0.16766	0.264939	0.261539
MGH113_P8_F02	AC	NEU	0.10577	0.0321307	0.159562	0.03696	0	0.0914052	0.0830915	0.392242	0.243987	0.272758	0.182895	0.265479	0.258581
MGH113_P8_F07	AC	MTC	0.105323	0.0714314	0.192078	0	0.0391634	0.135386	0.185007	0.50045	0.253	0.279778	0.176928	0.26794	0.24911
MGH113_P8_F08	AC	MTC	0.111939	0.0406078	0.144248	0	0.0341111	0.145222	0.180902	0.528975	0.325105	0.265052	0.159516	0.269646	0.259756
MGH113_P8_F10	AC	NEU	0.111574	0.0317386	0.137333	0.0256267	0.0612941	0.299059	0.162797	0.2276	0.165699	0.154248	0.138954	0.271936	0.245607
MGH113_P8_F11	AC	NEU	0.108279	0.0614444	0.194863	0	0.0477516	0.155111	0.186882	0.482467	0.417575	0.247549	0.131379	0.268842	0.267373
MGH113_P8_G02	AC	NEU	0.114411	0.0597059	0.132261	0.0175867	0.0315686	0.103314	0.116444	0.473208	0.431725	0.336072	0.172444	0.27231	0.260094
MGH113_P8_G05	AC	MTC	0.112622	0.0331176	0.245098	0.02744	0.0924444	0.12051	0.165752	0.257642	0.221556	0.169961	0.118693	0.266348	0.239209
MGH113_P8_G07	AC	NEU	0.111794	0.0467974	0.129209	0.02812	0.0179346	0.171059	0.115229	0.4001	0.234405	0.260105	0.212667	0.267007	0.260906
MGH113_P8_G08	AC	NEU	0.134116	0.0498562	0.116641	0.0317467	0.0418301	0.365366	0.18832	0.363217	0.249	0.212235	0.138824	0.278284	0.256287
MGH113_P8_G09	AC	PPR	0.105132	0.0495556	0.156353	0.0187067	0.0317516	0.143967	0.14468	0.470792	0.295333	0.160771	0.132967	0.265618	0.253413
MGH113_P8_G10	AC	NEU	0.102344	0.0408366	0.164366	0.0218533	0.0263529	0.224614	0.113072	0.189217	0.16817	0.169817	0.149137	0.267226	0.261023
MGH113_P8_G12	AC	MTC	0.116905	0.0392549	0.134863	0.0331867	0	0.155856	0.152203	0.591033	0.363954	0.263712	0.143497	0.266573	0.257996
MGH113_P8_H01	AC	NEU	0.116607	0.0627451	0.118379	0.0172667	0.0290196	0.10468	0.0739477	0.4579	0.381686	0.233359	0.113588	0.264939	0.262125
MGH113_P8_H02	AC	NEU	0.114312	0.0586863	0.123359	0.02884	0	0.166536	0.0984837	0.53805	0.319373	0.197993	0.120471	0.269407	0.261388
MGH113_P8_H10	AC	MTC	0.106048	0.0273856	0.312732	0.0423333	0	0.122144	0.11098	0.421858	0.27068	0.176431	0.13768	0.268638	0.25223
MGH113_P9_A02	AC	NEU	0.117438	0.0553464	0.125837	0.0535067	0.0226797	0.236562	0.058183	0.491783	0.443163	0.241399	0.19881	0.266684	0.260249
MGH113_P9_A03	AC	NEU	0.101774	0.0506536	0.151477	0	0	0.194052	0.104301	0.511733	0.229248	0.127046	0.0724575	0.268261	0.262287
MGH113_P9_A04	AC	NEU	0.127702	0.0584444	0.0596471	0.0384667	0.0311634	0.209882	0.188588	0.401242	0.283373	0.192275	0.153752	0.272359	0.260032
MGH113_P9_A06	AC	NEU	0.110563	0.0524314	0.150484	0.0285333	0.0209804	0.119712	0.11183	0.502333	0.414216	0.279346	0.159843	0.267493	0.258561
MGH113_P9_A07	AC	MTC	0.105364	0.054281	0.176131	0.0197867	0.0472157	0.13583	0.102922	0.512183	0.367216	0.224386	0.106425	0.264802	0.266767
MGH113_P9_A08	AC	NEU	0.116048	0.0451895	0.166758	0	0.0216209	0.173359	0.160569	0.62595	0.465797	0.291895	0.165621	0.270351	0.263551
MGH113_P9_A09	AC	NEU	0.11119	0.0363922	0.172248	0.0297333	0.023817	0.140092	0.164	0.530725	0.376673	0.273974	0.189268	0.266762	0.259297
MGH113_P9_A10	AC	MTC	0.113778	0.0521699	0.165124	0.0304	0.0402876	0.133614	0.192216	0.58445	0.259725	0.212301	0.0759216	0.269271	0.250631
MGH113_P9_A11	AC	NEU	0.150058	0.0626144	0.0849085	0.0173467	0.0321176	0.371974	0.251229	0.427542	0.226059	0.161183	0.130275	0.278511	0.247001
MGH113_P9_A12	AC	MTC	0.105146	0.0432026	0.146392	0.0303467	0.0363007	0.125353	0.128	0.577767	0.397608	0.221294	0.137987	0.267029	0.264196
MGH113_P9_B01	AC	MTC	0.116447	0.0694902	0.152471	0.0286267	0.0378693	0.18868	0.206562	0.5019	0.234935	0.196183	0.131464	0.269132	0.255086
MGH113_P9_B02	AC	MTC	0.104738	0.0266536	0.176902	0.0390267	0.0318366	0.146007	0.0848235	0.457133	0.297641	0.21698	0.136418	0.264242	0.260806
MGH113_P9_B03	AC	NEU	0.113602	0.0748366	0.141366	0.0324667	0.0446797	0.203412	0.219974	0.680425	0.404627	0.233235	0.13049	0.267653	0.279
MGH113_P9_B04	AC	MTC	0.10881	0.0496471	0.12898	0.0369067	0.0521765	0.151739	0.128118	0.363483	0.231072	0.24517	0.164163	0.26689	0.255512
MGH113_P9_B05	AC	NEU	0.119241	0.0462745	0.125634	0.02376	0.0300784	0.199536	0.317007	0.525567	0.292993	0.184392	0.148902	0.271707	0.260354
MGH113_P9_B06	AC	PPR	0.124516	0.058366	0.0990719	0.0229333	0.134209	0.198222	0.150954	0.459533	0.252961	0.232621	0.133301	0.267982	0.258849
MGH113_P9_B07	AC	NEU	0.115233	0.0666536	0.116353	0.0388	0.045268	0.274131	0.153026	0.3673	0.207359	0.247725	0.193405	0.268201	0.26055
MGH113_P9_B09	AC	PPR	0.110749	0.0713595	0.142131	0.0243333	0.136222	0.141752	0.103647	0.473308	0.375536	0.276667	0.163791	0.261475	0.250076
MGH113_P9_B11	AC	NEU	0.104664	0.0486275	0.200595	0.0292533	0.023634	0.138902	0.0916209	0.545683	0.366967	0.216601	0.138229	0.265164	0.257298
MGH113_P9_B12	AC	MTC	0.104048	0.0421503	0.143569	0.0231467	0.021817	0.141804	0.208444	0.533317	0.267033	0.265346	0.153412	0.267255	0.253477
MGH113_P9_C01	AC	NEU	0.124258	0.0265425	0.0496732	0	0.0588235	0.232314	0.132739	0.216492	0.133856	0.152634	0.158647	0.272078	0.260343
MGH113_P9_C03	AC	NEU	0.116992	0.0640523	0.105556	0	0.0313856	0.248412	0.211922	0.49955	0.211294	0.246837	0.182196	0.276204	0.258121
MGH113_P9_C04	AC	NEU	0.10584	0.0551373	0.177203	0.0439733	0.0204706	0.159765	0.137673	0.618108	0.343203	0.236379	0.174771	0.267677	0.263742
MGH113_P9_C08	AC	NEU	0.115548	0.020549	0.0672418	0.04948	0.0474771	0.22049	0.0416863	0.370792	0.358484	0.413333	0.23834	0.26545	0.266395
MGH113_P9_C10	AC	NEU	0.112783	0.053281	0.170183	0	0.0535425	0.173124	0.089268	0.5006	0.258392	0.267281	0.152261	0.269468	0.258629
MGH113_P9_C12	AC	MTC	0.111791	0.0302484	0.0626471	0.0216933	0.0325359	0.204248	0.222523	0.507433	0.331974	0.209072	0.0886667	0.2703	0.257136
MGH113_P9_D02	AC	NEU	0.114173	0.0464314	0.145634	0.0204267	0.0233595	0.156353	0.102954	0.412733	0.257516	0.285863	0.157765	0.263446	0.251642
MGH113_P9_D03	AC	MTC	0.112302	0.0478562	0.128549	0.0353467	0.0222092	0.192157	0.136275	0.433242	0.260196	0.254627	0.228288	0.267463	0.262785
MGH113_P9_D04	AC	NEU	0.122036	0.0335948	0.133993	0.0442667	0.0298431	0.288359	0.137327	0.484967	0.285961	0.19866	0.151739	0.269915	0.273638
MGH113_P9_D05	AC	NEU	0.120249	0.0640392	0.158418	0.0284533	0	0.174183	0.138248	0.529475	0.44498	0.261333	0.119961	0.272446	0.267472
MGH113_P9_D08	AC	NEU	0.104328	0.049281	0.133085	0	0.0228366	0.259033	0.0713725	0.634908	0.261745	0.194987	0.158719	0.266986	0.268158
MGH113_P9_D09	AC	MTC	0.107947	0.0362026	0.0927843	0	0.0388105	0.163163	0.156739	0.54015	0.324922	0.23966	0.195614	0.268306	0.253505
MGH113_P9_D12	AC	NEU	0.129183	0.0470065	0.134078	0.0261733	0.0279608	0.247359	0.181503	0.376767	0.214797	0.118392	0.120549	0.274788	0.263177
MGH113_P9_E01	AC	NEU	0.108241	0.0384052	0.136824	0.0193067	0.0320131	0.0966405	0.116275	0.4809	0.310078	0.250346	0.0975033	0.270985	0.26968
MGH113_P9_E02	AC	NEU	0.105474	0.056902	0.0889346	0.0203867	0.0234902	0.134654	0.171673	0.48205	0.269451	0.186523	0.0939477	0.26915	0.2538
MGH113_P9_E04	AC	MTC	0.101103	0.0319477	0.174144	0.0185867	0.0301569	0.126889	0.0830065	0.52825	0.335771	0.256824	0.130255	0.264037	0.259658
MGH113_P9_E10	AC	MTC	0.110015	0.0540196	0.152	0.0171867	0.0258039	0.164275	0.158366	0.5556	0.284307	0.234993	0.153895	0.263888	0.25502
MGH113_P9_F01	AC	NEU	0.110254	0.0324837	0.165261	0	0.0421961	0.280837	0.120902	0.375508	0.24219	0.108562	0.125895	0.268329	0.25697
MGH113_P9_F04	AC	NEU	0.108907	0.0506275	0.154745	0.0284533	0.0371373	0.123392	0.149092	0.579333	0.446196	0.337595	0.160863	0.267547	0.258947
MGH113_P9_F07	AC	MTC	0.110146	0.064183	0.119954	0.0412667	0.0530588	0.153359	0.0955556	0.436908	0.389817	0.279405	0.147013	0.265902	0.255707
MGH113_P9_F10	AC	PPR	0.109341	0.0437386	0.113268	0.0337733	0.0902745	0.117216	0.108301	0.423583	0.282974	0.269327	0.116523	0.265447	0.257286
MGH113_P9_F12	AC	NEU	0.132737	0.0719412	0.111163	0	0.0191765	0.394281	0.205667	0.245425	0.178601	0.162915	0.209778	0.274576	0.252113
MGH113_P9_G01	AC	MTC	0.103763	0.0425033	0.168222	0.0322933	0.0243268	0.183569	0.191359	0.489917	0.291595	0.223163	0.189647	0.265993	0.255217
MGH113_P9_G04	AC	NEU	0.107677	0.0439608	0.189542	0	0	0.288608	0.132765	0.422425	0.221595	0.13502	0.140078	0.26868	0.254567
MGH113_P9_G06	AC	NEU	0.102468	0.0348627	0.204392	0	0.0267582	0.132641	0.169686	0.697325	0.294327	0.152373	0.0831569	0.264675	0.278578
MGH113_P9_G07	AC	PPR	0.102688	0.0266928	0.144346	0	0.0759935	0.141967	0.0784118	0.381933	0.345739	0.311634	0.188458	0.264609	0.256229
MGH113_P9_H01	AC	PPR	0.112704	0.046	0.178739	0	0.0269608	0.173261	0.172078	0.449133	0.309451	0.227353	0.199131	0.265744	0.246708
MGH113_P9_H02	AC	NEU	0.111005	0.0468235	0.141314	0.0166667	0.0311242	0.180026	0.11534	0.466267	0.264131	0.298928	0.188941	0.268475	0.258871
MGH113_P9_H04	AC	PPR	0.11331	0.0723922	0.113098	0.0444133	0.134974	0.190824	0.204248	0.396983	0.26217	0.271673	0.180157	0.260961	0.249708
MGH113_P9_H06	AC	NEU	0.118376	0	0.224444	0.0283467	0.0216732	0.27498	0.217373	0.304117	0.160902	0.178118	0.147346	0.267729	0.243795
MGH113_P9_H07	AC	MTC	0.123946	0.0239739	0.166248	0.0334	0.0373203	0.0824837	0.0863791	0.399958	0.308549	0.179379	0.114118	0.266479	0.261837
MGH113_P9_H10	AC	MTC	0.110347	0.0416993	0.266046	0	0.0192157	0.0712288	0.102013	0.283675	0.267464	0.247667	0.163242	0.274457	0.253514
MGH113_P9_H11	AC	MTC	0.106566	0.041098	0.286464	0.02716	0.0262222	0.14915	0.193033	0.426967	0.267961	0.156144	0.111078	0.268835	0.24745
MGH115_P3_A05	AC	GPM	0.121656	0.030732	0.162549	0	0	0.213216	0.171778	0.605383	0.243784	0.134131	0.0518235	0.266939	0.260763
MGH115_P3_B01	AC	GPM	0.123196	0.0397516	0.199948	0	0.023281	0.254614	0.238556	0.706433	0.312967	0.191673	0.0744575	0.274698	0.258264
MGH115_P3_B03	AC	GPM	0.126413	0.0291634	0.232196	0	0	0.230784	0.264935	0.514617	0.178549	0.12651	0.018817	0.278088	0.268532
MGH115_P3_C04	AC	GPM	0.111885	0.0507582	0.189869	0	0.0476078	0.148915	0.183359	0.74025	0.268869	0.166392	0.0704183	0.272703	0.266576
MGH115_P3_C07	AC	MTC	0.139328	0.0311634	0.150157	0	0.0233464	0.267516	0.305725	0.608458	0.198444	0.143765	0.0361699	0.28139	0.252238
MGH115_P3_C12	AC	GPM	0.104224	0.0401307	0.069281	0	0	0.127961	0.279569	0.573958	0.21034	0.110105	0.0622353	0.275032	0.269837
MGH115_P3_D07	AC	GPM	0.121094	0.0636471	0.149484	0.02392	0.023268	0.212948	0.162654	0.571975	0.173183	0.0705033	0.0407778	0.26923	0.264068
MGH115_P3_E02	AC	GPM	0.108071	0.0227843	0.15368	0	0.0268889	0.127621	0.218118	0.552083	0.154379	0.103712	0.0819412	0.271176	0.265261
MGH115_P3_E04	AC	PPR	0.118907	0.0677255	0.204516	0	0.107471	0.187804	0.253908	0.575925	0.243503	0.148869	0.0790065	0.273772	0.246317
MGH115_P3_E05	AC	GPM	0.133971	0.0374248	0.128928	0	0.0341046	0.236451	0.211059	0.749283	0.232778	0.170915	0.0458693	0.272664	0.267828
MGH115_P3_E07	AC	MTC	0.109709	0.0488889	0.215275	0.0234133	0	0.211869	0.296477	0.70285	0.278124	0.18349	0.0751111	0.268987	0.254762
MGH115_P3_F09	AC	MTC	0.12859	0.0350719	0.154065	0.0238	0.0414771	0.294967	0.200052	0.466983	0.210974	0.103471	0.0640458	0.27276	0.256723
MGH115_P3_F12	AC	GPM	0.131026	0.0592614	0.117458	0	0.0410065	0.254549	0.246569	0.670217	0.249294	0.13534	0.0185098	0.274565	0.273501
MGH115_P3_G01	AC	GPM	0.114398	0.0317647	0.184824	0	0.0336863	0.145863	0.205778	0.569917	0.251889	0.237333	0.0795425	0.271097	0.258834
MGH115_P3_G12	AC	GPM	0.133004	0	0.16451	0.0242267	0.0334837	0.250059	0.162725	0.472958	0.126536	0.196869	0.107908	0.273872	0.269774
MGH115_P3_H12	AC	MTC	0.111294	0.0514118	0.236301	0	0	0.134641	0.177235	0.485967	0.187647	0.137242	0.0512484	0.274173	0.25889
MGH115_P4_A05	AC	GPM	0.133102	0.0422745	0.181542	0.0218	0.018902	0.17717	0.205275	0.670458	0.223732	0.180078	0.0598627	0.271932	0.264377
MGH115_P4_A11	AC	GPM	0.116344	0.0633464	0.158497	0.0177333	0.0254641	0.241275	0.287216	0.75165	0.299739	0.111098	0.0731634	0.277703	0.269573
MGH115_P4_D01	AC	GPM	0.119189	0.0350588	0.211386	0.01832	0.0334641	0.114797	0.167346	0.654633	0.258889	0.161935	0.0820392	0.26972	0.260799
MGH115_P4_D03	AC	GPM	0.105664	0.041281	0.124124	0.0267733	0.0300261	0.118693	0.254961	0.614842	0.223268	0.0903791	0.0444183	0.273345	0.270648
MGH115_P4_D07	AC	GPM	0.100243	0.0176209	0.078549	0	0.0410065	0.137542	0.177373	0.505258	0.148902	0.093098	0.0599869	0.270142	0.264161
MGH115_P4_D11	AC	GPM	0.120447	0.0472026	0.17315	0.0220067	0.0266405	0.110915	0.111699	0.576333	0.284967	0.172719	0.0624183	0.272931	0.272629
MGH115_P4_E07	AC	GPM	0.106946	0.044549	0.141039	0	0.0271503	0.187333	0.244013	0.769117	0.300484	0.161098	0.0619085	0.269637	0.26347
MGH115_P4_E10	AC	MTC	0.124175	0.0473464	0.204693	0	0.0326144	0.210784	0.252882	0.686658	0.299268	0.164242	0.0578301	0.274591	0.257128
MGH115_P4_E11	AC	GPM	0.122365	0.047634	0.0943464	0	0.0269542	0.186837	0.222745	0.66725	0.254752	0.219935	0.117974	0.270633	0.27006
MGH115_P4_E12	AC	GPM	0.0999577	0.0209935	0.111072	0	0.0396209	0.136575	0.243993	0.4546	0.135503	0.0740131	0.0442876	0.272837	0.257144
MGH115_P4_F02	AC	GPM	0.121558	0.0352941	0.109516	0.0199467	0.0339477	0.265752	0.265464	0.69175	0.227791	0.199961	0.113582	0.270956	0.269921
MGH115_P4_F05	AC	MTC	0.11905	0.0502484	0.190961	0	0.0370588	0.254458	0.281137	0.690917	0.27585	0.200549	0.0689739	0.276775	0.260433
MGH115_P4_G03	AC	MTC	0.118011	0.072817	0.120967	0	0.0188758	0.198261	0.175797	0.647192	0.273922	0.223935	0.0760131	0.267856	0.262486
MGH115_P4_G09	AC	GPM	0.109354	0.060902	0.101699	0.0185467	0.041085	0.20166	0.228275	0.68965	0.260588	0.186346	0.0529477	0.269428	0.274986
MGH115_P4_H06	AC	MTC	0.121045	0.0483791	0.162601	0	0	0.143366	0.310739	0.598167	0.271634	0.203373	0.0756928	0.270618	0.25335
MGH115_P4_H09	AC	MTC	0.112206	0.0437386	0.232118	0.02872	0	0.129562	0.139451	0.748167	0.293203	0.155529	0.0453725	0.266365	0.25606
MGH115_P5_A01	AC	GPM	0.104377	0.045268	0.108444	0	0.0250065	0.341373	0.193647	0.5163	0.26349	0.196098	0.0980915	0.272825	0.262726
MGH115_P5_A07	AC	GPM	0.144685	0	0.193935	0.0223867	0.0354052	0.183948	0.188248	0.46835	0.164954	0.105686	0.0626928	0.280343	0.261824
MGH115_P5_A12	AC	GPM	0.113238	0.0469542	0.12049	0	0.036451	0.183294	0.108667	0.610458	0.292366	0.230804	0.124621	0.268904	0.263212
MGH115_P5_B07	AC	GPM	0.113911	0.039817	0.140641	0	0.0254771	0.19517	0.189007	0.706433	0.27332	0.181124	0.0658301	0.270446	0.277932
MGH115_P5_B09	AC	MTC	0.11721	0.0633987	0.16451	0	0.0348039	0.193242	0.166052	0.644767	0.276915	0.151235	0.0475948	0.268181	0.256918
MGH115_P5_C02	AC	MTC	0.142767	0.0668889	0.191098	0	0.0464444	0.315588	0.327503	0.536075	0.195961	0.137111	0.0734118	0.275513	0.251166
MGH115_P5_C09	AC	GPM	0.117783	0.0461307	0.116902	0.0196667	0.0239477	0.153895	0.248222	0.710683	0.28	0.157294	0.0382353	0.271623	0.27112
MGH115_P5_C11	AC	GPM	0.131406	0.0475163	0.109111	0	0.0214183	0.242824	0.227523	0.551933	0.21268	0.165379	0.0631438	0.271596	0.253655
MGH115_P5_D01	AC	GPM	0.148212	0.017817	0.0830327	0.0246	0.0270196	0.147065	0.155745	0.4302	0.130889	0.117072	0.0924052	0.269763	0.279096
MGH115_P5_D02	AC	GPM	0.112368	0.0290719	0.12698	0	0.038732	0.141412	0.207085	0.715633	0.293765	0.176196	0.0550458	0.268931	0.276208
MGH115_P5_D06	AC	GPM	0.131938	0.0374444	0.14349	0	0.0293333	0.143569	0.193686	0.667817	0.255516	0.240039	0.0629542	0.270833	0.268901
MGH115_P5_D07	AC	GPM	0.15259	0.0533464	0.0650719	0.02736	0.0597908	0.12217	0.144562	0.41115	0.120471	0.104549	0.0647582	0.278264	0.277202
MGH115_P5_D12	AC	GPM	0.105892	0.0344967	0.127588	0.0209467	0.026549	0.244954	0.172	0.579783	0.231974	0.162288	0.0362876	0.270782	0.259714
MGH115_P5_E04	AC	GPM	0.115848	0.045817	0.137758	0	0.0183856	0.28498	0.209882	0.568183	0.232562	0.185333	0.107477	0.271345	0.262851
MGH115_P5_E10	AC	GPM	0.122146	0.0386797	0.151131	0.0230267	0.026915	0.303608	0.210373	0.656567	0.258693	0.140261	0.0817386	0.273595	0.267819
MGH115_P5_F05	AC	GPM	0.121735	0.0342092	0.104837	0	0.0204967	0.282078	0.194431	0.586983	0.223961	0.100719	0.0292549	0.270735	0.268132
MGH115_P5_F07	AC	GPM	0.118468	0.0616536	0.124641	0	0.0291765	0.165778	0.186098	0.574883	0.165373	0.0984379	0.0557255	0.270318	0.268889
MGH115_P5_F12	AC	MTC	0.11494	0.0284967	0.180484	0	0.026183	0.268092	0.288523	0.7612	0.268863	0.179595	0.0671634	0.273879	0.269148
MGH115_P5_G01	AC	GPM	0.104779	0.0319216	0.0274771	0	0.0444837	0.132902	0.145072	0.568917	0.24085	0.157386	0.0602222	0.274269	0.272876
MGH115_P5_G05	AC	GPM	0.112495	0.0631765	0.0488627	0.02616	0.0175817	0.172209	0.163595	0.706758	0.318131	0.149307	0.0874118	0.267427	0.280786
MGH115_P5_G07	AC	MTC	0.108026	0.0524314	0.0416471	0.02546	0.042902	0.165595	0.0741438	0.4603	0.446667	0.310523	0.146092	0.263538	0.270321
MGH115_P5_H01	AC	GPM	0.114399	0.0327712	0.158601	0	0.0285229	0.192784	0.21749	0.6821	0.255451	0.19902	0.0854379	0.268447	0.268282
MGH115_P5_H02	AC	GPM	0.112497	0.0220523	0.103203	0.0258667	0.0210588	0.175837	0.220209	0.6201	0.202902	0.118124	0.0695359	0.272071	0.280242
MGH115_P5_H07	AC	GPM	0.120545	0.072902	0.22115	0	0.017634	0.264327	0.244595	0.672717	0.263895	0.132438	0.0647843	0.276525	0.253843
MGH115_P5_H11	AC	MTC	0.119001	0.0352876	0.225013	0	0	0.152549	0.196438	0.635075	0.263804	0.113307	0.0765359	0.273514	0.249515
MGH115_P5_H12	AC	GPM	0.0980833	0.034902	0.176863	0	0.0578301	0.232732	0.242013	0.701342	0.232118	0.152065	0.0649935	0.27043	0.277208
MGH115_P6_A03	AC	GPM	0.117847	0.0307059	0.123386	0	0.0422222	0.189333	0.169255	0.693217	0.292928	0.172791	0.0741569	0.269961	0.268101
MGH115_P6_A11	AC	GPM	0.104513	0.0605098	0.126137	0	0.0329542	0.206431	0.151359	0.582167	0.215157	0.116118	0.0557255	0.269175	0.260009
MGH115_P6_B04	AC	GPM	0.112386	0.0321961	0.155229	0	0.0361046	0.326967	0.372275	0.660017	0.192549	0.108928	0.0370654	0.275134	0.263078
MGH115_P6_B09	AC	GPM	0.104979	0.0334248	0.190837	0	0	0.143523	0.223627	0.7659	0.27466	0.150458	0.0724183	0.268623	0.268531
MGH115_P6_C01	AC	GPM	0.109296	0.0469869	0.165098	0.0202533	0.0234771	0.178732	0.217601	0.729567	0.283542	0.205752	0.0416993	0.269924	0.267496
MGH115_P6_C04	AC	MTC	0.113538	0.0464183	0.269373	0.02196	0.0359216	0.108941	0.250889	0.557092	0.171837	0.098902	0.0898105	0.273669	0.257204
MGH115_P6_C05	AC	MTC	0.121753	0.0499477	0.0826144	0	0.0338431	0.288327	0.142392	0.613092	0.383987	0.276307	0.141791	0.275322	0.276331
MGH115_P6_C06	AC	GPM	0.125825	0.0198431	0.199641	0.0212	0.0455556	0.195092	0.280614	0.520383	0.202078	0.12885	0.0943922	0.273539	0.261727
MGH115_P6_C09	AC	MTC	0.11318	0.0450196	0.186092	0	0.0227451	0.126118	0.0994641	0.514583	0.379242	0.362928	0.0881895	0.266719	0.263528
MGH115_P6_D03	AC	PPR	0.101456	0.0440261	0.164013	0.01792	0.182026	0.201281	0.259176	0.523167	0.192118	0.172196	0.0879739	0.268051	0.245053
MGH115_P6_D05	AC	GPM	0.11772	0.0266667	0.245948	0.0218267	0.0362614	0.138353	0.118922	0.536017	0.254092	0.15502	0.0883399	0.267056	0.267225
MGH115_P6_D08	AC	GPM	0.10359	0.0401569	0.220471	0.0209867	0.0208889	0.162124	0.208588	0.728267	0.209085	0.140497	0.0660784	0.270847	0.274821
MGH115_P6_D10	AC	MTC	0.132344	0.0599412	0.182954	0	0.0366797	0.196712	0.324327	0.666358	0.268667	0.17168	0.0796732	0.269675	0.258645
MGH115_P6_D11	AC	GPM	0.23896	0.0993137	0.154837	0	0	0.445497	0.427386	0.623908	0.207869	0.174889	0.0614118	0.293002	0.252785
MGH115_P6_D12	AC	GPM	0.0988981	0.0312549	0.14919	0.03332	0	0.091451	0.0630327	0.471383	0.29702	0.274935	0.117778	0.266406	0.264368
MGH115_P6_E01	AC	GPM	0.119804	0.0588627	0.142745	0.0165467	0.0393203	0.355882	0.229804	0.411567	0.186392	0.172627	0.0666275	0.271183	0.258973
MGH115_P6_E03	AC	MTC	0.110401	0.052732	0.159131	0	0.0382222	0.0832026	0.191464	0.655642	0.284863	0.156627	0.0359477	0.264329	0.268473
MGH115_P6_E10	AC	GPM	0.126532	0.0668235	0.223242	0.0170133	0	0.230954	0.224196	0.66545	0.222725	0.200928	0.0671242	0.27344	0.257668
MGH115_P6_F03	AC	GPM	0.124397	0.0236732	0.151039	0.02668	0.0170458	0.193739	0.157216	0.512667	0.260497	0.209399	0.0583922	0.265873	0.257616
MGH115_P6_F10	AC	GPM	0.106319	0.0316601	0.142405	0.0170267	0.0545425	0.165059	0.211673	0.762242	0.343203	0.169229	0.0712418	0.271092	0.271448
MGH115_P6_G01	AC	GPM	0.137313	0.0411895	0.117961	0	0.038366	0.31617	0.225425	0.6941	0.245183	0.170582	0.0695817	0.277929	0.263689
MGH115_P6_G05	AC	GPM	0.138138	0.0464837	0.119438	0	0.0401307	0.308288	0.295242	0.397975	0.174288	0.133124	0.0734641	0.277245	0.253793
MGH115_P6_G10	AC	MTC	0.111389	0.0432418	0.198092	0.0280667	0.0220392	0.135072	0.18132	0.7856	0.308405	0.216824	0.0520196	0.270416	0.275963
MGH115_P6_H02	AC	GPM	0.105899	0.0418431	0.0954379	0.03744	0.0236863	0.12566	0.226	0.58295	0.201673	0.119386	0.0760915	0.269155	0.261284
MGH115_P6_H05	AC	GPM	0.110073	0.0393333	0.1	0	0.0637778	0.128915	0.230863	0.624733	0.26949	0.14319	0.0290719	0.281	0.278997
MGH115_P6_H07	AC	MTC	0.121317	0.0383529	0.272288	0	0.0282091	0.193425	0.21168	0.706008	0.26219	0.135216	0.0633333	0.271835	0.24266
MGH115_P6_H08	AC	MTC	0.119921	0.0541307	0.195307	0	0.0233203	0.235895	0.284144	0.650008	0.246928	0.140431	0.0793725	0.270461	0.245369
MGH121_P3_A04	AC	MTC	0.114823	0.0437778	0.156222	0	0.0436993	0.192359	0.120647	0.461483	0.238608	0.280627	0.115843	0.266978	0.253781
MGH121_P3_A05	AC	MTC	0.111852	0.0389542	0.154176	0.03052	0.0295556	0.180961	0.164575	0.465433	0.162209	0.141373	0.0596601	0.267401	0.258085
MGH121_P3_A06	AC	MTC	0.109238	0.0404575	0.152961	0	0.0842288	0.136314	0.107399	0.572142	0.310268	0.295993	0.113536	0.270374	0.260313
MGH121_P3_A09	AC	MTC	0.117275	0.0646405	0.176072	0	0.0261699	0.231582	0.139059	0.6107	0.220556	0.220216	0.0917778	0.270891	0.255485
MGH121_P3_B01	AC	PPR	0.114496	0.0368693	0.116869	0	0.16502	0.196275	0.194647	0.268542	0.128614	0.074085	0.0895163	0.268803	0.248457
MGH121_P3_B05	AC	PPR	0.105526	0.0631242	0.17549	0	0.127255	0.148922	0.104209	0.439517	0.292601	0.216209	0.109503	0.266516	0.257606
MGH121_P3_B08	AC	MTC	0.129558	0.0525359	0.115778	0	0.0397124	0.19834	0.21981	0.574458	0.284131	0.264824	0.0978693	0.275273	0.25497
MGH121_P3_B09	AC	GPM	0.107495	0.0379216	0.0886667	0	0	0.233281	0.116444	0.288483	0.150183	0.145418	0.0935948	0.267814	0.263522
MGH121_P3_B12	AC	PPR	0.112159	0.0539739	0.137425	0	0.218	0.162693	0.0508889	0.300458	0.191673	0.260817	0.12732	0.266647	0.247812
MGH121_P3_C01	AC	MTC	0.105683	0.065817	0.0915033	0	0	0.282327	0.152863	0.429575	0.17868	0.139458	0.0493399	0.269343	0.251251
MGH121_P3_C02	AC	MTC	0.116956	0.0498627	0.117797	0	0	0.204039	0.278092	0.663333	0.206026	0.140183	0.0340131	0.274286	0.256095
MGH121_P3_C03	AC	MTC	0.119429	0.0693725	0.137647	0	0.0491634	0.17283	0.157275	0.530625	0.281935	0.203307	0.0927582	0.270682	0.257957
MGH121_P3_C04	AC	MTC	0.102352	0.0253464	0.17881	0	0.0472026	0.160601	0.202706	0.618958	0.219144	0.167791	0.0629673	0.266017	0.25216
MGH121_P3_C05	AC	MTC	0.106864	0.0288497	0.126131	0	0.0310196	0.193085	0.195405	0.683033	0.233235	0.158758	0.0756471	0.2683	0.260088
MGH121_P3_C07	AC	MTC	0.111664	0.0606405	0.161784	0	0.0264706	0.224778	0.171105	0.136517	0.100105	0.110092	0.0531961	0.269196	0.237782
MGH121_P3_C08	AC	MTC	0.100444	0.0276601	0.13898	0	0.0532549	0.165359	0.135961	0.352617	0.19617	0.172922	0.138536	0.268784	0.257164
MGH121_P3_C10	AC	PPR	0.120317	0.0246667	0.0870458	0	0.111072	0.176085	0.154641	0.468517	0.24485	0.204118	0.0889281	0.272577	0.255725
MGH121_P3_D05	AC	PPR	0.111066	0.0324183	0.132654	0	0.206275	0.126392	0.124464	0.392483	0.139752	0.132261	0.0419477	0.26746	0.256916
MGH121_P3_D06	AC	MTC	0.117878	0.0513464	0.0961634	0	0	0.173915	0.114928	0.380633	0.212882	0.26215	0.0968366	0.274063	0.264302
MGH121_P3_D12	AC	MTC	0.11582	0.0432288	0.155556	0	0.0735752	0.168915	0.119908	0.49805	0.203516	0.210137	0.0879935	0.270597	0.25803
MGH121_P3_E01	AC	MTC	0.100503	0.0448824	0.0965621	0	0.0474641	0.133346	0.128804	0.546783	0.265948	0.259059	0.0877124	0.264046	0.266752
MGH121_P3_E06	AC	PPR	0.116985	0.0503595	0.0873856	0.0208667	0.0762353	0.17732	0.0809542	0.483017	0.221673	0.235124	0.0669281	0.264613	0.255294
MGH121_P3_E08	AC	MTC	0.122983	0.0532549	0.136013	0	0.0459477	0.193588	0.184948	0.412767	0.299176	0.244026	0.0813987	0.268882	0.25374
MGH121_P3_E09	AC	MTC	0.116228	0.0550327	0.191314	0	0.0411111	0.272196	0.16934	0.449108	0.167451	0.125595	0.0992549	0.271019	0.2514
MGH121_P3_E10	AC	MTC	0.120492	0.037719	0.127784	0	0.023281	0.197281	0.141967	0.423617	0.296235	0.340235	0.110458	0.271805	0.256453
MGH121_P3_E11	AC	GPM	0.110464	0.0251765	0.110471	0	0.0241307	0.193582	0.227895	0.63055	0.199124	0.247882	0.0787974	0.269794	0.270793
MGH121_P3_F01	AC	MTC	0.104119	0.0582941	0.166542	0	0.0286863	0.173503	0.16368	0.557842	0.268693	0.173667	0.0645359	0.266769	0.249968
MGH121_P3_F03	AC	MTC	0.125197	0.0463529	0.0851634	0	0.0358562	0.148503	0.147634	0.534925	0.328797	0.252614	0.0866275	0.27206	0.260186
MGH121_P3_F05	AC	MTC	0.126974	0.043085	0.102431	0	0.0283529	0.338255	0.226157	0.502367	0.203758	0.166157	0.118458	0.275473	0.264574
MGH121_P3_F06	AC	MTC	0.127328	0.0226405	0.149085	0	0.034549	0.160536	0.100268	0.570333	0.250771	0.151392	0.0615686	0.270486	0.266329
MGH121_P3_F10	AC	MTC	0.108591	0.0479477	0.172248	0.0327467	0.028549	0.200301	0.198301	0.530875	0.234647	0.14802	0.0934118	0.272015	0.242524
MGH121_P3_F12	AC	GPM	0.106563	0.0352288	0.143046	0	0.0207059	0.236732	0.12198	0.531208	0.150105	0.10766	0.0638039	0.272205	0.255174
MGH121_P3_G01	AC	MTC	0.107728	0.0578431	0.159856	0	0.0760588	0.149817	0.149987	0.543542	0.21832	0.111059	0.0928497	0.267332	0.25168
MGH121_P3_G03	AC	MTC	0.10884	0.0852091	0.145203	0	0.0473725	0.149719	0.182974	0.443017	0.235033	0.19681	0.0955033	0.267684	0.25455
MGH121_P3_G05	AC	PPR	0.107004	0.0270719	0.143203	0	0.0589673	0.22168	0.138758	0.50345	0.198601	0.184902	0.0654314	0.267342	0.25699
MGH121_P3_G06	AC	MTC	0.110778	0.0536993	0.172575	0.0189333	0	0.178928	0.196046	0.643208	0.29251	0.177954	0.0691373	0.267854	0.260685
MGH121_P3_G07	AC	MTC	0.123442	0.0238039	0.174837	0.0277067	0.0334248	0.247595	0.210706	0.628767	0.25198	0.201974	0.0808039	0.266109	0.260534
MGH121_P3_G12	AC	PPR	0.11568	0.0378954	0.151719	0	0.0937712	0.13749	0.223373	0.390017	0.177863	0.223752	0.0924706	0.26707	0.248658
MGH121_P3_H01	AC	MTC	0.105685	0.034732	0.150059	0	0.0372026	0.170575	0.117216	0.3262	0.191346	0.12498	0.0701176	0.267644	0.240755
MGH121_P3_H02	AC	MTC	0.102791	0.0491895	0.137882	0.0166133	0.0378954	0.14	0.174856	0.514917	0.237176	0.17602	0.0775621	0.263388	0.252303
MGH121_P3_H07	AC	PPR	0.103132	0.053451	0.161464	0.0182133	0.171967	0.14817	0.0915033	0.455033	0.235346	0.192647	0.0992941	0.266757	0.250843
MGH121_P3_H12	AC	MTC	0.106578	0.0451895	0.179333	0	0.0269673	0.12898	0.200928	0.576142	0.225915	0.184922	0.097281	0.270921	0.256174
MGH121_P4_A02	AC	MTC	0.107228	0.0720131	0.15119	0.0237867	0.0183137	0.257386	0.338582	0.57455	0.181412	0.129405	0.0619085	0.271143	0.248201
MGH121_P4_A03	AC	PPR	0.123307	0.0404118	0.0595359	0	0.0891046	0.169209	0.121778	0.468358	0.298353	0.17698	0.142386	0.272656	0.266802
MGH121_P4_A04	AC	MTC	0.108437	0.030719	0.130359	0.01856	0.0269804	0.133458	0.0971373	0.501308	0.321216	0.235418	0.123954	0.265816	0.264903
MGH121_P4_A07	AC	MTC	0.108813	0.0445425	0.0833203	0.0164	0.0377516	0.194444	0.106183	0.383967	0.216118	0.180366	0.115033	0.265094	0.261626
MGH121_P4_A08	AC	PPR	0.104444	0.0502745	0.130458	0	0.040366	0.138431	0.0842876	0.290467	0.195529	0.225124	0.0786275	0.266005	0.247428
MGH121_P4_A09	AC	MTC	0.120149	0.0713333	0.0931242	0	0.0624052	0.194458	0.137895	0.581833	0.31381	0.264307	0.050719	0.27157	0.260567
MGH121_P4_A11	AC	MTC	0.113508	0.0609542	0.138052	0	0.0265229	0.162052	0.098	0.565333	0.305131	0.255386	0.0712418	0.271473	0.26666
MGH121_P4_B01	AC	GPM	0.104003	0.026902	0.143425	0	0.033085	0.187039	0.303569	0.631217	0.291974	0.161582	0.118797	0.277809	0.266567
MGH121_P4_B02	AC	PPR	0.110852	0.0386536	0.189758	0	0.137	0.176431	0.121634	0.485883	0.258575	0.209163	0.0814771	0.269948	0.25201
MGH121_P4_B03	AC	MTC	0.111556	0.0806013	0.107516	0.0196267	0.0524706	0.156373	0.173412	0.629017	0.277699	0.223333	0.0584314	0.272375	0.257355
MGH121_P4_B04	AC	PPR	0.119687	0.0479477	0.153242	0.0206933	0.159007	0.207471	0.169974	0.479467	0.199464	0.161386	0.0441307	0.272265	0.256482
MGH121_P4_B06	AC	PPR	0.111058	0.0398301	0.105699	0	0.145275	0.131582	0.0843922	0.468967	0.236523	0.215229	0.109516	0.268246	0.253034
MGH121_P4_B09	AC	PPR	0.111152	0.0575163	0.12915	0.01908	0.132007	0.169824	0.0995163	0.46285	0.312484	0.193647	0.104157	0.266539	0.262757
MGH121_P4_B10	AC	MTC	0.112656	0.0559346	0.0881307	0	0	0.252693	0.192425	0.528258	0.236235	0.244412	0.107758	0.270055	0.269102
MGH121_P4_B12	AC	MTC	0.118466	0.0655752	0.192706	0	0	0.214392	0.100105	0.467358	0.147	0.195464	0.0465621	0.268308	0.263668
MGH121_P4_C01	AC	MTC	0.128381	0.069	0.151013	0	0.0277516	0.250379	0.18266	0.550233	0.179516	0.156876	0.0756863	0.271274	0.26207
MGH121_P4_C02	AC	PPR	0.106578	0.0644706	0.171686	0	0.104739	0.171359	0.186065	0.480058	0.201425	0.173856	0.0806078	0.268872	0.247026
MGH121_P4_C03	AC	PPR	0.110254	0.0445752	0.0885098	0	0.156366	0.201948	0.160941	0.338075	0.165536	0.145281	0.0543791	0.268091	0.243688
MGH121_P4_C04	AC	MTC	0.122212	0.0375425	0.112497	0	0.0343268	0.139373	0.124144	0.686533	0.257699	0.166758	0.0803007	0.26829	0.271183
MGH121_P4_C05	AC	PPR	0.10077	0.0505229	0.161242	0	0.217007	0.167706	0.150627	0.40215	0.162928	0.168052	0.0858039	0.266274	0.247966
MGH121_P4_C06	AC	MTC	0.120245	0.0406405	0.153373	0	0.0691765	0.18768	0.152745	0.553567	0.182222	0.173542	0.0358039	0.265836	0.261711
MGH121_P4_C07	AC	GPM	0.121812	0.0384379	0.114105	0.0369333	0	0.40234	0.172327	0.393767	0.140065	0.101856	0.0768235	0.274803	0.265043
MGH121_P4_C08	AC	PPR	0.112766	0.0423007	0.15583	0	0.201353	0.224993	0.110575	0.326308	0.206562	0.189732	0.0872876	0.266738	0.252058
MGH121_P4_C09	AC	PPR	0.112005	0.0441176	0.159235	0	0.150503	0.197255	0.152863	0.414808	0.131444	0.151471	0.0714771	0.267976	0.251848
MGH121_P4_C11	AC	PPR	0.123146	0.0439085	0.136261	0	0.135516	0.181425	0.143712	0.446967	0.288549	0.239118	0.0798693	0.265529	0.263497
MGH121_P4_C12	AC	MTC	0.112795	0.0482745	0.149477	0.0346533	0.0303922	0.172327	0.0751765	0.4153	0.263444	0.304458	0.160556	0.271791	0.261512
MGH121_P4_D01	AC	MTC	0.111056	0.0514118	0.133471	0.01696	0.0329673	0.180222	0.130523	0.40795	0.206987	0.16651	0.120771	0.268608	0.250515
MGH121_P4_D05	AC	MTC	0.102397	0.0273987	0.202536	0	0.0501569	0.106333	0.139477	0.335592	0.178765	0.255817	0.154562	0.267936	0.25173
MGH121_P4_D06	AC	GPM	0.114668	0.060915	0.117392	0	0.0308366	0.289948	0.204471	0.445283	0.204484	0.0936732	0.0400131	0.272459	0.265543
MGH121_P4_D10	AC	MTC	0.11173	0.0328627	0.198118	0	0.0667908	0.187092	0.127536	0.367983	0.136542	0.16849	0.116405	0.268309	0.250422
MGH121_P4_D12	AC	MTC	0.104579	0.0457647	0.143346	0.01856	0.0241176	0.224379	0.111536	0.635167	0.260484	0.167098	0.0592614	0.27036	0.259643
MGH121_P4_E01	AC	MTC	0.122161	0.0440131	0.10383	0.0178	0.0337124	0.190157	0.172026	0.513767	0.28715	0.228941	0.0785098	0.27035	0.261083
MGH121_P4_E04	AC	MTC	0.112872	0.0533203	0.126333	0	0.0410131	0.134261	0.128013	0.606117	0.25549	0.171725	0.0615948	0.264237	0.266369
MGH121_P4_E08	AC	GPM	0.109114	0.0475425	0.116601	0	0.0257647	0.126523	0.269412	0.683517	0.271895	0.142261	0.0934902	0.274158	0.268504
MGH121_P4_E11	AC	MTC	0.112987	0.0469542	0.160105	0	0.0311634	0.194856	0.265556	0.503867	0.173229	0.148954	0.0418693	0.272877	0.24993
MGH121_P4_F02	AC	MTC	0.102589	0.0381961	0.180915	0	0.0907647	0.167987	0.148856	0.405133	0.162353	0.158889	0.0790458	0.26609	0.243735
MGH121_P4_F04	AC	MTC	0.111849	0.0295817	0.110046	0	0.0543007	0.15702	0.157529	0.504067	0.247085	0.22251	0.141869	0.269913	0.254844
MGH121_P4_F05	AC	PPR	0.107325	0.0472941	0.16851	0	0.081268	0.198196	0.118327	0.3763	0.235418	0.219281	0.0648431	0.266027	0.255232
MGH121_P4_F06	AC	PPR	0.115235	0.0707843	0.119137	0	0.166484	0.24602	0.152993	0.3547	0.159882	0.143033	0.082719	0.265247	0.251816
MGH121_P4_F07	AC	MTC	0.126847	0.0422614	0.122869	0	0.0431307	0.147569	0.135497	0.411308	0.359176	0.251804	0.149863	0.266764	0.255428
MGH121_P4_F08	AC	NEU	0.113647	0.0597451	0.0806405	0.0373733	0.0255948	0.155229	0.118111	0.435967	0.258405	0.19834	0.0607059	0.270009	0.255055
MGH121_P4_F09	AC	PPR	0.10211	0.047451	0.135608	0.0276	0.061634	0.204242	0.125739	0.4265	0.197725	0.0968889	0.0912876	0.268007	0.252722
MGH121_P4_F10	AC	MTC	0.120009	0.0595882	0.121614	0	0.030719	0.143863	0.100993	0.445175	0.201366	0.19583	0.0830065	0.268129	0.252093
MGH121_P4_F11	AC	MTC	0.119148	0.041817	0.125837	0	0	0.22315	0.21917	0.477783	0.217163	0.223869	0.0904837	0.274511	0.251354
MGH121_P4_F12	AC	PPR	0.113692	0.0255163	0.0976993	0	0.154261	0.131333	0.0661961	0.344967	0.225837	0.223431	0.0842222	0.264052	0.257231
MGH121_P4_G02	AC	MTC	0.111184	0.0569542	0.177634	0	0.040098	0.189869	0.123163	0.594383	0.218562	0.19017	0.0764967	0.271769	0.251697
MGH121_P4_G04	AC	PPR	0.117341	0.032	0.148261	0	0.168013	0.249052	0.126131	0.33845	0.149856	0.169935	0.0934837	0.270018	0.252476
MGH121_P4_G05	AC	GPM	0.102667	0.042366	0.108229	0.0176467	0.0466797	0.208641	0.25668	0.554042	0.18083	0.143059	0.0917908	0.268682	0.25923
MGH121_P4_G06	AC	MTC	0.11895	0.0340654	0.147791	0	0.0816013	0.125752	0.163255	0.3468	0.162758	0.221346	0.11715	0.273554	0.250151
MGH121_P4_G09	AC	PPR	0.105444	0.0423725	0.138928	0	0.219739	0.364863	0.163529	0.216392	0.0796536	0.121569	0.0930719	0.272268	0.256421
MGH121_P4_H01	AC	MTC	0.11304	0.034902	0.183856	0.0172	0.050366	0.185693	0.123634	0.543267	0.256118	0.179379	0.115131	0.269682	0.261139
MGH121_P4_H03	AC	NEU	0.115655	0.0394444	0.146797	0	0.0460261	0.121033	0.152817	0.468067	0.248275	0.243752	0.121791	0.271999	0.26094
MGH121_P4_H04	AC	NEU	0.111262	0.029549	0.115176	0	0.0680654	0.193712	0.107353	0.394733	0.209431	0.297013	0.119961	0.265747	0.261635
MGH121_P4_H08	AC	GPM	0.116495	0.052915	0.15598	0	0.076183	0.221817	0.285477	0.518333	0.178876	0.168516	0.0539216	0.272781	0.248243
MGH121_P4_H09	AC	MTC	0.116925	0.0511373	0.146706	0	0.0459216	0.212948	0.300817	0.711492	0.25417	0.125647	0.0423529	0.269845	0.254021
MGH121_P5_A04	AC	MTC	0.10786	0.0543922	0.141895	0.02604	0.0207582	0.264895	0.145863	0.502792	0.233542	0.236588	0.0914118	0.267677	0.261529
MGH121_P5_A05	AC	MTC	0.108728	0.0621961	0.154458	0.01836	0.0380261	0.20234	0.237876	0.441733	0.258562	0.244405	0.0884967	0.267813	0.252165
MGH121_P5_A06	AC	NEU	0.111675	0.0368758	0.103621	0	0	0.141033	0.139608	0.542958	0.328131	0.301477	0.101359	0.266925	0.262853
MGH121_P5_A07	AC	PPR	0.10279	0.0216601	0.0920523	0	0.249987	0.114706	0.0926536	0.297942	0.21619	0.242124	0.116699	0.264333	0.259483
MGH121_P5_A08	AC	MTC	0.11447	0.038281	0.16968	0.01704	0.0187059	0.187837	0.192379	0.5154	0.17519	0.155654	0.0470327	0.271531	0.252649
MGH121_P5_A12	AC	MTC	0.119599	0.058	0.187072	0.0222533	0.0211242	0.207941	0.227359	0.464567	0.239882	0.152987	0.0659804	0.275731	0.263183
MGH121_P5_B02	AC	NEU	0.126525	0.0259477	0.112314	0.02472	0.0473987	0.234451	0.11	0.603167	0.326706	0.252614	0.0674967	0.269946	0.271225
MGH121_P5_B04	AC	MTC	0.11918	0.0521765	0.139235	0.0298	0.0295556	0.192575	0.136895	0.5603	0.323791	0.253948	0.117856	0.270281	0.260339
MGH121_P5_B05	AC	MTC	0.119132	0.0332941	0.138484	0	0.0445229	0.182131	0.208052	0.462575	0.222	0.203471	0.061817	0.268363	0.254672
MGH121_P5_B06	AC	PPR	0.114971	0.0324967	0.103451	0.01884	0.292477	0.124497	0.0818366	0.240717	0.197007	0.200451	0.120471	0.266413	0.249293
MGH121_P5_B10	AC	MTC	0.109108	0.0434118	0.145288	0	0.0417386	0.140105	0.124693	0.449592	0.195203	0.198935	0.0505098	0.267987	0.256806
MGH121_P5_B12	AC	MTC	0.116104	0.0541307	0.13549	0.0187867	0.021634	0.247255	0.139314	0.531767	0.282948	0.231007	0.0947843	0.269153	0.263402
MGH121_P5_C02	AC	MTC	0.112315	0.0548758	0.117484	0	0	0.36598	0.158588	0.379033	0.14034	0.143869	0.0691373	0.271746	0.256315
MGH121_P5_C04	AC	MTC	0.114029	0.0943399	0.120235	0	0.0262876	0.135111	0.0985752	0.532017	0.216235	0.229948	0.110359	0.262011	0.26605
MGH121_P5_C07	AC	MTC	0.106452	0	0.19868	0	0.0639477	0.128327	0.0930065	0.54895	0.337477	0.254673	0.150222	0.266317	0.279781
MGH121_P5_C09	AC	MTC	0.110505	0.0458431	0.112386	0	0.0324575	0.197281	0.105974	0.61215	0.249242	0.233078	0.0895229	0.274156	0.263231
MGH121_P5_C12	AC	MTC	0.120233	0.0469281	0.103908	0	0.0357647	0.201771	0.14349	0.479533	0.322026	0.244523	0.0947843	0.269087	0.249092
MGH121_P5_D01	AC	MTC	0.0993995	0.0357386	0.179111	0	0.0346275	0.16932	0.113255	0.478033	0.34532	0.301314	0.118601	0.264141	0.268214
MGH121_P5_D02	AC	MTC	0.112767	0.0332026	0.0908235	0	0.0723529	0.226863	0.161464	0.496417	0.152288	0.14619	0.0831242	0.277497	0.257268
MGH121_P5_D03	AC	MTC	0.115009	0.048	0.108392	0.01648	0.0266667	0.116098	0.143458	0.717692	0.324503	0.177131	0.0688497	0.267578	0.28029
MGH121_P5_D06	AC	PPR	0.106495	0.0375294	0.0835425	0.02184	0.153961	0.170601	0.109359	0.3318	0.23481	0.225353	0.0830196	0.26395	0.247413
MGH121_P5_D08	AC	PPR	0.114161	0.0464444	0.118301	0	0.187856	0.180719	0.202183	0.418458	0.206732	0.156085	0.092719	0.270177	0.247254
MGH121_P5_D11	AC	MTC	0.123269	0.0452549	0.096268	0	0	0.236144	0.141183	0.393725	0.219516	0.241	0.0685229	0.271291	0.252985
MGH121_P5_D12	AC	MTC	0.108402	0.0453399	0.164471	0	0.0526144	0.187627	0.156902	0.563692	0.167869	0.12281	0.0994902	0.264482	0.26248
MGH121_P5_E02	AC	MTC	0.108508	0.0337647	0.14251	0	0.0289673	0.183124	0.22315	0.343492	0.15232	0.171346	0.0960065	0.269661	0.261657
MGH121_P5_E06	AC	GPM	0.10661	0.0527386	0.117137	0.02126	0	0.223608	0.189379	0.6941	0.272183	0.144314	0.0623987	0.267376	0.259649
MGH121_P5_E08	AC	PPR	0.117847	0.0308889	0.100941	0.0196733	0.11932	0.226739	0.16268	0.334258	0.142059	0.196601	0.0946732	0.27236	0.25275
MGH121_P5_E10	AC	MTC	0.115099	0.040915	0.070902	0	0.040098	0.176889	0.114431	0.409967	0.252523	0.234301	0.110562	0.268818	0.257396
MGH121_P5_F01	AC	PPR	0.115807	0.0303922	0.145222	0	0.0612941	0.158922	0.111301	0.641233	0.269902	0.16515	0.0893464	0.265285	0.261418
MGH121_P5_F02	AC	MTC	0.120103	0.0303922	0.137608	0.0244533	0.0415033	0.225922	0.121503	0.4329	0.235856	0.269451	0.13651	0.268555	0.25692
MGH121_P5_F04	AC	MTC	0.113053	0.0438235	0.135477	0.0247667	0.0193987	0.203046	0.157359	0.577142	0.274693	0.266235	0.114667	0.26596	0.25677
MGH121_P5_F05	AC	NEU	0.125107	0.027098	0.140431	0	0.0335556	0.178601	0.14115	0.481533	0.239085	0.220614	0.0739346	0.265835	0.269759
MGH121_P5_F06	AC	NEU	0.114868	0.0431242	0.120196	0	0.0298431	0.206895	0.130889	0.40475	0.284725	0.229477	0.0555425	0.271997	0.254288
MGH121_P5_F08	AC	MTC	0.120235	0.0428105	0.0601699	0	0.0446536	0.257203	0.194131	0.491492	0.228771	0.194614	0.113804	0.269049	0.259309
MGH121_P5_F10	AC	MTC	0.127458	0.0445359	0.0824837	0	0.0638562	0.219634	0.300863	0.55925	0.211124	0.12083	0.0568562	0.283258	0.258299
MGH121_P5_F11	AC	MTC	0.108188	0.0439085	0.104314	0	0.0356863	0.144523	0.109935	0.505208	0.282451	0.289294	0.0806471	0.265862	0.261855
MGH121_P5_G01	AC	MTC	0.122163	0.0529346	0.107399	0.0169067	0.0377386	0.164216	0.133673	0.640333	0.261673	0.261575	0.118752	0.27012	0.273529
MGH121_P5_G02	AC	PPR	0.112192	0.0341438	0.106065	0	0.236516	0.270137	0.098732	0.393667	0.198111	0.228052	0.0646078	0.266283	0.257626
MGH121_P5_G03	AC	MTC	0.116036	0.0733725	0.190458	0	0.0402091	0.440817	0.338549	0.466883	0.142824	0.133176	0.113072	0.274894	0.256347
MGH121_P5_G04	AC	MTC	0.112299	0.050268	0.106078	0	0.0316013	0.198752	0.138647	0.459967	0.311216	0.210294	0.0978301	0.267682	0.256713
MGH121_P5_G05	AC	PPR	0.111619	0.0456993	0.122046	0.0295733	0.0756078	0.25198	0.16915	0.434208	0.161673	0.146013	0.0970327	0.270391	0.253748
MGH121_P5_G09	AC	MTC	0.112566	0.0794641	0.107209	0.0181733	0.0511634	0.208261	0.190797	0.46335	0.25298	0.148588	0.061451	0.272936	0.248792
MGH121_P5_G10	AC	MTC	0.119283	0.0226667	0.0945752	0	0.0428105	0.12698	0.15668	0.423317	0.224536	0.201163	0.0754771	0.270006	0.257255
MGH121_P5_G12	AC	MTC	0.106317	0.0290588	0.150261	0.02142	0.0388497	0.188575	0.239242	0.52775	0.244915	0.220451	0.130464	0.26867	0.25677
MGH121_P5_H01	AC	NEU	0.126138	0.0325229	0.0880784	0	0.0524706	0.224386	0.149203	0.443067	0.25568	0.224092	0.0672549	0.271333	0.250793
MGH121_P5_H05	AC	GPM	0.117972	0.0607712	0.112863	0	0.0361569	0.137758	0.217353	0.685008	0.259392	0.190366	0.134497	0.268517	0.257799
MGH121_P5_H09	AC	MTC	0.117688	0.0229804	0.222235	0	0.0257778	0.179804	0.104248	0.34685	0.206007	0.189137	0.0868235	0.269905	0.243217
MGH121_P6_A01	AC	MTC	0.118647	0.0462484	0.130556	0	0.0469281	0.220196	0.211739	0.532717	0.181137	0.142791	0.0680588	0.275135	0.264888
MGH121_P6_A02	AC	GPM	0.118852	0.0412941	0.130993	0	0.0229281	0.142144	0.298621	0.658267	0.26332	0.157948	0.101438	0.273947	0.266362
MGH121_P6_A04	AC	MTC	0.117495	0.0506144	0.154288	0	0.033098	0.158627	0.10115	0.558583	0.299281	0.180771	0.0926471	0.267502	0.2619
MGH121_P6_A09	AC	MTC	0.121377	0.0535556	0.161007	0.0279333	0.022366	0.207281	0.174523	0.601842	0.251582	0.191817	0.0869935	0.280059	0.26149
MGH121_P6_A10	AC	MTC	0.106689	0.0657124	0.140941	0.01908	0.0213856	0.285686	0.234229	0.638367	0.252026	0.183137	0.119216	0.266446	0.265869
MGH121_P6_B01	AC	PPR	0.12053	0.0367974	0.14651	0.0414533	0.0934641	0.205791	0.136288	0.575667	0.186575	0.150784	0.080098	0.26981	0.264707
MGH121_P6_B02	AC	MTC	0.113606	0.0278693	0.128085	0.02288	0.0324967	0.199346	0.165503	0.441483	0.242379	0.134216	0.054	0.273148	0.262277
MGH121_P6_B06	AC	MTC	0.107726	0.0600392	0.160523	0	0.0402353	0.200261	0.159359	0.517767	0.291268	0.187418	0.0813268	0.269427	0.259176
MGH121_P6_B09	AC	GPM	0.117135	0.0574771	0.125739	0.0186533	0.019451	0.272791	0.369203	0.51215	0.204634	0.134131	0.0621569	0.274832	0.258025
MGH121_P6_C02	AC	PPR	0.110567	0.0540523	0.191778	0	0.239752	0.194353	0.219359	0.516983	0.200353	0.136183	0.0770327	0.272204	0.257584
MGH121_P6_C05	AC	PPR	0.107193	0.0669935	0.0917124	0.02724	0.108797	0.152667	0.116719	0.479242	0.27619	0.286497	0.0884967	0.268127	0.263819
MGH121_P6_C09	AC	NEU	0.123571	0.0468758	0.208425	0	0.0235033	0.214837	0.148954	0.491708	0.231118	0.299967	0.0752026	0.271648	0.261088
MGH121_P6_C10	AC	MTC	0.127402	0.0396209	0.143431	0	0	0.196719	0.173778	0.429133	0.274131	0.292248	0.107163	0.271286	0.253574
MGH121_P6_C11	AC	MTC	0.113881	0.0808235	0.150882	0	0.0336863	0.287935	0.209046	0.613658	0.256837	0.192967	0.098183	0.269456	0.262218
MGH121_P6_D05	AC	MTC	0.108983	0.0489542	0.0978235	0.0250133	0.0179346	0.156686	0.160941	0.483033	0.209124	0.15268	0.0707974	0.267884	0.254658
MGH121_P6_D09	AC	PPR	0.109984	0.0235163	0.145765	0	0.073281	0.171582	0.139856	0.562492	0.277033	0.270967	0.119542	0.265141	0.258029
MGH121_P6_D11	AC	MTC	0.125048	0.056915	0.102895	0	0	0.167562	0.122157	0.513408	0.26566	0.270601	0.100915	0.27604	0.269824
MGH121_P6_E01	AC	MTC	0.110946	0.0360719	0.139582	0	0.0420915	0.191137	0.165503	0.586417	0.254405	0.156314	0.0699477	0.268088	0.265325
MGH121_P6_E04	AC	PPR	0.112378	0.0253464	0.10817	0	0.104039	0.317961	0.13485	0.363583	0.249516	0.20966	0.125373	0.268744	0.258786
MGH121_P6_E05	AC	MTC	0.11472	0.0457451	0.0718431	0	0.0249804	0.202366	0.148562	0.270883	0.0732549	0.180706	0.108144	0.26941	0.251699
MGH121_P6_E06	AC	PPR	0.124066	0.0412222	0.131817	0.0202533	0.256667	0.232333	0.222137	0.264308	0.149059	0.206235	0.102013	0.270529	0.251495
MGH121_P6_E09	AC	MTC	0.11137	0.0361503	0.163039	0	0.0483922	0.120065	0.191974	0.456758	0.174654	0.244301	0.0931765	0.272331	0.262043
MGH121_P6_E10	AC	MTC	0.119921	0.0514314	0.149529	0	0.0379085	0.254987	0.207052	0.496775	0.173797	0.163471	0.0904379	0.271748	0.251739
MGH121_P6_F01	AC	MTC	0.111468	0.0307974	0.106105	0	0.053634	0.22919	0.168327	0.560117	0.308732	0.25785	0.102098	0.269962	0.253559
MGH121_P6_F04	AC	MTC	0.109582	0.0547843	0.158444	0	0.0477778	0.134301	0.16668	0.588375	0.270562	0.243359	0.103739	0.272293	0.260984
MGH121_P6_F06	AC	MTC	0.118173	0.0477647	0.101176	0.0193333	0.0592157	0.212046	0.166425	0.42195	0.237163	0.226052	0.0570784	0.275842	0.268678
MGH121_P6_F07	AC	MTC	0.116159	0.0602353	0.167497	0.02156	0.038183	0.183399	0.135889	0.362467	0.297869	0.290523	0.148745	0.269769	0.253289
MGH121_P6_G01	AC	MTC	0.108476	0.0414771	0.101444	0.0199333	0.0303268	0.17034	0.164131	0.498083	0.296288	0.271183	0.114876	0.267024	0.25519
MGH121_P6_G07	AC	MTC	0.104964	0.0649542	0.150654	0.01664	0.0770719	0.182261	0.0786275	0.371483	0.217765	0.175477	0.0666667	0.265677	0.253801
MGH121_P6_H02	AC	MTC	0.121341	0.0296601	0.145163	0	0.052366	0.257725	0.100157	0.36185	0.220425	0.248118	0.100039	0.270016	0.25177
MGH121_P6_H04	AC	MTC	0.122638	0.0606732	0.0821569	0	0.0175752	0.201405	0.298569	0.403292	0.216	0.176928	0.172928	0.279722	0.245609
MGH121_P6_H05	AC	MTC	0.100254	0.0420327	0.160268	0.0272267	0.0410196	0.131771	0.106203	0.4887	0.32302	0.282098	0.0729739	0.267173	0.247637
MGH121_P6_H10	AC	MTC	0.122368	0.0265882	0.161464	0	0.0172614	0.149085	0.139229	0.504008	0.219569	0.273307	0.0942092	0.274812	0.264204
MGH122_P6_E10	AC	GPM	0.130815	0.0597255	0.0808366	0.03212	0.0532941	0.0601176	0.257242	0.449283	0.291556	0.185373	0.101085	0.281048	0.258802
MGH124_CD45negP1_D07	AC	GPM	0.127995	0.042451	0.132288	0	0.0346928	0.199739	0.222196	0.704067	0.352111	0.249359	0.127974	0.274453	0.272065
MGH124_CD45negP1_H10	AC	GPM	0.116275	0.0423725	0.178026	0	0.0392941	0.147778	0.198575	0.773133	0.333797	0.196131	0.124438	0.272343	0.256028
MGH124_P4_F02	AC	GPM	0.129249	0.0196732	0.0675556	0.02048	0.0504444	0.269562	0.135542	0.441117	0.198588	0.139255	0.111673	0.271916	0.268464
MGH124_P4_G04	AC	GPM	0.109882	0.054366	0.0684706	0.0327333	0.0192549	0.172007	0.157333	0.735667	0.357124	0.252059	0.0534183	0.272877	0.276596
MGH124_P9_G10	AC	MTC	0.122992	0.0413333	0.14098	0	0.0222614	0.264451	0.226235	0.5741	0.322889	0.196876	0.110105	0.270492	0.252994
MGH125_P2_G03	AC	GPM	0.12095	0.0459608	0.167373	0.0180933	0.0529281	0.16019	0.228026	0.4456	0.177484	0.110242	0.0837647	0.277922	0.247397
MGH125_P3_E05	AC	NEU	0.115624	0.0748497	0.0519869	0.0308133	0	0.182993	0.100843	0.583883	0.214314	0.10902	0.0899085	0.266903	0.261117
MGH125_P7_D04	AC	NEU	0.111499	0.0219739	0.121797	0.0233467	0.0169412	0.170458	0.110379	0.472817	0.205732	0.155758	0.0871503	0.268887	0.268472
MGH129CD45neg_P1_A01	AC	MTC	0.123513	0.0790588	0.166275	0	0.0357908	0.169007	0.155935	0.585933	0.32315	0.279131	0.136072	0.269769	0.257237
MGH129CD45neg_P1_A05	AC	MTC	0.120341	0.0627843	0.128366	0	0.080732	0.161889	0.115542	0.430367	0.190418	0.198144	0.059902	0.269795	0.242076
MGH129CD45neg_P1_A07	AC	MTC	0.112656	0.0537124	0.14268	0	0	0.127987	0.179706	0.576333	0.266549	0.299974	0.102405	0.26949	0.261651
MGH129CD45neg_P1_A08	AC	MTC	0.12141	0.0404837	0.129353	0	0.0285163	0.156699	0.216719	0.467833	0.252307	0.27581	0.113438	0.272664	0.247025
MGH129CD45neg_P1_A09	AC	MTC	0.114013	0.0752941	0.199843	0	0.0353987	0.252255	0.35419	0.536333	0.175725	0.149556	0.148497	0.27439	0.25111
MGH129CD45neg_P1_A11	AC	PPR	0.12894	0.0808889	0.198856	0	0.182516	0.160941	0.250954	0.468267	0.151595	0.153673	0.0753987	0.267126	0.24948
MGH129CD45neg_P1_A12	AC	MTC	0.116997	0.0275033	0.17383	0.0302	0.0270458	0.12202	0.149268	0.390933	0.245046	0.331216	0.140693	0.267231	0.248782
MGH129CD45neg_P1_B01	AC	MTC	0.118204	0.0680784	0.152863	0	0.0229739	0.191229	0.207595	0.654108	0.218111	0.135477	0.105765	0.270476	0.255794
MGH129CD45neg_P1_B02	AC	MTC	0.112165	0	0.101412	0	0	0.141882	0.160039	0.43205	0.207418	0.129137	0.0715556	0.270561	0.259053
MGH129CD45neg_P1_B03	AC	MTC	0.115284	0.0542614	0.0982549	0.0204267	0.0345098	0.237699	0.130967	0.270467	0.13017	0.177242	0.116078	0.271769	0.251722
MGH129CD45neg_P1_B05	AC	GPM	0.10946	0.0579869	0.152	0	0	0.171046	0.274902	0.75055	0.290516	0.224745	0.10881	0.274654	0.256784
MGH129CD45neg_P1_B07	AC	MTC	0.129156	0.0780784	0.170209	0.02204	0.0345752	0.138392	0.198222	0.56475	0.278301	0.200719	0.0833856	0.268097	0.252777
MGH129CD45neg_P1_B09	AC	MTC	0.113813	0.0431307	0.14815	0	0	0.20832	0.305647	0.4586	0.246052	0.154627	0.0783007	0.279545	0.254027
MGH129CD45neg_P1_C01	AC	MTC	0.112656	0.0700392	0.209294	0.0174	0.0255882	0.176301	0.329542	0.7609	0.308392	0.176484	0.0507451	0.270886	0.258792
MGH129CD45neg_P1_C02	AC	GPM	0.109304	0.0349281	0.162131	0	0.0227843	0.151098	0.206222	0.35585	0.140098	0.11015	0.0488627	0.26827	0.250632
MGH129CD45neg_P1_C03	AC	MTC	0.109587	0.073817	0.0591111	0	0.0384967	0.132863	0.246601	0.681133	0.255255	0.160863	0.0454641	0.273315	0.261035
MGH129CD45neg_P1_C06	AC	MTC	0.121607	0.0484706	0.165366	0	0.0188954	0.16117	0.230366	0.534258	0.218797	0.207294	0.0678562	0.266171	0.24891
MGH129CD45neg_P1_C10	AC	MTC	0.108878	0.0554118	0.189542	0.0275067	0.0293856	0.228333	0.261667	0.3325	0.187255	0.110431	0.0854379	0.276076	0.244261
MGH129CD45neg_P1_C11	AC	PPR	0.109892	0.0578235	0.197477	0.0234	0.123196	0.153294	0.238922	0.630133	0.225085	0.156222	0.0560915	0.270336	0.250457
MGH129CD45neg_P1_D04	AC	GPM	0.111595	0.0586667	0.148627	0.04848	0.0548627	0.152497	0.25768	0.498375	0.201627	0.113059	0.0539085	0.275998	0.259232
MGH129CD45neg_P1_D09	AC	MTC	0.121742	0.0528431	0.206359	0	0.0733333	0.174516	0.159882	0.54025	0.183974	0.116974	0.0517843	0.26667	0.255448
MGH129CD45neg_P1_D10	AC	MTC	0.114798	0.0462353	0.165902	0	0.0433856	0.169895	0.283359	0.822983	0.26866	0.185484	0.0549739	0.275317	0.263129
MGH129CD45neg_P1_D11	AC	GPM	0.148386	0.0459085	0.132157	0.0186533	0.0475294	0.152497	0.140941	0.428733	0.210144	0.166954	0.0719216	0.277909	0.275848
MGH129CD45neg_P1_E01	AC	MTC	0.109971	0.0501699	0.207948	0.0227067	0.0274902	0.157471	0.180026	0.679692	0.242314	0.198824	0.098085	0.269208	0.255967
MGH129CD45neg_P1_E02	AC	GPM	0.105413	0.0356601	0.149477	0	0	0.125124	0.165817	0.668325	0.285268	0.144562	0.120791	0.275763	0.265851
MGH129CD45neg_P1_E03	AC	MTC	0.11372	0.0768954	0.162157	0	0.0264052	0.225817	0.232902	0.235183	0.111451	0.103451	0.0575033	0.276851	0.245329
MGH129CD45neg_P1_E05	AC	MTC	0.115511	0.0316209	0.193124	0.02584	0.0244575	0.158843	0.140778	0.450633	0.300183	0.195745	0.0435294	0.265425	0.264398
MGH129CD45neg_P1_E07	AC	MTC	0.109146	0.0604706	0.142758	0.0225733	0.047281	0.112575	0.151386	0.522508	0.209582	0.216105	0.0611307	0.273138	0.263304
MGH129CD45neg_P1_E11	AC	GPM	0.127776	0.0230458	0.220654	0	0.0250719	0.170549	0.179745	0.345233	0.207595	0.170627	0.0713529	0.273975	0.253994
MGH129CD45neg_P1_F03	AC	MTC	0.126286	0.0640327	0.145706	0.0187067	0.0298431	0.306706	0.184314	0.435917	0.179948	0.0652288	0.0514771	0.271074	0.251851
MGH129CD45neg_P1_F04	AC	NEU	0.125189	0.0452614	0.0725425	0.0213867	0.0290458	0.185373	0.112771	0.351667	0.28083	0.27732	0.107033	0.267428	0.256118
MGH129CD45neg_P1_F07	AC	MTC	0.1095	0.0558954	0.200065	0	0.0426863	0.154092	0.204183	0.404958	0.252471	0.22481	0.119346	0.269525	0.245061
MGH129CD45neg_P1_F10	AC	GPM	0.103376	0.0611111	0.141046	0	0.0267582	0.160503	0.259059	0.733275	0.308	0.170732	0.0411503	0.273004	0.266472
MGH129CD45neg_P1_F12	AC	MTC	0.105708	0.0465359	0.212601	0	0.0180588	0.125163	0.18649	0.5915	0.215686	0.132092	0.0712353	0.267286	0.254093
MGH129CD45neg_P1_G01	AC	MTC	0.127193	0.0273725	0.186889	0	0.0360392	0.160065	0.244065	0.77305	0.275497	0.117824	0.0745882	0.274493	0.255694
MGH129CD45neg_P1_G02	AC	GPM	0.133876	0.0349673	0.128967	0.02232	0.0384706	0.170353	0.242497	0.5349	0.196412	0.103516	0.0745621	0.27594	0.256435
MGH129CD45neg_P1_G04	AC	MTC	0.127931	0.0392288	0.156353	0	0.0278039	0.15068	0.223327	0.653983	0.298268	0.179712	0.0759085	0.270957	0.266917
MGH129CD45neg_P1_G05	AC	MTC	0.101606	0.0368693	0.157366	0	0.0453464	0.232987	0.283497	0.615958	0.229542	0.196948	0.0829804	0.264776	0.254139
MGH129CD45neg_P1_G06	AC	MTC	0.121184	0.0342876	0.231072	0.0199467	0.0475817	0.122967	0.195634	0.596417	0.19115	0.135072	0.0488497	0.272756	0.262996
MGH129CD45neg_P1_G08	AC	MTC	0.156115	0.0550719	0.120183	0	0.020902	0.318758	0.327281	0.262467	0.16502	0.122418	0.0840261	0.286509	0.243646
MGH129CD45neg_P1_G09	AC	MTC	0.119422	0.0341438	0.20915	0	0	0.236314	0.30681	0.60915	0.229105	0.109046	0.0787582	0.27736	0.254979
MGH129CD45neg_P1_H01	AC	MTC	0.102862	0.023281	0.188144	0	0.0450327	0.130771	0.113902	0.401683	0.244268	0.23851	0.0911765	0.267569	0.251912
MGH129CD45neg_P1_H03	AC	MTC	0.113122	0.0333203	0.195464	0.0214933	0.0274118	0.162621	0.177882	0.542608	0.311235	0.200843	0.0616471	0.27012	0.251123
MGH129CD45neg_P1_H05	AC	MTC	0.119231	0.0611699	0.187261	0	0.0254771	0.282183	0.194438	0.426033	0.155294	0.122366	0.0308889	0.272308	0.241708
MGH129CD45neg_P1_H06	AC	MTC	0.11287	0.044549	0.214392	0	0.0330588	0.160647	0.219092	0.751633	0.289333	0.136915	0.101425	0.269671	0.255139
MGH129CD45neg_P1_H09	AC	MTC	0.135413	0.0625686	0.165503	0.01648	0.0184641	0.221294	0.241072	0.697267	0.301673	0.133255	0.0717778	0.272624	0.25623
MGH129CD45neg_P2_A03	AC	MTC	0.120291	0.0552549	0.154255	0.0300933	0.0255294	0.169974	0.193856	0.5339	0.180497	0.143752	0.111373	0.270085	0.247582
MGH129CD45neg_P2_A04	AC	MTC	0.102683	0.0430719	0.170379	0.0199867	0.0846928	0.192405	0.207673	0.65195	0.200941	0.0863464	0.0440131	0.270324	0.248326
MGH129CD45neg_P2_A05	AC	MTC	0.119091	0.0600261	0.163654	0	0.0186275	0.151431	0.198307	0.618817	0.257902	0.192261	0.102784	0.269661	0.257495
MGH129CD45neg_P2_A06	AC	MTC	0.120886	0.0437908	0.171784	0	0	0.202902	0.14068	0.536775	0.263471	0.206758	0.0581699	0.266719	0.252055
MGH129CD45neg_P2_A11	AC	MTC	0.126587	0.0592941	0.168301	0	0.0317255	0.168961	0.332693	0.598825	0.207425	0.112993	0.0498431	0.2815	0.248962
MGH129CD45neg_P2_B01	AC	MTC	0.10825	0.0615163	0.202993	0.0175867	0.0384314	0.156654	0.232412	0.519208	0.211235	0.131693	0.0378301	0.271771	0.249265
MGH129CD45neg_P2_B02	AC	GPM	0.124799	0.0399477	0.101235	0.0266133	0.0445882	0.212712	0.220065	0.630992	0.295098	0.207379	0.108608	0.280249	0.262826
MGH129CD45neg_P2_B06	AC	GPM	0.116762	0.0348693	0.145621	0.027	0	0.0987059	0.158131	0.572758	0.346549	0.214686	0.0706863	0.277712	0.260935
MGH129CD45neg_P2_B11	AC	MTC	0.110931	0.0510065	0.192876	0	0.0573595	0.204817	0.198758	0.632483	0.162654	0.126379	0.0592941	0.268706	0.252986
MGH129CD45neg_P2_C01	AC	GPM	0.127034	0.0609673	0.133425	0	0.0710915	0.168484	0.23702	0.595133	0.268333	0.148301	0.0786275	0.26956	0.264554
MGH129CD45neg_P2_C02	AC	GPM	0.109835	0.0380196	0.107712	0	0.0427843	0.123516	0.250007	0.682917	0.313948	0.18017	0.0809281	0.271674	0.2561
MGH129CD45neg_P2_C03	AC	MTC	0.107455	0.0547124	0.10498	0	0.045366	0.108523	0.109673	0.520267	0.347967	0.316203	0.115013	0.270609	0.252767
MGH129CD45neg_P2_C04	AC	GPM	0.10314	0.0368235	0.141706	0.02516	0.026	0.130935	0.106157	0.701758	0.30049	0.237837	0.0735294	0.268629	0.267802
MGH129CD45neg_P2_C06	AC	MTC	0.103185	0.0597516	0.193366	0	0.0338039	0.199477	0.310941	0.746433	0.294902	0.135725	0.0803791	0.269276	0.252142
MGH129CD45neg_P2_C08	AC	MTC	0.113347	0.0441176	0.225366	0	0.0320915	0.195922	0.198196	0.679817	0.263503	0.207412	0.0832288	0.274371	0.251254
MGH129CD45neg_P2_C10	AC	GPM	0.114267	0.0459477	0.200418	0.0228133	0.0283268	0.160588	0.292706	0.691717	0.234758	0.145464	0.0434706	0.271775	0.260223
MGH129CD45neg_P2_C11	AC	MTC	0.12272	0.0630588	0.224627	0	0.0199869	0.198039	0.252634	0.659033	0.232301	0.186954	0.11185	0.271651	0.251251
MGH129CD45neg_P2_D01	AC	GPM	0.110878	0.0488235	0.151941	0.0247467	0	0.158301	0.124281	0.640058	0.176484	0.115098	0.0540784	0.270019	0.26566
MGH129CD45neg_P2_D02	AC	MTC	0.123766	0.0526209	0.221209	0.021	0.0321176	0.18681	0.132399	0.596233	0.234732	0.125961	0.0673072	0.272126	0.257528
MGH129CD45neg_P2_D05	AC	MTC	0.135553	0.0589673	0.0689412	0	0	0.19266	0.200209	0.6061	0.221974	0.0976209	0.0750065	0.274572	0.265409
MGH129CD45neg_P2_D06	AC	MTC	0.112074	0.0511765	0.149536	0.0283867	0.0536471	0.168797	0.209059	0.699083	0.198699	0.158275	0.0762222	0.268766	0.27282
MGH129CD45neg_P2_D07	AC	MTC	0.107655	0.0428105	0.23034	0.0219133	0.0232418	0.192105	0.257418	0.7542	0.248693	0.154261	0.0635686	0.27013	0.252923
MGH129CD45neg_P2_D08	AC	MTC	0.101435	0.0338954	0.140497	0	0.0195425	0.124327	0.169595	0.406317	0.270529	0.306922	0.130641	0.269543	0.255202
MGH129CD45neg_P2_D09	AC	MTC	0.134907	0.0455163	0.178667	0.0192533	0.0417386	0.181961	0.19698	0.522733	0.235163	0.136771	0.0814379	0.278187	0.250223
MGH129CD45neg_P2_E01	AC	GPM	0.135366	0.0612222	0.166889	0	0.0250327	0.222693	0.28498	0.798767	0.296	0.163588	0.0491634	0.278767	0.269014
MGH129CD45neg_P2_E04	AC	MTC	0.130866	0.0746013	0.181098	0	0.0338824	0.217229	0.290431	0.7608	0.255078	0.138431	0.0993333	0.274473	0.266389
MGH129CD45neg_P2_E06	AC	GPM	0.119779	0.0498039	0.127745	0.0198667	0.0258693	0.253412	0.146503	0.8245	0.281673	0.174706	0.073902	0.274228	0.27579
MGH129CD45neg_P2_E09	AC	MTC	0.118672	0.0543791	0.137418	0	0.0484314	0.189386	0.243732	0.479833	0.201922	0.125516	0.0763922	0.268458	0.244587
MGH129CD45neg_P2_E10	AC	MTC	0.139974	0.0641307	0.133752	0	0.0185359	0.339294	0.426092	0.63835	0.248118	0.142373	0.0688954	0.291562	0.238509
MGH129CD45neg_P2_E12	AC	MTC	0.115956	0.059451	0.229	0	0.0290719	0.156627	0.308255	0.580858	0.218673	0.147699	0.0545621	0.275074	0.247587
MGH129CD45neg_P2_F01	AC	GPM	0.113669	0.0459869	0.166111	0	0.0326144	0.172575	0.352928	0.599425	0.188725	0.143157	0.122157	0.278639	0.255428
MGH129CD45neg_P2_F04	AC	MTC	0.12068	0.0841503	0.16619	0	0	0.152131	0.294889	0.722325	0.23298	0.120732	0.0541307	0.27942	0.26159
MGH129CD45neg_P2_F11	AC	MTC	0.118243	0.040183	0.241712	0.029	0.129399	0.112765	0.367118	0.367192	0.128399	0.0864379	0.0577974	0.276685	0.238529
MGH129CD45neg_P2_F12	AC	MTC	0.117593	0.0564837	0.109412	0	0	0.206745	0.226667	0.56815	0.277412	0.204922	0.130464	0.26479	0.247883
MGH129CD45neg_P2_G02	AC	MTC	0.114368	0.0400523	0.167288	0.0255867	0.0357386	0.212444	0.234837	0.542792	0.222373	0.144275	0.107582	0.269615	0.252419
MGH129CD45neg_P2_G05	AC	MTC	0.114267	0.0471634	0.166183	0	0.0512157	0.165046	0.282281	0.555633	0.176183	0.15268	0.0961176	0.270564	0.251314
MGH129CD45neg_P2_G06	AC	MTC	0.105216	0.046366	0.163425	0	0.0326405	0.19566	0.242797	0.463433	0.224288	0.230582	0.123686	0.269827	0.244202
MGH129CD45neg_P2_G10	AC	MTC	0.115466	0.0693987	0.206261	0	0.0382745	0.189307	0.399026	0.726633	0.229072	0.137712	0.0770719	0.274897	0.255551
MGH129CD45neg_P2_G11	AC	MTC	0.111392	0.0734248	0.229967	0	0.0485817	0.154549	0.187438	0.664883	0.274686	0.181699	0.0588105	0.268371	0.261518
MGH129CD45neg_P2_H02	AC	MTC	0.110739	0.0209935	0.277686	0.0194667	0.0395163	0.106366	0.100431	0.229583	0.203719	0.242444	0.0988627	0.269104	0.242545
MGH129CD45neg_P2_H03	AC	PPR	0.110331	0.058719	0.153641	0	0.125686	0.207549	0.204353	0.446142	0.156745	0.142941	0.0754641	0.268489	0.254628
MGH129CD45neg_P2_H07	AC	MTC	0.110644	0.0453268	0.215856	0.0253333	0	0.21681	0.253059	0.5965	0.24149	0.157333	0.100915	0.271493	0.248524
MGH129CD45neg_P2_H09	AC	MTC	0.110791	0.0530458	0.234739	0	0.0420719	0.152144	0.236209	0.751375	0.289438	0.137634	0.0607647	0.271124	0.246339
MGH129CD45neg_P2_H12	AC	GPM	0.107243	0.0776863	0.154255	0.0363333	0.0459346	0.086183	0.165817	0.275583	0.155176	0.264039	0.144765	0.269013	0.247457
MGH129CD45neg_P3_A02	AC	MTC	0.106492	0.0328366	0.190033	0	0.054732	0.181876	0.219111	0.436525	0.181268	0.13932	0.0985359	0.265757	0.246012
MGH129CD45neg_P3_A03	AC	MTC	0.112398	0.0450131	0.159961	0	0.0295294	0.193725	0.238601	0.741742	0.316392	0.196379	0.105804	0.26807	0.257652
MGH129CD45neg_P3_A04	AC	MTC	0.113802	0.0594902	0.150248	0	0	0.169869	0.208503	0.6289	0.239902	0.155791	0.0782353	0.270737	0.261768
MGH129CD45neg_P3_A05	AC	GPM	0.109045	0	0.184268	0	0.0235621	0.100078	0.171268	0.512783	0.261974	0.215752	0.0597255	0.27136	0.264928
MGH129CD45neg_P3_A07	AC	GPM	0.113828	0.0377255	0.133569	0	0.0323137	0.196601	0.258235	0.6411	0.222967	0.127869	0.0357843	0.272315	0.259487
MGH129CD45neg_P3_A08	AC	MTC	0.116696	0.0424967	0.14068	0	0.0235294	0.147908	0.139268	0.611917	0.290928	0.229275	0.0925817	0.26994	0.25649
MGH129CD45neg_P3_A10	AC	MTC	0.104381	0.0558693	0.206758	0	0.068915	0.208654	0.269451	0.302383	0.161699	0.127699	0.0567974	0.273691	0.242496
MGH129CD45neg_P3_B01	AC	MTC	0.115119	0.0715882	0.215961	0.0257733	0.0383791	0.182641	0.209699	0.53355	0.185791	0.119575	0.0391373	0.268875	0.254812
MGH129CD45neg_P3_B02	AC	MTC	0.133201	0.0227843	0.182203	0	0.0335033	0.157863	0.143013	0.362475	0.186124	0.153007	0.0733595	0.273803	0.250583
MGH129CD45neg_P3_B03	AC	PPR	0.113713	0.0568758	0.138438	0	0.164379	0.211275	0.291569	0.4917	0.168118	0.102105	0.0724967	0.26816	0.245261
MGH129CD45neg_P3_B05	AC	MTC	0.119418	0.0568301	0.0981111	0	0.0539477	0.200954	0.220484	0.546283	0.210235	0.207366	0.060719	0.271798	0.253832
MGH129CD45neg_P3_B06	AC	MTC	0.105599	0.0639869	0.187124	0.0259067	0.0348627	0.210601	0.237451	0.443483	0.163647	0.131895	0.0756993	0.2717	0.250987
MGH129CD45neg_P3_B07	AC	GPM	0.101812	0.0374641	0.155961	0.02068	0.0631765	0.157098	0.238967	0.667125	0.287732	0.179105	0.122974	0.268867	0.2603
MGH129CD45neg_P3_B08	AC	MTC	0.121524	0.0471503	0.171699	0	0	0.205359	0.118248	0.685433	0.284144	0.166621	0.0962941	0.267394	0.261218
MGH129CD45neg_P3_C02	AC	MTC	0.126001	0.0603268	0.165196	0.0186133	0.0179346	0.200706	0.258039	0.574475	0.200503	0.185654	0.0738824	0.275974	0.258198
MGH129CD45neg_P3_C03	AC	MTC	0.107992	0.0420915	0.183111	0	0.047634	0.136157	0.0898562	0.443675	0.229667	0.236301	0.121216	0.268476	0.251942
MGH129CD45neg_P3_C04	AC	GPM	0.113139	0.0394118	0.127255	0.02844	0.0295163	0.139412	0.269307	0.768533	0.245399	0.147647	0.0969804	0.271895	0.265783
MGH129CD45neg_P3_C08	AC	MTC	0.117803	0.018183	0.144464	0	0.0335163	0.212471	0.225203	0.644883	0.253333	0.184588	0.0788039	0.273179	0.258411
MGH129CD45neg_P3_C09	AC	MTC	0.108364	0.0487059	0.195804	0.0231067	0.0575817	0.154379	0.195634	0.479967	0.167503	0.125752	0.0748105	0.269146	0.263024
MGH129CD45neg_P3_C10	AC	MTC	0.119389	0.0524575	0.205856	0	0.0170588	0.198621	0.23051	0.751033	0.255908	0.203072	0.066719	0.266101	0.256231
MGH129CD45neg_P3_D11	AC	MTC	0.107815	0.0426275	0.131654	0.0184667	0.0392614	0.130948	0.233791	0.41715	0.14598	0.138562	0.0718954	0.268756	0.247405
MGH129CD45neg_P3_D12	AC	MTC	0.115937	0.0605556	0.147869	0.0290667	0.0347974	0.329373	0.319614	0.51055	0.19883	0.118248	0.0576471	0.276721	0.245449
MGH129CD45neg_P3_E01	AC	GPM	0.10384	0.0383791	0.102458	0	0.0223137	0.322013	0.174673	0.426483	0.185739	0.121529	0.0883791	0.26934	0.250012
MGH129CD45neg_P3_E02	AC	MTC	0.112918	0.0542353	0.191843	0	0.0278039	0.174366	0.201046	0.6687	0.21415	0.181085	0.0645163	0.270608	0.263533
MGH129CD45neg_P3_E03	AC	MTC	0.106423	0.0467451	0.160497	0	0.0214771	0.123804	0.152941	0.535517	0.279614	0.212366	0.11719	0.267321	0.253615
MGH129CD45neg_P3_E05	AC	MTC	0.124337	0.0227582	0.154216	0.0278067	0.0366667	0.193222	0.122915	0.472025	0.254418	0.170261	0.0685817	0.269697	0.255758
MGH129CD45neg_P3_E06	AC	MTC	0.109783	0.0493333	0.134601	0	0.0519869	0.20702	0.134105	0.5485	0.310118	0.236065	0.112209	0.270288	0.264874
MGH129CD45neg_P3_E09	AC	GPM	0.131897	0.0595425	0.144876	0.0260267	0.0263791	0.138693	0.256641	0.747708	0.33383	0.22217	0.0720392	0.27481	0.279575
MGH129CD45neg_P3_F01	AC	MTC	0.110844	0.0777778	0.237902	0	0.019634	0.182699	0.237791	0.6341	0.227137	0.132889	0.0541438	0.272076	0.262027
MGH129CD45neg_P3_F02	AC	MTC	0.148676	0.0482614	0.196144	0.0195467	0.0581895	0.262974	0.251431	0.513833	0.202157	0.131673	0.0856471	0.278515	0.256552
MGH129CD45neg_P3_F04	AC	MTC	0.112415	0.0935817	0.150837	0	0.0235948	0.179542	0.223085	0.60035	0.224092	0.156248	0.110052	0.26852	0.25677
MGH129CD45neg_P3_F09	AC	MTC	0.113743	0.0490065	0.113176	0.0307333	0.0264052	0.174614	0.175157	0.477175	0.246928	0.189046	0.0818693	0.271887	0.254458
MGH129CD45neg_P3_F10	AC	MTC	0.1182	0.0576275	0.185111	0.0214933	0.051451	0.184157	0.230667	0.662892	0.183373	0.117281	0.0420523	0.275589	0.255088
MGH129CD45neg_P3_G01	AC	GPM	0.121204	0.0480131	0.194771	0.0183333	0.0274641	0.122007	0.218523	0.5334	0.276314	0.173784	0.104248	0.278257	0.249518
MGH129CD45neg_P3_G03	AC	MTC	0.118931	0.0596471	0.209373	0	0.0224444	0.218902	0.187935	0.697233	0.278235	0.188601	0.0754118	0.269244	0.263437
MGH129CD45neg_P3_G05	AC	MTC	0.113865	0.0533725	0.214222	0	0.0182353	0.18849	0.21819	0.7357	0.257242	0.117477	0.0657582	0.270964	0.256209
MGH129CD45neg_P3_G08	AC	PPR	0.11005	0.072549	0.212928	0	0.179529	0.139092	0.157588	0.543383	0.210941	0.165294	0.0888497	0.265233	0.248866
MGH129CD45neg_P3_G11	AC	MTC	0.100193	0.0614118	0.164601	0.0255733	0.0389673	0.153137	0.222111	0.494817	0.186235	0.18698	0.101634	0.266761	0.259007
MGH129CD45neg_P3_H02	AC	MTC	0.118955	0.0358431	0.138039	0	0.0406144	0.182745	0.140484	0.378625	0.218399	0.306078	0.0962876	0.268379	0.258392
MGH129CD45neg_P3_H06	AC	MTC	0.103614	0.0440654	0.196222	0	0.0441895	0.214196	0.232529	0.605542	0.249935	0.153033	0.0889281	0.265978	0.248659
MGH129CD45neg_P3_H07	AC	MTC	0.122812	0.0533464	0.180353	0	0.0602745	0.248366	0.212405	0.642867	0.286614	0.171438	0.0565817	0.274542	0.253354
MGH129CD45neg_P3_H09	AC	MTC	0.112743	0.0568889	0.221033	0	0.0287974	0.183627	0.242542	0.423367	0.200105	0.152209	0.076732	0.275431	0.238821
MGH129CD45neg_P3_H10	AC	MTC	0.117417	0.0292941	0.179856	0	0.0454314	0.23451	0.245033	0.671425	0.270497	0.127098	0.0556863	0.271405	0.255661
MGH129CD45neg_P3_H12	AC	GPM	0.109735	0.0416471	0.177778	0	0.0482614	0.165523	0.270797	0.710667	0.267072	0.230288	0.135379	0.272125	0.254436
MGH136CD45neg_P1_C09	AC	MTC	0.11234	0.0312157	0.174255	0.0229467	0.0407974	0.289386	0.185438	0.60035	0.185399	0.173758	0.0944183	0.270373	0.259365
MGH136CD45neg_P1_D11	AC	PPR	0.110963	0.0683922	0.203281	0	0.191987	0.150732	0.177451	0.4247	0.161327	0.124784	0.0939412	0.270174	0.247479
MGH136CD45neg_P1_H11	AC	GPM	0.132362	0.0240784	0.164752	0.01676	0	0.157033	0.142386	0.596842	0.365837	0.239967	0.152379	0.271132	0.261107
MGH136CD45neg_P2_C05	AC	GPM	0.118103	0.0316209	0.150209	0	0.0280131	0.256627	0.240876	0.492625	0.253922	0.149882	0.0908627	0.272201	0.264641
MGH136CD45neg_P3_A07	AC	GPM	0.118759	0.0578301	0.214693	0.0224933	0.0244444	0.212444	0.340699	0.6052	0.217451	0.128941	0.0774118	0.271032	0.25841
MGH136CD45neg_P3_E12	AC	GPM	0.121642	0.0543922	0.181778	0	0.0363529	0.359556	0.301824	0.495958	0.227118	0.200706	0.139216	0.277116	0.256379
MGH136CD45neg_P3_H03	AC	MTC	0.134091	0.0603529	0.173647	0	0.029817	0.380216	0.25666	0.489825	0.168647	0.12802	0.0879608	0.267315	0.248423
MGH143CD45neg_P10_A01	AC	MTC	0.108841	0.067634	0.101895	0	0.137516	0.164431	0.10315	0.507383	0.218902	0.232399	0.0792157	0.265703	0.250161
MGH143CD45neg_P10_A03	AC	MTC	0.105249	0.0478301	0.0559739	0	0.0306797	0.175052	0.109843	0.51345	0.223503	0.153967	0.10485	0.269263	0.255573
MGH143CD45neg_P10_A04	AC	MTC	0.108384	0.0465948	0.177712	0	0.0223333	0.131333	0.103556	0.6395	0.205856	0.18549	0.0980131	0.26524	0.260755
MGH143CD45neg_P10_A05	AC	MTC	0.103545	0.0370588	0.114719	0.0215867	0.0622484	0.228869	0.198366	0.572942	0.17298	0.177098	0.0839477	0.267341	0.249671
MGH143CD45neg_P10_A06	AC	MTC	0.109996	0.0567712	0.118876	0	0.0366405	0.215974	0.194621	0.580808	0.243392	0.149771	0.107843	0.266177	0.251138
MGH143CD45neg_P10_A07	AC	MTC	0.108143	0.0467778	0.135503	0.01836	0	0.242137	0.22198	0.563425	0.232928	0.141072	0.0635817	0.266788	0.246669
MGH143CD45neg_P10_A09	AC	MTC	0.103907	0.0806797	0.144065	0	0.0642222	0.151333	0.207013	0.42885	0.150497	0.133039	0.0881569	0.268622	0.244423
MGH143CD45neg_P10_A10	AC	MTC	0.107722	0.0768627	0.145497	0.0207867	0	0.196314	0.312118	0.476133	0.155405	0.13966	0.10632	0.270421	0.23833
MGH143CD45neg_P10_A12	AC	MTC	0.107507	0.0587582	0.136216	0	0.0616993	0.227458	0.223163	0.515167	0.195105	0.171386	0.0571895	0.269735	0.243165
MGH143CD45neg_P10_B01	AC	PPR	0.104627	0.0511242	0.200797	0.01664	0.183092	0.139163	0.174418	0.557	0.200752	0.172209	0.0874118	0.263307	0.239497
MGH143CD45neg_P10_B02	AC	MTC	0.107495	0.0626405	0.200301	0	0.027634	0.109641	0.120431	0.556942	0.242582	0.192307	0.0871699	0.263586	0.247571
MGH143CD45neg_P10_B03	AC	MTC	0.104996	0.0523072	0.185333	0	0.0171373	0.232614	0.200895	0.542133	0.196902	0.107608	0.0901111	0.27188	0.250846
MGH143CD45neg_P10_B04	AC	MTC	0.107153	0.0511438	0.191503	0	0.0631895	0.124078	0.211778	0.56615	0.196824	0.154837	0.0753072	0.266345	0.252545
MGH143CD45neg_P10_B08	AC	MTC	0.108291	0.0410588	0.152379	0.0186	0	0.186778	0.203359	0.658367	0.232667	0.173614	0.0877647	0.265116	0.257147
MGH143CD45neg_P10_B10	AC	MTC	0.103956	0.0691895	0.128039	0	0.0399608	0.141529	0.109634	0.585075	0.213431	0.222765	0.0703007	0.266781	0.259381
MGH143CD45neg_P10_B11	AC	MTC	0.110896	0.0632157	0.120301	0	0.060549	0.162856	0.157739	0.584933	0.280261	0.163915	0.0693333	0.266488	0.251036
MGH143CD45neg_P10_C01	AC	MTC	0.103622	0.0339346	0.143732	0	0.0305229	0.176824	0.152418	0.490133	0.182458	0.107026	0.0463333	0.274399	0.246766
MGH143CD45neg_P10_C02	AC	MTC	0.112426	0.0936209	0.15919	0.0229867	0.0299477	0.238392	0.316693	0.543142	0.157105	0.157046	0.0586275	0.275432	0.246287
MGH143CD45neg_P10_C03	AC	MTC	0.113081	0.0352222	0.146176	0	0	0.12381	0.10849	0.579067	0.232928	0.181105	0.0837451	0.265966	0.257697
MGH143CD45neg_P10_C05	AC	MTC	0.115585	0.0611111	0.0958824	0	0.0416471	0.171346	0.161092	0.703133	0.228902	0.161346	0.0707974	0.268597	0.267027
MGH143CD45neg_P10_C10	AC	MTC	0.104065	0.0635229	0.143948	0	0	0.20715	0.214621	0.544858	0.219275	0.215837	0.146314	0.268586	0.249928
MGH143CD45neg_P10_C11	AC	MTC	0.100802	0.0348889	0.115974	0.0203667	0.046902	0.088	0.0891634	0.442383	0.26581	0.34619	0.188797	0.261985	0.260168
MGH143CD45neg_P10_C12	AC	MTC	0.10481	0.0300458	0.105039	0	0.0295163	0.105922	0.102614	0.44925	0.270268	0.226797	0.118784	0.267026	0.26077
MGH143CD45neg_P10_D02	AC	MTC	0.106291	0.0454248	0.169621	0	0.022	0.151111	0.184889	0.443033	0.22481	0.16802	0.0775163	0.270829	0.241208
MGH143CD45neg_P10_D03	AC	MTC	0.11359	0.0837909	0.195203	0	0.0313203	0.159882	0.238928	0.654508	0.200967	0.154824	0.120961	0.272711	0.258105
MGH143CD45neg_P10_D04	AC	MTC	0.114021	0.0899739	0.191013	0.017	0	0.184895	0.24868	0.7074	0.295712	0.159163	0.103229	0.273098	0.257502
MGH143CD45neg_P10_D07	AC	MTC	0.103333	0.0509804	0.189641	0	0.0979542	0.235386	0.160575	0.5556	0.215542	0.183902	0.0876601	0.263439	0.2407
MGH143CD45neg_P10_D08	AC	MTC	0.114774	0.0298824	0.0882549	0	0.0198039	0.0850784	0.0781569	0.543167	0.437954	0.295268	0.104072	0.263495	0.254256
MGH143CD45neg_P10_D09	AC	MTC	0.110796	0.0885621	0.152693	0.02456	0.0193856	0.299935	0.354941	0.331558	0.13898	0.154444	0.109078	0.28086	0.236706
MGH143CD45neg_P10_D10	AC	MTC	0.104497	0.078719	0.16	0.0180067	0.0789281	0.200837	0.140523	0.577542	0.189059	0.200484	0.0886405	0.266777	0.251525
MGH143CD45neg_P10_D11	AC	MTC	0.110624	0.0547386	0.123516	0.01892	0.0553137	0.207157	0.206261	0.495517	0.192242	0.184301	0.0995163	0.270032	0.244425
MGH143CD45neg_P10_D12	AC	MTC	0.111452	0.0652157	0.150301	0.0175067	0.0585294	0.127255	0.136301	0.452525	0.338641	0.261242	0.104641	0.267097	0.252732
MGH143CD45neg_P10_E01	AC	MTC	0.10166	0.0415556	0.189346	0	0.0401438	0.138824	0.101974	0.521133	0.340065	0.315255	0.100144	0.265262	0.25762
MGH143CD45neg_P10_E02	AC	MTC	0.10395	0.0500915	0.242686	0.0276933	0.0395882	0.126425	0.113216	0.612817	0.323824	0.216444	0.0946144	0.265769	0.26182
MGH143CD45neg_P10_E03	AC	MTC	0.106384	0.0672026	0.135111	0.0294533	0.0407712	0.159595	0.116	0.569583	0.181778	0.183778	0.0825817	0.268179	0.261189
MGH143CD45neg_P10_E04	AC	MTC	0.105918	0.044732	0.0949673	0.0229733	0.0405752	0.282222	0.241516	0.569717	0.191582	0.129529	0.0628758	0.270679	0.251874
MGH143CD45neg_P10_E07	AC	MTC	0.105439	0.0609542	0.135922	0.0165467	0.0770719	0.153608	0.106026	0.531017	0.24668	0.212562	0.106092	0.265876	0.24909
MGH143CD45neg_P10_E09	AC	MTC	0.11782	0.0522222	0.097366	0	0.0527712	0.194346	0.205935	0.3355	0.159876	0.151229	0.125124	0.272537	0.246536
MGH143CD45neg_P10_E10	AC	MTC	0.10514	0.0622876	0.111314	0.0268133	0.0575817	0.173294	0.12685	0.617517	0.338464	0.230288	0.128275	0.267583	0.257552
MGH143CD45neg_P10_E11	AC	MTC	0.111101	0.0516993	0.138654	0.0266267	0.0571895	0.14732	0.192627	0.5527	0.208856	0.134163	0.073451	0.269761	0.261855
MGH143CD45neg_P10_E12	AC	MTC	0.10241	0.0448497	0.16781	0	0.0250588	0.185582	0.273098	0.598233	0.19017	0.0832026	0.0342745	0.270466	0.249703
MGH143CD45neg_P10_F01	AC	MTC	0.114759	0.0435686	0.11102	0.0167067	0.0274771	0.216614	0.179503	0.588408	0.269359	0.228379	0.0876078	0.267843	0.267803
MGH143CD45neg_P10_F03	AC	MTC	0.123542	0.054451	0.128425	0	0.0430065	0.351935	0.179007	0.552825	0.252732	0.171935	0.102118	0.269233	0.268425
MGH143CD45neg_P10_F04	AC	MTC	0.115376	0.0395163	0.187379	0.03552	0.0658301	0.152131	0.214627	0.483033	0.171608	0.160569	0.0920065	0.26804	0.248304
MGH143CD45neg_P10_F10	AC	MTC	0.112312	0.0356078	0.145993	0	0.0394379	0.212889	0.221451	0.6323	0.267098	0.168405	0.088268	0.268161	0.249656
MGH143CD45neg_P10_F11	AC	MTC	0.107209	0.051451	0.181072	0	0.0224183	0.138451	0.194366	0.695667	0.24951	0.167288	0.0665556	0.269495	0.254576
MGH143CD45neg_P10_F12	AC	MTC	0.107532	0.0491373	0.132627	0.0324267	0.0395163	0.165346	0.121961	0.5621	0.202863	0.19085	0.102837	0.264644	0.257624
MGH143CD45neg_P10_G01	AC	MTC	0.116185	0.0416209	0.164824	0.0197067	0.0379477	0.200542	0.198804	0.5548	0.152693	0.170745	0.0949216	0.272347	0.251807
MGH143CD45neg_P10_G02	AC	MTC	0.105386	0.0507843	0.189791	0	0.0662091	0.128013	0.100235	0.447617	0.392248	0.266497	0.0525621	0.264905	0.249685
MGH143CD45neg_P10_G03	AC	MTC	0.109683	0.0349412	0.134484	0.02716	0.0454641	0.198118	0.18183	0.46335	0.194771	0.167961	0.0687712	0.264379	0.246885
MGH143CD45neg_P10_G04	AC	MTC	0.121049	0.0270588	0.120471	0	0.0920392	0.23683	0.149418	0.5042	0.138928	0.176824	0.088183	0.270287	0.264667
MGH143CD45neg_P10_G06	AC	MTC	0.10828	0.044549	0.107359	0	0.0803399	0.160327	0.215503	0.538658	0.240131	0.199059	0.0884183	0.266445	0.246368
MGH143CD45neg_P10_G09	AC	MTC	0.116028	0.0582092	0.125882	0.0278933	0.0257255	0.333163	0.218327	0.518175	0.190935	0.133438	0.0520784	0.280191	0.250561
MGH143CD45neg_P10_G10	AC	MTC	0.110418	0.0273856	0.0987843	0.0210267	0.0431634	0.172451	0.0735425	0.321183	0.205804	0.220176	0.098902	0.27069	0.253152
MGH143CD45neg_P10_H01	AC	PPR	0.105765	0.0517516	0.168719	0	0.122092	0.147248	0.186464	0.461008	0.19898	0.167961	0.103686	0.269835	0.241804
MGH143CD45neg_P10_H03	AC	MTC	0.101481	0.0677124	0.155451	0.01812	0.050732	0.155634	0.159725	0.462183	0.173412	0.239935	0.138327	0.265963	0.250663
MGH143CD45neg_P10_H04	AC	MTC	0.101345	0.0550588	0.125824	0.0166933	0.0283791	0.170614	0.110007	0.507917	0.212301	0.168902	0.094	0.265974	0.245158
MGH143CD45neg_P10_H06	AC	MTC	0.114262	0.0437516	0.223791	0.0238533	0.0347059	0.106418	0.201353	0.529033	0.177542	0.119634	0.081268	0.267451	0.247363
MGH143CD45neg_P10_H08	AC	MTC	0.131799	0.0622091	0.138882	0	0.0340131	0.21217	0.26368	0.567767	0.174542	0.129582	0.0934118	0.271007	0.2408
MGH143CD45neg_P10_H10	AC	MTC	0.105864	0.0770327	0.201582	0	0.0549608	0.201588	0.221425	0.6434	0.239752	0.150229	0.103895	0.268542	0.24768
MGH143CD45neg_P10_H11	AC	PPR	0.103427	0.050366	0.147778	0	0.207275	0.10919	0.161464	0.323867	0.161739	0.16734	0.0955752	0.26029	0.240269
MGH143CD45neg_P10_H12	AC	MTC	0.10191	0.0759346	0.183922	0.0189467	0.0532418	0.149503	0.251908	0.611417	0.211824	0.152386	0.0818693	0.27021	0.252806
MGH143CD45neg_P9_A01	AC	MTC	0.109897	0.0683137	0.141647	0	0.0274118	0.159124	0.167895	0.452658	0.196013	0.197791	0.0997124	0.267668	0.242165
MGH143CD45neg_P9_A03	AC	MTC	0.116266	0.0557909	0.139817	0	0.0328627	0.218163	0.223712	0.64495	0.228824	0.185399	0.0718562	0.271939	0.254674
MGH143CD45neg_P9_A04	AC	MTC	0.10797	0.0744575	0.184824	0	0.063817	0.164183	0.194144	0.512933	0.130948	0.160431	0.0723137	0.266669	0.244006
MGH143CD45neg_P9_A05	AC	MTC	0.101794	0.0460523	0.117922	0.0262533	0.0838954	0.165856	0.125647	0.538642	0.26049	0.201856	0.0748627	0.262424	0.258486
MGH143CD45neg_P9_A06	AC	MTC	0.113758	0.0783791	0.14415	0	0.0501961	0.22102	0.166752	0.611283	0.255412	0.179105	0.084915	0.269714	0.253783
MGH143CD45neg_P9_A07	AC	MTC	0.102123	0.0675033	0.148039	0	0.0632026	0.193294	0.161137	0.505983	0.146458	0.156719	0.107216	0.267107	0.245896
MGH143CD45neg_P9_A08	AC	MTC	0.115771	0.0750196	0.151837	0	0.0236732	0.254301	0.326405	0.406825	0.121673	0.127438	0.106373	0.278533	0.239676
MGH143CD45neg_P9_A09	AC	MTC	0.108097	0.0578431	0.153033	0	0.0448824	0.142026	0.230732	0.555183	0.21717	0.17802	0.0854118	0.270314	0.247877
MGH143CD45neg_P9_A10	AC	MTC	0.122135	0.055085	0.161072	0.0192933	0.114948	0.145935	0.160484	0.475483	0.133614	0.116033	0.0868235	0.265204	0.23989
MGH143CD45neg_P9_B02	AC	MTC	0.105749	0.0559935	0.122261	0.0219333	0.112222	0.150288	0.158575	0.617358	0.242843	0.182288	0.0668889	0.26751	0.250662
MGH143CD45neg_P9_B04	AC	MTC	0.0998677	0.0725229	0.138614	0.0225867	0.0538301	0.184974	0.161935	0.55805	0.250771	0.203922	0.0847974	0.270789	0.247085
MGH143CD45neg_P9_B06	AC	MTC	0.110212	0.0762484	0.184196	0.0192533	0.0606928	0.194111	0.216418	0.577667	0.211922	0.150327	0.0704575	0.268399	0.248119
MGH143CD45neg_P9_B07	AC	MTC	0.10782	0.0637255	0.154131	0.0254267	0.0334771	0.195739	0.26349	0.565917	0.183928	0.171072	0.0709804	0.271999	0.253237
MGH143CD45neg_P9_B11	AC	MTC	0.108988	0.0736144	0.159405	0	0.0632549	0.146993	0.201092	0.575	0.207137	0.180157	0.076732	0.26832	0.255497
MGH143CD45neg_P9_C01	AC	MTC	0.104841	0.0732026	0.162719	0.02676	0.165229	0.181176	0.186379	0.469775	0.174379	0.191889	0.103601	0.267068	0.240711
MGH143CD45neg_P9_C02	AC	MTC	0.109903	0.0780131	0.110667	0	0.0321438	0.280209	0.20881	0.241983	0.117582	0.0743072	0.0913399	0.273797	0.241677
MGH143CD45neg_P9_C06	AC	MTC	0.114519	0.0492418	0.0927974	0.0338933	0.0654771	0.118386	0.132562	0.577483	0.217425	0.163137	0.0994248	0.266278	0.266019
MGH143CD45neg_P9_C07	AC	MTC	0.112005	0.0442876	0.14583	0	0.0250588	0.204176	0.255235	0.622033	0.168614	0.170876	0.0929412	0.270063	0.249672
MGH143CD45neg_P9_C10	AC	MTC	0.10509	0.0544444	0.162157	0	0.0973922	0.156562	0.145072	0.482967	0.197085	0.165804	0.0808497	0.264458	0.243132
MGH143CD45neg_P9_C11	AC	MTC	0.133779	0.0540654	0.155373	0.0202133	0	0.230392	0.266196	0.601267	0.177601	0.134183	0.108144	0.271806	0.245979
MGH143CD45neg_P9_C12	AC	MTC	0.116944	0.0630065	0.136954	0	0.0313007	0.300373	0.274758	0.6815	0.220915	0.156085	0.106418	0.275164	0.251553
MGH143CD45neg_P9_D02	AC	MTC	0.106448	0.0633072	0.173196	0.01716	0.0366405	0.133425	0.149987	0.522833	0.183739	0.173765	0.0514902	0.269879	0.262227
MGH143CD45neg_P9_D04	AC	MTC	0.108038	0.0558235	0.183111	0.0259333	0.0361046	0.249719	0.184876	0.68595	0.198719	0.106248	0.059451	0.267236	0.257081
MGH143CD45neg_P9_D05	AC	MTC	0.114915	0.0493203	0.140588	0.02832	0.0768627	0.163464	0.0800523	0.333117	0.169098	0.268314	0.14766	0.26573	0.244734
MGH143CD45neg_P9_D06	AC	MTC	0.105265	0.0621569	0.100105	0.0168667	0.0370196	0.198549	0.125961	0.365483	0.159556	0.199595	0.0985229	0.274775	0.254643
MGH143CD45neg_P9_D07	AC	MTC	0.105196	0.0508366	0.154216	0	0.0418954	0.190732	0.208712	0.597883	0.194327	0.14332	0.105974	0.267901	0.251935
MGH143CD45neg_P9_D08	AC	PPR	0.109852	0.0666928	0.112863	0	0.182922	0.156974	0.187386	0.5931	0.221686	0.143641	0.0605359	0.267174	0.250775
MGH143CD45neg_P9_D10	AC	MTC	0.109111	0.0714379	0.155183	0	0.0694052	0.189654	0.187725	0.710483	0.255588	0.159399	0.0416209	0.266201	0.255972
MGH143CD45neg_P9_D12	AC	MTC	0.101474	0.0442353	0.181013	0.0271733	0.0452418	0.220052	0.199778	0.587292	0.191111	0.21183	0.0635948	0.268913	0.250935
MGH143CD45neg_P9_E01	AC	MTC	0.110456	0.0737712	0.141007	0.0270667	0.0405752	0.219373	0.227562	0.439533	0.151562	0.18266	0.118431	0.271954	0.256244
MGH143CD45neg_P9_E02	AC	MTC	0.107495	0.0500392	0.156686	0	0.0264444	0.162562	0.0788627	0.390317	0.191928	0.307673	0.139908	0.265537	0.247757
MGH143CD45neg_P9_E04	AC	MTC	0.103974	0.0627386	0.171046	0.0194533	0.132902	0.194797	0.189745	0.459167	0.157131	0.116039	0.0511373	0.266681	0.243824
MGH143CD45neg_P9_E07	AC	MTC	0.105971	0.0615686	0.141699	0	0.094183	0.140627	0.138693	0.637683	0.230438	0.218954	0.130418	0.264857	0.254474
MGH143CD45neg_P9_E08	AC	MTC	0.114489	0.0719216	0.132601	0	0.0228235	0.129072	0.187562	0.534567	0.254105	0.165791	0.0658954	0.266682	0.253927
MGH143CD45neg_P9_E09	AC	MTC	0.108481	0.0595163	0.170882	0	0.0521307	0.158444	0.151608	0.596442	0.261869	0.217046	0.0755686	0.26585	0.249165
MGH143CD45neg_P9_E10	AC	MTC	0.108026	0.0720523	0.101725	0	0.0459739	0.217242	0.249255	0.592725	0.183333	0.207072	0.0951634	0.266894	0.246044
MGH143CD45neg_P9_E12	AC	MTC	0.107194	0.0743922	0.135268	0	0.0668366	0.183131	0.16532	0.364917	0.148804	0.139373	0.0835163	0.270044	0.24256
MGH143CD45neg_P9_F06	AC	MTC	0.117955	0.0250719	0.166059	0	0.0516797	0.136601	0.120954	0.590783	0.248562	0.238889	0.0797712	0.269695	0.255356
MGH143CD45neg_P9_F07	AC	MTC	0.125849	0.0514902	0.107719	0	0.0384706	0.165804	0.276458	0.547417	0.200993	0.143405	0.0714444	0.274638	0.245661
MGH143CD45neg_P9_F08	AC	MTC	0.106974	0.0435425	0.177889	0	0.0592876	0.143392	0.0854771	0.334417	0.180235	0.23885	0.118288	0.269067	0.246813
MGH143CD45neg_P9_F09	AC	MTC	0.110063	0.0801961	0.0837255	0.0270267	0.0426013	0.200052	0.170575	0.550158	0.260667	0.194333	0.0699608	0.268172	0.253286
MGH143CD45neg_P9_F10	AC	MTC	0.115214	0.0493203	0.150719	0	0.149542	0.253908	0.191817	0.446667	0.173359	0.157673	0.0808105	0.268314	0.255009
MGH143CD45neg_P9_F11	AC	MTC	0.112591	0.0421699	0.103869	0	0.0845229	0.172745	0.12268	0.580842	0.237059	0.244941	0.107163	0.267646	0.255108
MGH143CD45neg_P9_F12	AC	MTC	0.103505	0.0638039	0.178248	0	0.0747712	0.214124	0.316523	0.562075	0.18115	0.163072	0.121026	0.2719	0.250312
MGH143CD45neg_P9_G01	AC	MTC	0.107258	0.0574314	0.179712	0	0.0319477	0.183497	0.145157	0.470283	0.264386	0.215817	0.11132	0.267689	0.261756
MGH143CD45neg_P9_G03	AC	MTC	0.104426	0.0320131	0.149229	0	0.0240784	0.179438	0.158595	0.544992	0.138497	0.128059	0.101353	0.270441	0.253271
MGH143CD45neg_P9_G04	AC	MTC	0.106974	0.0661046	0.139784	0.0220133	0.0446275	0.220575	0.181647	0.630267	0.207569	0.13183	0.0828758	0.26821	0.250454
MGH143CD45neg_P9_G06	AC	MTC	0.118999	0.0704706	0.130516	0.0217333	0.0786667	0.119333	0.172915	0.348692	0.136065	0.190379	0.147098	0.27105	0.246456
MGH143CD45neg_P9_G07	AC	MTC	0.109265	0.0969281	0.123314	0	0.0310458	0.171686	0.198013	0.477058	0.163229	0.166399	0.085817	0.26928	0.253193
MGH143CD45neg_P9_G08	AC	MTC	0.114976	0.0700915	0.134111	0	0.0748758	0.140379	0.159477	0.479125	0.241595	0.208314	0.119451	0.267965	0.253027
MGH143CD45neg_P9_G09	AC	MTC	0.107714	0.0531765	0.18283	0	0.0537124	0.13081	0.178667	0.606333	0.25983	0.184706	0.0706863	0.26874	0.253743
MGH143CD45neg_P9_G10	AC	MTC	0.101024	0.0336078	0.145255	0	0.0293333	0.235771	0.197804	0.4736	0.180301	0.165686	0.058366	0.269404	0.248506
MGH143CD45neg_P9_G11	AC	MTC	0.106692	0.0477843	0.200392	0	0	0.17685	0.224026	0.588492	0.245366	0.106974	0.0458301	0.267035	0.259234
MGH143CD45neg_P9_G12	AC	MTC	0.110081	0.0737386	0.165536	0.0267067	0.0468366	0.164876	0.251163	0.589458	0.237281	0.161451	0.0873333	0.268819	0.253407
MGH143CD45neg_P9_H02	AC	MTC	0.103772	0.0744052	0.152752	0.0199733	0.0276732	0.247739	0.210902	0.409667	0.107137	0.114471	0.0574248	0.2728	0.244077
MGH143CD45neg_P9_H03	AC	MTC	0.106997	0.0344967	0.18349	0	0.0499085	0.187268	0.163065	0.5597	0.237242	0.131569	0.0658105	0.264894	0.24609
MGH143CD45neg_P9_H04	AC	MTC	0.111143	0.046549	0.182124	0	0.0497778	0.108026	0.0959346	0.286633	0.175464	0.26834	0.160732	0.266125	0.251729
MGH143CD45neg_P9_H07	AC	MTC	0.106937	0.0338301	0.272131	0	0.049549	0.134477	0.194242	0.389717	0.133647	0.145255	0.0881569	0.265427	0.233725
MGH143CD45neg_P9_H09	AC	MTC	0.103179	0.0328627	0.229098	0	0.0496471	0.105242	0.0871895	0.292133	0.267516	0.263464	0.139176	0.268587	0.242958
MGH143CD45neg_P9_H10	AC	MTC	0.113377	0.0601765	0.183072	0.02024	0.0596601	0.142144	0.252634	0.605767	0.203261	0.11898	0.068902	0.269368	0.245435
MGH143CD45neg_P9_H12	AC	MTC	0.104587	0.0333922	0.221183	0	0.026	0.199948	0.162229	0.582967	0.256529	0.154961	0.0841242	0.268636	0.24317
MGH143CD45neg_P11_A01	AC	MTC	0.10066	0.0540915	0.16532	0.0221733	0.052634	0.0981438	0.151582	0.554508	0.286575	0.181412	0.0778562	0.266538	0.24812
MGH143CD45neg_P11_A02	AC	PPR	0.10734	0.0563268	0.190379	0	0.180359	0.131935	0.143542	0.545575	0.17551	0.148013	0.0782876	0.266688	0.245946
MGH143CD45neg_P11_A03	AC	MTC	0.107762	0.0565359	0.185229	0.0171467	0	0.164209	0.192693	0.657967	0.246601	0.186307	0.122288	0.265606	0.260065
MGH143CD45neg_P11_A04	AC	MTC	0.127107	0.108	0.199817	0	0.0395294	0.396627	0.281503	0.571367	0.153255	0.131575	0.111392	0.275537	0.248008
MGH143CD45neg_P11_A07	AC	MTC	0.118136	0.0577712	0.233928	0.0212	0.0362484	0.232216	0.304242	0.655233	0.246242	0.154987	0.131163	0.274028	0.248595
MGH143CD45neg_P11_A08	AC	MTC	0.10855	0.066366	0.155176	0.0267867	0.0411111	0.135778	0.204242	0.32705	0.105163	0.143203	0.0568889	0.26524	0.247198
MGH143CD45neg_P11_A09	AC	MTC	0.115955	0.0529804	0.155111	0.0281733	0.0575817	0.174993	0.248052	0.4928	0.202366	0.12434	0.0538954	0.274276	0.24445
MGH143CD45neg_P11_A11	AC	MTC	0.118664	0.0795556	0.135425	0	0.0349281	0.156556	0.212392	0.622367	0.20085	0.17734	0.0932418	0.269009	0.261476
MGH143CD45neg_P11_A12	AC	MTC	0.108892	0.0572092	0.190732	0	0.0513987	0.199928	0.204895	0.519017	0.210974	0.216477	0.124588	0.268025	0.247976
MGH143CD45neg_P11_B02	AC	PPR	0.10787	0.0438954	0.187281	0	0.182111	0.102131	0.120863	0.448608	0.236268	0.254529	0.0950327	0.264948	0.242459
MGH143CD45neg_P11_B03	AC	MTC	0.103333	0.040915	0.131699	0.02696	0.0433725	0.196627	0.232157	0.49295	0.205196	0.103314	0.037085	0.271563	0.250665
MGH143CD45neg_P11_B04	AC	MTC	0.105263	0.0799869	0.202654	0.0191867	0.0542614	0.121013	0.116863	0.433767	0.195673	0.264288	0.0889542	0.267661	0.257606
MGH143CD45neg_P11_B05	AC	MTC	0.108238	0.0459085	0.184039	0	0.0299346	0.201634	0.239216	0.522608	0.147549	0.15017	0.0808497	0.268619	0.244511
MGH143CD45neg_P11_B07	AC	MTC	0.1015	0.0534902	0.23151	0	0	0.129771	0.167647	0.576583	0.271882	0.168791	0.0579346	0.263619	0.250197
MGH143CD45neg_P11_B09	AC	MTC	0.115743	0.0612941	0.197621	0	0.054732	0.150379	0.207477	0.4052	0.115085	0.136183	0.074732	0.269264	0.236233
MGH143CD45neg_P11_C02	AC	MTC	0.105302	0.044	0.192824	0	0.0494902	0.164288	0.184824	0.4372	0.192105	0.160758	0.0517386	0.265146	0.243464
MGH143CD45neg_P11_C04	AC	MTC	0.10663	0.0445098	0.173797	0	0.0231307	0.188131	0.140222	0.556833	0.285222	0.301948	0.133124	0.263377	0.25705
MGH143CD45neg_P11_C06	AC	MTC	0.106267	0.0576732	0.160562	0	0.0257647	0.108157	0.0593268	0.53985	0.228242	0.352288	0.158863	0.263426	0.253002
MGH143CD45neg_P11_C07	AC	MTC	0.115126	0.0586405	0.199242	0	0.0197386	0.124013	0.213438	0.803617	0.258961	0.221137	0.118614	0.269716	0.265085
MGH143CD45neg_P11_C08	AC	MTC	0.100484	0.0472549	0.13949	0.0257067	0.0338824	0.149209	0.100954	0.157083	0.096183	0.223961	0.14149	0.265679	0.243685
MGH143CD45neg_P11_C10	AC	MTC	0.104185	0.0496732	0.203902	0.0227133	0.027817	0.139471	0.168013	0.68585	0.250248	0.178614	0.090902	0.272964	0.253042
MGH143CD45neg_P11_C12	AC	MTC	0.112352	0.0557386	0.170784	0.0247467	0.040183	0.160582	0.137477	0.211233	0.08	0.268549	0.194804	0.266224	0.240543
MGH143CD45neg_P11_D01	AC	MTC	0.105042	0.0719673	0.20432	0	0.146261	0.174261	0.184033	0.515533	0.193882	0.150719	0.0838693	0.26635	0.239848
MGH143CD45neg_P11_D02	AC	MTC	0.108058	0.0535686	0.16051	0.0185467	0.0368366	0.224719	0.273235	0.645742	0.279621	0.166549	0.0899216	0.272512	0.254307
MGH143CD45neg_P11_D03	AC	MTC	0.101345	0.0567582	0.225961	0	0.0578301	0.178569	0.184667	0.519575	0.171503	0.200418	0.107007	0.268105	0.243631
MGH143CD45neg_P11_D06	AC	MTC	0.103909	0.0295425	0.120824	0.03116	0.036549	0.129464	0.0983268	0.41695	0.180771	0.123725	0.0673464	0.268705	0.243314
MGH143CD45neg_P11_D07	AC	PPR	0.108177	0.0690458	0.179974	0.0232933	0.122484	0.179026	0.190575	0.459433	0.182301	0.146497	0.0563007	0.267979	0.240848
MGH143CD45neg_P11_D08	AC	MTC	0.106612	0.0341046	0.180654	0	0.0266275	0.109516	0.174556	0.460067	0.224915	0.206719	0.100431	0.261496	0.262349
MGH143CD45neg_P11_D10	AC	MTC	0.104042	0.0583791	0.203131	0	0.0377909	0.195425	0.158092	0.728258	0.260314	0.145601	0.0606405	0.26804	0.253254
MGH143CD45neg_P11_E01	AC	MTC	0.104259	0.0636732	0.178248	0	0.0711765	0.176837	0.26681	0.5415	0.188281	0.157078	0.0853725	0.268025	0.240165
MGH143CD45neg_P11_E02	AC	MTC	0.105368	0.0612288	0.171582	0	0.0170065	0.172536	0.169582	0.673717	0.228549	0.21317	0.0967451	0.265549	0.26141
MGH143CD45neg_P11_E03	AC	MTC	0.110618	0.0231503	0.152026	0	0.0404052	0.211294	0.181595	0.504217	0.190732	0.157621	0.112595	0.275294	0.24867
MGH143CD45neg_P11_E05	AC	MTC	0.112004	0.0808497	0.186935	0	0.0220915	0.162137	0.156954	0.692983	0.268392	0.173111	0.0782745	0.269389	0.26072
MGH143CD45neg_P11_E06	AC	MTC	0.101503	0.0455425	0.175235	0	0.035098	0.201725	0.236248	0.459375	0.0978562	0.113333	0.0443137	0.269166	0.24142
MGH143CD45neg_P11_E07	AC	MTC	0.108183	0.052098	0.264124	0.0217867	0.0289085	0.189739	0.174882	0.649508	0.261248	0.17332	0.066	0.267109	0.248773
MGH143CD45neg_P11_E08	AC	MTC	0.107979	0.0367908	0.0804314	0.0338933	0.0418954	0.115333	0.136464	0.509717	0.257085	0.192366	0.0769542	0.272846	0.263106
MGH143CD45neg_P11_E10	AC	PPR	0.106926	0.0420915	0.198686	0.0191467	0.167098	0.147863	0.130039	0.496358	0.180993	0.160379	0.0734118	0.265431	0.242066
MGH143CD45neg_P11_E11	AC	MTC	0.109944	0.0576209	0.106	0.0289333	0.0700392	0.185307	0.197124	0.445133	0.157386	0.162078	0.0829542	0.271846	0.246843
MGH143CD45neg_P11_F05	AC	MTC	0.107407	0.0513203	0.149216	0.02988	0.0538954	0.121634	0.159451	0.552083	0.301098	0.282712	0.13085	0.265888	0.255533
MGH143CD45neg_P11_F07	AC	MTC	0.11734	0.0416863	0.16717	0.0186533	0.0868039	0.158092	0.192477	0.483267	0.209183	0.164758	0.0885163	0.269888	0.245501
MGH143CD45neg_P11_F08	AC	MTC	0.0982341	0.0530327	0.159876	0	0.0213725	0.12898	0.142183	0.479433	0.229072	0.302235	0.117386	0.263494	0.251776
MGH143CD45neg_P11_F09	AC	PPR	0.10718	0.0381569	0.197471	0.0195533	0.138458	0.108908	0.151876	0.41845	0.176614	0.134301	0.0763595	0.262961	0.239525
MGH143CD45neg_P11_F10	AC	MTC	0.109714	0.0478301	0.192902	0.0169067	0.03	0.251673	0.193255	0.5632	0.308366	0.207961	0.0850065	0.268137	0.258241
MGH143CD45neg_P11_F11	AC	MTC	0.109671	0.0544837	0.246824	0.02348	0.042549	0.121373	0.204542	0.524617	0.143399	0.138902	0.0829673	0.2676	0.242102
MGH143CD45neg_P11_G02	AC	MTC	0.101976	0.0495294	0.193268	0	0.0324837	0.123366	0.168261	0.538567	0.224686	0.166889	0.0791895	0.266404	0.247277
MGH143CD45neg_P11_G04	AC	MTC	0.10927	0.0420131	0.194078	0	0.0775621	0.197196	0.214229	0.433875	0.188007	0.127307	0.0836471	0.270548	0.240105
MGH143CD45neg_P11_G05	AC	MTC	0.10796	0.0849673	0.265778	0	0.0316209	0.189621	0.289425	0.508333	0.179386	0.161209	0.0588693	0.271065	0.245115
MGH143CD45neg_P11_G06	AC	GPM	0.124996	0.0945098	0.108288	0.02484	0	0.262627	0.262261	0.541	0.162314	0.0986078	0.0701569	0.271795	0.251571
MGH143CD45neg_P11_G07	AC	MTC	0.106053	0.0406928	0.166098	0.0191267	0.0433856	0.139922	0.137529	0.500625	0.251634	0.241425	0.10115	0.265268	0.247364
MGH143CD45neg_P11_G08	AC	MTC	0.108881	0.0693333	0.175856	0.0179067	0.0290719	0.181503	0.238144	0.470817	0.173359	0.154307	0.0515817	0.264119	0.247155
MGH143CD45neg_P11_G09	AC	MTC	0.108571	0.0749542	0.168464	0	0.0335817	0.174941	0.241359	0.541117	0.175673	0.133327	0.128654	0.269842	0.251495
MGH143CD45neg_P11_G11	AC	MTC	0.107013	0.0467059	0.205608	0.0296	0.0423268	0.191673	0.164627	0.506167	0.190268	0.0958039	0.0584967	0.267565	0.247511
MGH143CD45neg_P11_H01	AC	MTC	0.107862	0.0667974	0.230072	0	0.0289542	0.0863464	0.192641	0.5992	0.247987	0.184497	0.106065	0.263081	0.246426
MGH143CD45neg_P11_H02	AC	MTC	0.111262	0.0290196	0.172549	0	0.0349281	0.199974	0.216418	0.567525	0.209621	0.178771	0.0727712	0.266216	0.254124
MGH143CD45neg_P11_H05	AC	MTC	0.116825	0.0770719	0.115366	0	0.0251503	0.13851	0.222261	0.511825	0.205196	0.137183	0.130346	0.268601	0.244537
MGH143CD45neg_P11_H07	AC	MTC	0.11277	0.0395163	0.19115	0	0.0533725	0.192399	0.166732	0.357167	0.146314	0.128288	0.0785359	0.268661	0.239775
MGH143CD45neg_P11_H08	AC	MTC	0.116571	0.0424052	0.146627	0.02856	0.0446144	0.207346	0.107072	0.371417	0.162353	0.171294	0.112222	0.264826	0.246394
MGH143CD45neg_P11_H12	AC	MTC	0.109176	0.0326275	0.214444	0	0.0278301	0.155961	0.164059	0.561083	0.193549	0.117954	0.100641	0.266176	0.242733
MGH143CD45neg_P12_A01	AC	MTC	0.111989	0.0579869	0.145216	0	0.0311307	0.132667	0.129412	0.47355	0.221366	0.222712	0.147725	0.268187	0.247266
MGH143CD45neg_P12_A02	AC	MTC	0.10457	0.0647647	0.153778	0	0.0487059	0.163516	0.188425	0.42685	0.188431	0.148327	0.0804183	0.268588	0.240344
MGH143CD45neg_P12_A03	AC	MTC	0.103602	0.0650654	0.192477	0	0.0599412	0.227392	0.243314	0.600917	0.194863	0.126667	0.0736078	0.267873	0.245408
MGH143CD45neg_P12_A05	AC	MTC	0.102929	0.0615817	0.176608	0.0196333	0.0317909	0.223216	0.223046	0.5385	0.198301	0.122431	0.0545098	0.267304	0.245786
MGH143CD45neg_P12_A06	AC	MTC	0.109354	0.0455425	0.179033	0	0.0290654	0.135281	0.239288	0.710367	0.280484	0.203007	0.0760131	0.265975	0.25281
MGH143CD45neg_P12_A07	AC	MTC	0.112526	0.0386405	0.178627	0.02416	0.0335163	0.213484	0.206392	0.491083	0.220941	0.197601	0.0993399	0.268287	0.249418
MGH143CD45neg_P12_A08	AC	MTC	0.112481	0.038902	0.204993	0	0.0896993	0.222294	0.22483	0.448017	0.19566	0.155987	0.0697778	0.268661	0.244446
MGH143CD45neg_P12_A10	AC	MTC	0.111407	0.0597778	0.132196	0	0.0478954	0.183203	0.156758	0.577633	0.230941	0.159941	0.0834248	0.268958	0.258519
MGH143CD45neg_P12_A11	AC	MTC	0.114201	0.0462157	0.190248	0.0214133	0.0581046	0.152562	0.193275	0.493758	0.139908	0.123275	0.0789477	0.268546	0.246592
MGH143CD45neg_P12_A12	AC	MTC	0.106205	0.078	0.201268	0.0190533	0.0279608	0.24749	0.270484	0.676908	0.252105	0.147431	0.0579346	0.26962	0.245313
MGH143CD45neg_P12_B02	AC	MTC	0.115307	0.0448235	0.169673	0	0.0304444	0.210092	0.226131	0.5327	0.242993	0.170379	0.0797843	0.272178	0.246503
MGH143CD45neg_P12_B03	AC	MTC	0.102385	0.0553203	0.187059	0	0.0451765	0.130235	0.133765	0.566725	0.191895	0.17432	0.0669804	0.262783	0.247664
MGH143CD45neg_P12_B05	AC	MTC	0.11375	0.0290719	0.120464	0.0288933	0.0297516	0.157464	0.153987	0.335933	0.200588	0.217033	0.0405948	0.265754	0.254916
MGH143CD45neg_P12_B06	AC	MTC	0.104862	0.0295686	0.164471	0	0.0334118	0.175634	0.15349	0.60025	0.305647	0.171882	0.0872484	0.268958	0.25896
MGH143CD45neg_P12_B08	AC	MTC	0.125153	0.0495621	0.161235	0.0250533	0.022732	0.248327	0.322908	0.605667	0.178477	0.141693	0.0780065	0.280911	0.248058
MGH143CD45neg_P12_B09	AC	MTC	0.111792	0.0638562	0.181163	0.0302667	0.0225163	0.116941	0.20319	0.575858	0.297732	0.184967	0.0600261	0.268649	0.247721
MGH143CD45neg_P12_B10	AC	PPR	0.109257	0.0371503	0.178183	0.02736	0.189196	0.194131	0.160902	0.427858	0.156275	0.154967	0.0763007	0.267736	0.244004
MGH143CD45neg_P12_B12	AC	MTC	0.108849	0.0532418	0.20251	0	0.0253725	0.15998	0.196294	0.588108	0.243895	0.222105	0.0959673	0.265769	0.252943
MGH143CD45neg_P12_C02	AC	MTC	0.114422	0.0736732	0.155464	0.0179133	0.0375556	0.141137	0.28681	0.61785	0.273216	0.243987	0.105307	0.266458	0.258489
MGH143CD45neg_P12_C03	AC	MTC	0.106327	0.0666013	0.171608	0	0.0541569	0.208601	0.148634	0.5598	0.212902	0.184967	0.102261	0.264643	0.252455
MGH143CD45neg_P12_C05	AC	MTC	0.110017	0.0702745	0.15081	0	0.0231895	0.124797	0.16919	0.518883	0.227209	0.153176	0.0541176	0.267266	0.247765
MGH143CD45neg_P12_C06	AC	MTC	0.105881	0.0628758	0.195359	0	0.0337059	0.210641	0.209333	0.628567	0.184157	0.13915	0.0869542	0.267865	0.250377
MGH143CD45neg_P12_C07	AC	MTC	0.104779	0.072183	0.195111	0	0.034	0.155111	0.173059	0.6285	0.231954	0.228235	0.115399	0.265573	0.246482
MGH143CD45neg_P12_C08	AC	MTC	0.103603	0.0475556	0.199359	0	0.075634	0.154458	0.161908	0.474142	0.205072	0.0964248	0.0498954	0.266179	0.242497
MGH143CD45neg_P12_D02	AC	MTC	0.110444	0.0733203	0.148458	0.0198933	0.0327647	0.142353	0.162366	0.6027	0.273007	0.247098	0.0972288	0.268349	0.250444
MGH143CD45neg_P12_D04	AC	MTC	0.109349	0.0493203	0.125431	0	0.044719	0.137549	0.147157	0.606792	0.239242	0.181974	0.0844575	0.268392	0.258714
MGH143CD45neg_P12_D05	AC	MTC	0.108548	0.050183	0.174379	0.0229067	0.0346144	0.15485	0.176797	0.457525	0.15017	0.167431	0.0854837	0.269117	0.249485
MGH143CD45neg_P12_D06	AC	MTC	0.102937	0.0636601	0.152275	0	0.0675033	0.206216	0.20732	0.546267	0.202647	0.112601	0.0581961	0.267659	0.245108
MGH143CD45neg_P12_D07	AC	MTC	0.104918	0.0463137	0.227052	0	0.0461111	0.163693	0.143634	0.481742	0.201072	0.219451	0.154144	0.267777	0.240557
MGH143CD45neg_P12_D08	AC	MTC	0.108786	0.074732	0.189111	0.0255733	0.030719	0.152124	0.256634	0.54705	0.175497	0.195771	0.11149	0.266845	0.247583
MGH143CD45neg_P12_D09	AC	MTC	0.107036	0.0386275	0.229163	0	0.0501569	0.181987	0.174706	0.57555	0.244784	0.207105	0.101477	0.266954	0.247603
MGH143CD45neg_P12_D10	AC	MTC	0.11923	0.0591503	0.18234	0	0.0451503	0.148562	0.169013	0.564567	0.285908	0.155961	0.0715033	0.272906	0.255509
MGH143CD45neg_P12_D11	AC	MTC	0.108413	0.0453725	0.199556	0	0.0216732	0.210431	0.228353	0.62385	0.227765	0.157216	0.0497255	0.269004	0.255637
MGH143CD45neg_P12_E02	AC	MTC	0.0989735	0.0407712	0.107948	0.0163467	0.0529673	0.0976732	0.066366	0.4633	0.363569	0.295222	0.0878235	0.263905	0.256479
MGH143CD45neg_P12_E03	AC	MTC	0.119132	0.0672614	0.191758	0	0.0197124	0.180915	0.17398	0.704867	0.252484	0.317268	0.0999869	0.270334	0.269534
MGH143CD45neg_P12_E07	AC	MTC	0.11255	0.0490588	0.186216	0	0.0449412	0.135699	0.16315	0.607583	0.23419	0.256248	0.176739	0.267444	0.256785
MGH143CD45neg_P12_E08	AC	MTC	0.113042	0.0474248	0.182719	0	0.0457255	0.184052	0.20349	0.426667	0.187882	0.197699	0.10519	0.270308	0.242931
MGH143CD45neg_P12_E10	AC	MTC	0.109681	0.0679412	0.169948	0	0	0.124379	0.153275	0.644367	0.25949	0.219647	0.0936732	0.264071	0.251598
MGH143CD45neg_P12_E11	AC	MTC	0.114308	0.0883922	0.175876	0	0.054915	0.166275	0.206418	0.507592	0.213987	0.197268	0.115137	0.266896	0.246817
MGH143CD45neg_P12_E12	AC	MTC	0.104974	0.0342092	0.217647	0	0.0550196	0.19732	0.218471	0.576308	0.195882	0.132288	0.0649935	0.265162	0.248153
MGH143CD45neg_P12_F01	AC	MTC	0.105598	0.0512876	0.186673	0	0.0230719	0.175451	0.188732	0.62165	0.179699	0.166477	0.0723333	0.268568	0.243393
MGH143CD45neg_P12_F05	AC	MTC	0.106325	0.0379085	0.15985	0.0245067	0.0567712	0.166706	0.105824	0.577733	0.234373	0.163333	0.0667974	0.265926	0.252176
MGH143CD45neg_P12_F06	AC	PPR	0.117267	0.0730196	0.135	0	0.163778	0.201484	0.111373	0.314725	0.151484	0.288935	0.142425	0.272418	0.251661
MGH143CD45neg_P12_F09	AC	MTC	0.107611	0.0630392	0.188837	0.0190133	0.0489281	0.147712	0.19481	0.517275	0.224392	0.185255	0.0631242	0.269196	0.249586
MGH143CD45neg_P12_F11	AC	MTC	0.112161	0.0522745	0.193824	0	0.0794902	0.150588	0.181621	0.4361	0.191725	0.156418	0.0771699	0.267198	0.245637
MGH143CD45neg_P12_G01	AC	MTC	0.108406	0.0530392	0.165353	0	0	0.160444	0.250418	0.590483	0.219869	0.179072	0.104235	0.270406	0.246582
MGH143CD45neg_P12_G02	AC	MTC	0.108651	0.0517255	0.179941	0	0.0343922	0.17717	0.237007	0.508517	0.176863	0.106144	0.0763268	0.27318	0.242144
MGH143CD45neg_P12_G03	AC	MTC	0.110474	0.0501307	0.17802	0	0	0.160497	0.204196	0.532983	0.219327	0.196255	0.105758	0.265463	0.24565
MGH143CD45neg_P12_G04	AC	MTC	0.112095	0.0977255	0.139712	0.025	0.0174248	0.179431	0.219922	0.428117	0.114621	0.155627	0.0821569	0.26874	0.242708
MGH143CD45neg_P12_G07	AC	MTC	0.107606	0.0533072	0.250301	0	0.0436471	0.148667	0.152268	0.589383	0.211451	0.158686	0.0803464	0.265766	0.253849
MGH143CD45neg_P12_G08	AC	MTC	0.11587	0.0698431	0.194837	0.02896	0.0802614	0.236882	0.212758	0.3805	0.143464	0.173987	0.104464	0.268233	0.238344
MGH143CD45neg_P12_G09	AC	MTC	0.10363	0.0665882	0.170333	0.01976	0.0386928	0.16419	0.158954	0.5606	0.248529	0.182105	0.0985882	0.263887	0.249093
MGH143CD45neg_P12_G11	AC	MTC	0.107522	0.0497124	0.219373	0	0.0380784	0.150712	0.230092	0.539892	0.172765	0.0867647	0.0364967	0.272159	0.243222
MGH143CD45neg_P12_G12	AC	MTC	0.113079	0.0735294	0.240412	0.0201733	0.027451	0.190477	0.201948	0.292642	0.132817	0.166458	0.127856	0.265493	0.236585
MGH143CD45neg_P12_H01	AC	MTC	0.111294	0.0691503	0.161739	0	0.125268	0.16998	0.176144	0.60975	0.182085	0.165373	0.0820784	0.270711	0.245607
MGH143CD45neg_P12_H02	AC	MTC	0.107259	0.0603137	0.183196	0	0.0288627	0.150248	0.178183	0.564833	0.205869	0.254941	0.0934706	0.268428	0.247134
MGH143CD45neg_P12_H04	AC	MTC	0.11071	0.0573464	0.178105	0	0.0217647	0.138876	0.162784	0.605308	0.220346	0.204654	0.0715425	0.266261	0.25998
MGH143CD45neg_P12_H05	AC	MTC	0.105307	0.0341438	0.144739	0.0218667	0.0506601	0.144235	0.153908	0.478283	0.183392	0.180359	0.0741438	0.263531	0.245663
MGH143CD45neg_P12_H07	AC	MTC	0.102743	0.061268	0.160725	0	0.0732026	0.164889	0.198928	0.533092	0.197229	0.180784	0.0899346	0.265117	0.244131
MGH143CD45neg_P12_H08	AC	MTC	0.108791	0.0496601	0.174928	0	0.0213725	0.164856	0.156876	0.566258	0.174405	0.165046	0.066902	0.268438	0.242717
MGH143CD45neg_P12_H09	AC	MTC	0.105388	0.0631111	0.184144	0	0.0497778	0.131595	0.149667	0.60285	0.24902	0.15498	0.0749804	0.267075	0.247678
MGH151CD45neg_P8_A08	AC	MTC	0.11275	0.0288105	0.102497	0	0.0288562	0.190948	0.110418	0.665017	0.214039	0.240196	0.063817	0.268657	0.266921
MGH151CD45neg_P8_B04	AC	MTC	0.12069	0.0471765	0.0980784	0.0275333	0.0566144	0.182915	0.186654	0.651192	0.259248	0.12051	0.0563922	0.268955	0.252186
MGH151CD45neg_P8_C01	AC	MTC	0.103161	0.0319346	0.149209	0.02372	0	0.105961	0.111294	0.571367	0.315536	0.189778	0.0386405	0.268323	0.258519
MGH151CD45neg_P8_C11	AC	NEU	0.114439	0.0307451	0.0445163	0.0208667	0.056732	0.138824	0.0693595	0.511783	0.213712	0.228601	0.0684575	0.268776	0.265832
MGH151CD45neg_P8_D03	AC	MTC	0.109513	0.0337255	0.122229	0	0.0224314	0.168275	0.135255	0.591092	0.288817	0.213033	0.0701307	0.265205	0.26198
MGH151CD45neg_P8_H10	AC	NEU	0.130513	0.0317255	0.146745	0	0.0498693	0.147288	0.107477	0.486975	0.265503	0.201046	0.0901961	0.272278	0.264107
MGH151CD45neg_P9_A04	AC	NEU	0.114794	0.048366	0.131471	0	0.0170065	0.153176	0.156484	0.630233	0.333373	0.177346	0.0801569	0.278333	0.273628
MGH151CD45neg_P9_B01	AC	PPR	0.105198	0.0489281	0.138739	0	0.0379346	0.153621	0.103647	0.479917	0.357817	0.176993	0.0727843	0.262651	0.260078
MGH151CD45neg_P9_B03	AC	NEU	0.115577	0.0319608	0.083915	0.0194267	0.0189542	0.212157	0.117699	0.531067	0.291216	0.27766	0.12949	0.267678	0.259371
MGH151CD45neg_P9_C09	AC	NEU	0.11855	0.0274902	0.108242	0.02092	0.0458562	0.122046	0.083085	0.524083	0.28881	0.158497	0.097281	0.269571	0.258699
MGH151CD45neg_P9_C10	AC	NEU	0.110132	0.0278693	0.122948	0	0.0173072	0.0950065	0.098281	0.554025	0.329673	0.24481	0.0841634	0.268426	0.269616
MGH151CD45neg_P9_D03	AC	PPR	0.12553	0.0312026	0.154386	0	0.073451	0.200967	0.149765	0.516725	0.319425	0.181477	0.0984314	0.267965	0.253016
MGH151CD45neg_P9_D07	AC	PPR	0.124368	0.0290588	0.130275	0	0.191359	0.133752	0.111595	0.441058	0.23949	0.178418	0.0952941	0.268363	0.254791
MGH151CD45neg_P9_D09	AC	PPR	0.109048	0.0259739	0.135712	0.0233333	0.0459869	0.148719	0.0893464	0.51905	0.30866	0.232582	0.058281	0.264256	0.265984
MGH151CD45neg_P9_D11	AC	PPR	0.12272	0.0415686	0.150614	0	0.105882	0.173902	0.111111	0.503067	0.286281	0.244797	0.132634	0.265962	0.257504
MGH151CD45neg_P9_E02	AC	NEU	0.125712	0.0492157	0.133131	0.0247333	0.0367059	0.169085	0.102706	0.5031	0.304791	0.150216	0.0853268	0.264544	0.259446
MGH151CD45neg_P9_E03	AC	NEU	0.109061	0.0383791	0.119163	0.02348	0.0258301	0.117961	0.105542	0.634717	0.374601	0.205484	0.0885686	0.269624	0.264593
MGH151CD45neg_P9_E04	AC	NEU	0.127585	0.0393072	0.115275	0	0.0247712	0.134144	0.164575	0.6152	0.281294	0.187725	0.107843	0.266323	0.271532
MGH151CD45neg_P9_E10	AC	PPR	0.115913	0.034183	0.130889	0.02016	0.0200392	0.132614	0.10915	0.618467	0.351137	0.226536	0.129007	0.267579	0.278792
MGH151CD45neg_P9_F08	AC	PPR	0.11309	0.0225229	0.148549	0	0.0431634	0.112222	0.0874641	0.5406	0.296392	0.190588	0.0892157	0.26871	0.266915
MGH151CD45neg_P9_F12	AC	NEU	0.124827	0.049098	0.142516	0.0205867	0.0532157	0.20251	0.198837	0.669742	0.279386	0.154314	0.073085	0.268031	0.279228
MGH151CD45neg_P9_G01	AC	MTC	0.115349	0.0361176	0.206758	0.02236	0.0232418	0.166562	0.161503	0.651408	0.34202	0.162863	0.0777843	0.267313	0.262315
MGH151CD45neg_P9_G03	AC	NEU	0.110921	0.0391503	0.145882	0	0.0565948	0.178699	0.0739673	0.530858	0.345438	0.188131	0.0999085	0.265624	0.267979
MGH151CD45neg_P9_G04	AC	NEU	0.115456	0.0318824	0.17698	0	0.0359085	0.216118	0.186379	0.63505	0.287608	0.227863	0.138288	0.268467	0.268826
MGH151CD45neg_P9_G07	AC	MTC	0.125439	0.0377386	0.154837	0.0220533	0.0551111	0.172869	0.17632	0.605667	0.213712	0.149451	0.0552549	0.268135	0.258615
MGH151CD45neg_P9_G10	AC	PPR	0.122573	0.0303791	0.121183	0.02072	0.0538562	0.0711569	0.0837255	0.40795	0.248327	0.212235	0.0856797	0.268802	0.262693
MGH151CD45neg_P9_G12	AC	PPR	0.114894	0.030549	0.113935	0	0.113046	0.0827451	0.130974	0.424683	0.26966	0.175908	0.0905098	0.269256	0.253941
MGH66_P03_A01	AC	PPR	0.120876	0.050366	0.166654	0	0.152137	0.187647	0.214562	0.525292	0.174922	0.113582	0.056915	0.269806	0.241891
MGH66_P03_A03	AC	MTC	0.131271	0.0589935	0.151654	0.0180267	0.0417516	0.216556	0.117765	0.557742	0.376876	0.329673	0.097281	0.269319	0.256139
MGH66_P03_A04	AC	MTC	0.108676	0.0334641	0.264314	0	0.0883529	0.119778	0.182327	0.391642	0.127222	0.124052	0.0757909	0.26683	0.242209
MGH66_P03_A05	AC	MTC	0.122508	0.0575294	0.199111	0.0261333	0.016915	0.172771	0.165941	0.540633	0.455444	0.277242	0.0708627	0.26989	0.250079
MGH66_P03_A06	AC	GPM	0.117806	0.0502876	0.147856	0.0170667	0.0290327	0.161725	0.343353	0.624033	0.222163	0.115464	0.0795294	0.279308	0.265869
MGH66_P03_A08	AC	MTC	0.131704	0.0521176	0.128549	0	0	0.189582	0.195124	0.664942	0.231137	0.165575	0.0704052	0.276082	0.255847
MGH66_P03_A09	AC	MTC	0.137077	0.036	0.168614	0	0	0.277268	0.359765	0.527033	0.211634	0.0951307	0.0448627	0.281784	0.248378
MGH66_P03_B02	AC	MTC	0.133168	0.0368627	0.147667	0.0252533	0.025634	0.244118	0.299719	0.585083	0.219993	0.243797	0.11334	0.270841	0.2562
MGH66_P03_B04	AC	MTC	0.121045	0.0581046	0.173556	0	0.0209804	0.195889	0.25168	0.795067	0.307418	0.130843	0.0259804	0.27094	0.26285
MGH66_P03_B07	AC	MTC	0.119743	0.0483791	0.148405	0	0	0.262732	0.17834	0.586167	0.259183	0.131124	0.078732	0.270674	0.252491
MGH66_P03_B12	AC	MTC	0.116185	0.0434052	0.229268	0.0209933	0.0313529	0.225137	0.18132	0.450033	0.188529	0.116856	0.077268	0.269778	0.242238
MGH66_P03_C02	AC	MTC	0.120783	0.0538824	0.17417	0.02428	0.033085	0.170797	0.160261	0.545692	0.246242	0.204549	0.0586405	0.272437	0.255592
MGH66_P03_C05	AC	MTC	0.135606	0.0784967	0.125608	0.0225867	0.0229673	0.297451	0.42017	0.607233	0.174542	0.129379	0.0834641	0.278994	0.256732
MGH66_P03_C07	AC	MTC	0.11019	0	0.0923399	0	0.0367712	0.191386	0.0885425	0.3987	0.246771	0.292941	0.159856	0.266448	0.252594
MGH66_P03_C08	AC	MTC	0.128042	0.0384052	0.130967	0	0	0.285948	0.230667	0.435383	0.264052	0.258327	0.109961	0.2739	0.246793
MGH66_P03_C09	AC	MTC	0.136499	0.0743137	0.161647	0	0	0.245098	0.351804	0.610267	0.228431	0.136222	0.0730196	0.276531	0.248277
MGH66_P03_C12	AC	MTC	0.114153	0.0619935	0.201739	0	0.0253072	0.241438	0.420922	0.615208	0.204549	0.127052	0.0656471	0.27554	0.252427
MGH66_P03_D02	AC	MTC	0.139913	0.0650719	0.134863	0.0217333	0	0.205458	0.165516	0.6933	0.25502	0.162065	0.0715163	0.273248	0.262814
MGH66_P03_D03	AC	MTC	0.133684	0.0604706	0.126732	0	0.0798693	0.25351	0.260222	0.612017	0.228902	0.12098	0.0565229	0.274375	0.257769
MGH66_P03_D04	AC	MTC	0.133893	0.0253987	0.253595	0	0	0.161235	0.154771	0.5669	0.263235	0.236699	0.118458	0.27176	0.255467
MGH66_P03_D05	AC	MTC	0.119403	0.0535294	0.221732	0	0.0280131	0.169941	0.204614	0.598833	0.27634	0.186614	0.0830458	0.274115	0.250306
MGH66_P03_D06	AC	MTC	0.119093	0.0593725	0.146444	0.02324	0.0414118	0.240484	0.0742353	0.289683	0.178131	0.255902	0.101216	0.270803	0.262971
MGH66_P03_D07	AC	MTC	0.108603	0.0843595	0.0870915	0	0.0328824	0.240778	0.312255	0.689033	0.279529	0.226255	0.117634	0.270883	0.260569
MGH66_P03_D08	AC	MTC	0.113479	0.0408824	0.140542	0	0	0.150935	0.268092	0.745925	0.301529	0.137046	0.0720261	0.272866	0.256003
MGH66_P03_D10	AC	MTC	0.104325	0.0358431	0.181399	0.0226933	0.0198954	0.166575	0.265078	0.511833	0.201601	0.158458	0.0598301	0.267281	0.247907
MGH66_P03_D11	AC	GPM	0.0981217	0.0279477	0.167752	0	0.02	0.193503	0.312837	0.66315	0.321471	0.224902	0.111216	0.271693	0.260074
MGH66_P03_D12	AC	MTC	0.131779	0.0447843	0.174954	0	0.0293725	0.281059	0.310235	0.774617	0.295203	0.16749	0.0483137	0.277704	0.256792
MGH66_P03_E03	AC	MTC	0.12586	0.0527843	0.220294	0.0197067	0	0.230876	0.224824	0.45375	0.135941	0.125562	0.0752026	0.278272	0.241861
MGH66_P03_E04	AC	GPM	0.13302	0.0291373	0.128333	0.0178133	0.0269935	0.202275	0.343	0.804925	0.342562	0.192732	0.0970588	0.27897	0.264351
MGH66_P03_E06	AC	PPR	0.127164	0.040549	0.211542	0	0.140536	0.166209	0.290085	0.322175	0.182078	0.205327	0.11015	0.272205	0.23544
MGH66_P03_E07	AC	MTC	0.112942	0.0651765	0.159464	0	0.0739216	0.179392	0.227935	0.544325	0.215359	0.137111	0.069451	0.269773	0.238534
MGH66_P03_E08	AC	MTC	0.12139	0.0397516	0.249072	0	0	0.209098	0.250229	0.58235	0.224608	0.149869	0.0661046	0.271599	0.242974
MGH66_P03_E09	AC	MTC	0.126341	0.0456601	0.140693	0.03888	0	0.159634	0.163386	0.565833	0.185882	0.159837	0.0525098	0.272881	0.249759
MGH66_P03_E11	AC	MTC	0.11931	0.0602222	0.100693	0	0.0340784	0.248784	0.399301	0.6544	0.279333	0.172745	0.108797	0.274236	0.252547
MGH66_P03_E12	AC	PPR	0.102107	0.0323529	0.142536	0	0.122425	0.123059	0.191072	0.272792	0.11281	0.152954	0.0955621	0.267311	0.235889
MGH66_P03_F02	AC	MTC	0.106515	0.0276732	0.160719	0	0.0187059	0.15098	0.178922	0.646775	0.275667	0.113536	0.0428758	0.266805	0.245396
MGH66_P03_F04	AC	MTC	0.145413	0.0632157	0.155686	0	0.0196275	0.228464	0.242712	0.68945	0.304725	0.204333	0.112248	0.27753	0.2542
MGH66_P03_F05	AC	MTC	0.102444	0.0571895	0.175464	0	0	0.14015	0.227013	0.777617	0.310275	0.159902	0.0341046	0.274859	0.259174
MGH66_P03_F06	AC	MTC	0.13028	0.0530065	0.188693	0.0188933	0.026549	0.214765	0.354333	0.604092	0.212026	0.159137	0.108	0.275276	0.247258
MGH66_P03_F09	AC	MTC	0.131922	0.0602092	0.124013	0	0.0277255	0.189399	0.273255	0.722833	0.31615	0.19717	0.0579935	0.275766	0.259295
MGH66_P03_F10	AC	MTC	0.128212	0.0242222	0.215418	0.0294133	0.0321111	0.210948	0.157255	0.6456	0.218804	0.168418	0.0458431	0.268696	0.256373
MGH66_P03_G02	AC	MTC	0.116407	0.035817	0.13583	0.02356	0.0686405	0.141634	0.172608	0.417817	0.21417	0.327928	0.145072	0.275732	0.246378
MGH66_P03_G05	AC	MTC	0.117589	0.0399216	0.109778	0.02524	0	0.164157	0.13715	0.573442	0.244948	0.276542	0.109092	0.269368	0.255021
MGH66_P03_G06	AC	MTC	0.112886	0.0569804	0.0947974	0	0.0330196	0.253771	0.217013	0.538683	0.159765	0.125046	0.0761307	0.27346	0.253664
MGH66_P03_G07	AC	MTC	0.115396	0.0609216	0.20819	0	0.0369412	0.107516	0.261725	0.527775	0.197458	0.137412	0.0492026	0.275658	0.255731
MGH66_P03_G09	AC	MTC	0.136411	0.0323399	0.137007	0.0189533	0.0223268	0.212843	0.174379	0.679617	0.283033	0.175216	0.0626797	0.276299	0.261058
MGH66_P03_G10	AC	MTC	0.134675	0.0500588	0.145908	0	0.018	0.244569	0.189627	0.718683	0.339431	0.200327	0.0763595	0.272676	0.262098
MGH66_P03_G11	AC	MTC	0.110694	0.0336993	0.164392	0	0.0305752	0.165725	0.21666	0.732167	0.236477	0.135026	0.0724314	0.270191	0.271582
MGH66_P03_H01	AC	MTC	0.114001	0.0530719	0.247065	0.0175733	0.0366275	0.235686	0.311961	0.466283	0.198026	0.121163	0.0763268	0.27418	0.239195
MGH66_P03_H02	AC	MTC	0.112824	0.0660131	0.168242	0	0.0283137	0.208261	0.242209	0.6093	0.215216	0.0947386	0.0575948	0.272357	0.247351
MGH66_P03_H03	AC	MTC	0.138919	0.0562484	0.109314	0	0.0413203	0.219484	0.234869	0.589742	0.223725	0.144327	0.0952157	0.276491	0.248863
MGH66_P03_H06	AC	MTC	0.116656	0.0672026	0.14066	0.0200133	0.0308627	0.241242	0.241791	0.373333	0.182471	0.281379	0.176353	0.271744	0.241634
MGH66_P03_H08	AC	MTC	0.112151	0.0508366	0.114601	0.0256933	0	0.148235	0.296059	0.729233	0.254458	0.149412	0.0556863	0.27772	0.265355
MGH66_P03_H11	AC	MTC	0.131519	0.0439216	0.241706	0	0	0.221163	0.0905948	0.539142	0.28066	0.26749	0.0958301	0.271167	0.255821
MGH66_P03_H12	AC	GPM	0.112984	0.0302745	0.316575	0	0.0356601	0.159464	0.274804	0.630858	0.17332	0.0796732	0.0828627	0.274999	0.249723
MGH66_P04_A03	AC	GPM	0.108132	0.0467059	0.127765	0	0	0.129033	0.349255	0.368	0.147856	0.113307	0.103216	0.280482	0.252204
MGH66_P04_A05	AC	MTC	0.130089	0.0384967	0.234216	0.0203467	0.046098	0.177007	0.277654	0.466917	0.135536	0.0974118	0.0586471	0.277055	0.247662
MGH66_P04_A07	AC	MTC	0.110466	0.0639739	0.161078	0	0.0188497	0.177608	0.230248	0.61655	0.264784	0.190582	0.107026	0.26813	0.254778
MGH66_P04_A11	AC	MTC	0.112881	0.0475163	0.14285	0	0.0304967	0.230876	0.184301	0.639717	0.254471	0.21332	0.0807778	0.26811	0.254144
MGH66_P04_A12	AC	MTC	0.134644	0.046366	0.138778	0	0.0293203	0.202065	0.231948	0.756175	0.341529	0.234863	0.0488105	0.27011	0.262759
MGH66_P04_B02	AC	MTC	0.126844	0.0508366	0.143582	0.0200933	0	0.235418	0.283464	0.608875	0.192686	0.121961	0.0644706	0.274178	0.263456
MGH66_P04_B03	AC	MTC	0.124548	0.0285098	0.121386	0.0180733	0.0489412	0.143405	0.174026	0.500567	0.273948	0.242196	0.0619739	0.270746	0.258811
MGH66_P04_B04	AC	MTC	0.110489	0.0488366	0.129882	0	0.0448105	0.239778	0.108327	0.5813	0.241412	0.201438	0.118588	0.267255	0.256675
MGH66_P04_B05	AC	GPM	0.119791	0.0462353	0.162379	0.0221867	0.0486144	0.123399	0.197196	0.408767	0.201294	0.123948	0.0898693	0.274449	0.25117
MGH66_P04_B07	AC	MTC	0.11964	0.045268	0.160366	0.023	0.0202091	0.16149	0.225837	0.566475	0.191072	0.0644183	0.0545229	0.272749	0.250368
MGH66_P04_B08	AC	GPM	0.117339	0.0256601	0.118497	0	0	0.184458	0.178967	0.3561	0.179307	0.12798	0.0438693	0.274656	0.247349
MGH66_P04_B09	AC	MTC	0.113026	0.0252026	0.194451	0.0204933	0.0234902	0.212601	0.284268	0.539075	0.194131	0.13485	0.059451	0.278558	0.246665
MGH66_P04_B10	AC	MTC	0.131655	0.0551895	0.129817	0	0.0269673	0.262993	0.305882	0.558533	0.159974	0.135928	0.0420523	0.27492	0.244972
MGH66_P04_C02	AC	MTC	0.121188	0.024	0.121673	0	0.0196471	0.215869	0.174111	0.819883	0.327922	0.229229	0.100379	0.272276	0.27653
MGH66_P04_C04	AC	MTC	0.115283	0.0573333	0.213464	0	0.0433137	0.194222	0.227667	0.482483	0.198	0.136523	0.0593333	0.266195	0.24174
MGH66_P04_C06	AC	MTC	0.112075	0.0446144	0.225477	0.02514	0.0299739	0.209706	0.360137	0.780967	0.244176	0.170183	0.0771242	0.270926	0.263036
MGH66_P04_C09	AC	MTC	0.133143	0.0446993	0.216863	0	0.024549	0.256144	0.231046	0.599308	0.166856	0.0916078	0.0557255	0.274794	0.253611
MGH66_P04_D01	AC	PPR	0.124749	0.0448105	0.107242	0	0.186895	0.182124	0.222431	0.541833	0.244725	0.15917	0.091915	0.268828	0.247928
MGH66_P04_D04	AC	MTC	0.113365	0.0639739	0.25383	0.0293333	0.0188105	0.178431	0.257712	0.45925	0.181908	0.103242	0.059281	0.273836	0.245627
MGH66_P04_D06	AC	MTC	0.140664	0.0570065	0.138627	0.01784	0.0677124	0.275673	0.257961	0.640842	0.209987	0.140797	0.103007	0.275772	0.248889
MGH66_P04_D09	AC	MTC	0.122074	0.0228235	0.131157	0	0.0364052	0.222523	0.146693	0.350175	0.268758	0.329843	0.186902	0.270985	0.247902
MGH66_P04_D11	AC	MTC	0.126057	0.0459085	0.149124	0.0262133	0.0286144	0.238941	0.16732	0.529967	0.267993	0.210516	0.0926013	0.272854	0.254542
MGH66_P04_E03	AC	MTC	0.102286	0.0600131	0.153039	0.02616	0.0266013	0.177889	0.22715	0.54045	0.221418	0.114784	0.0598431	0.268407	0.247671
MGH66_P04_E04	AC	GPM	0.115892	0.0182614	0.132987	0	0.0261176	0.107817	0.219399	0.5269	0.237458	0.157843	0.0574771	0.278638	0.264417
MGH66_P04_E05	AC	MTC	0.1307	0.0385359	0.115229	0	0.027085	0.222418	0.215516	0.57805	0.27402	0.126471	0.0494771	0.275881	0.252561
MGH66_P04_E06	AC	MTC	0.125177	0.0799869	0.14715	0	0	0.178216	0.155556	0.64345	0.254235	0.136549	0.0919477	0.271682	0.255298
MGH66_P04_E07	AC	MTC	0.114456	0.0619739	0.164392	0	0.0438562	0.166562	0.165745	0.652292	0.305255	0.188346	0.0677908	0.272339	0.265948
MGH66_P04_E08	AC	MTC	0.118376	0.0278039	0.108784	0	0	0.148562	0.188444	0.649433	0.273523	0.206144	0.0838758	0.270009	0.253152
MGH66_P04_E10	AC	MTC	0.123921	0.0697516	0.174928	0	0	0.141275	0.291203	0.762717	0.301477	0.179784	0.0486013	0.277771	0.262946
MGH66_P04_F01	AC	MTC	0.133804	0.0491895	0.138085	0.02972	0.0276797	0.197725	0.0804641	0.47715	0.268882	0.295425	0.0987255	0.273923	0.258104
MGH66_P04_F02	AC	MTC	0.129196	0.0340915	0.132216	0.0223333	0.0507451	0.172627	0.189346	0.536875	0.256954	0.14281	0.0654118	0.270908	0.249511
MGH66_P04_F03	AC	MTC	0.106553	0.0903791	0.134758	0.0229467	0.0458824	0.206288	0.349386	0.893983	0.262797	0.184418	0.058732	0.277	0.274888
MGH66_P04_F04	AC	MTC	0.121614	0.0220654	0.149922	0.0249867	0.018915	0.21732	0.209569	0.707725	0.326327	0.206915	0.061451	0.270659	0.267026
MGH66_P04_F05	AC	MTC	0.111394	0.0535556	0.137248	0.0227867	0.0317386	0.208484	0.257176	0.4926	0.163229	0.100497	0.0767451	0.273321	0.244231
MGH66_P04_F06	AC	MTC	0.118053	0.0671961	0.154941	0.0200867	0.0299281	0.256353	0.281059	0.446558	0.182261	0.134575	0.123111	0.275346	0.248279
MGH66_P04_F09	AC	MTC	0.126026	0.0366797	0.190013	0	0.0235556	0.284627	0.262294	0.615525	0.265176	0.142523	0.102418	0.278938	0.2501
MGH66_P04_F11	AC	MTC	0.128841	0.0710196	0.142686	0	0.0281699	0.221013	0.263908	0.609675	0.229072	0.153183	0.0701634	0.268068	0.256507
MGH66_P04_G01	AC	MTC	0.115011	0.0367712	0.178059	0	0.0407451	0.190895	0.269765	0.574983	0.230536	0.10102	0.0372614	0.270542	0.250531
MGH66_P04_G02	AC	GPM	0.139389	0.0940392	0.184758	0	0.0393987	0.261542	0.357686	0.56795	0.183425	0.126366	0.0908366	0.281968	0.254782
MGH66_P04_G03	AC	GPM	0.122074	0.0467255	0.106137	0	0.0239216	0.219961	0.305425	0.533675	0.265621	0.25068	0.131752	0.273387	0.252896
MGH66_P04_G05	AC	MTC	0.13845	0.0376732	0.142758	0	0.0235294	0.256928	0.124026	0.68685	0.314059	0.226046	0.0933595	0.268393	0.266632
MGH66_P04_G06	AC	MTC	0.11255	0.0609281	0.157516	0	0.0845621	0.177569	0.244209	0.454942	0.138065	0.133863	0.0867909	0.266236	0.245891
MGH66_P04_G08	AC	MTC	0.12429	0.0538562	0.227216	0	0	0.234954	0.253869	0.573183	0.249745	0.094183	0.0628497	0.276312	0.248503
MGH66_P04_G12	AC	MTC	0.135362	0.0501569	0.129542	0.0201333	0.0407843	0.21883	0.313712	0.661842	0.269928	0.147281	0.036366	0.274163	0.255373
MGH66_P04_H01	AC	MTC	0.119952	0.091817	0.170863	0.0192	0	0.22749	0.402418	0.679858	0.228797	0.150105	0.0888497	0.27685	0.243308
MGH66_P04_H04	AC	MTC	0.10973	0.0684314	0.219072	0	0.0224314	0.22519	0.262627	0.597033	0.212876	0.123882	0.0623203	0.272055	0.249792
MGH66_P04_H05	AC	MTC	0.140348	0.077817	0.145431	0	0	0.248588	0.209386	0.615742	0.230444	0.123569	0.127431	0.272201	0.255612
MGH66_P04_H07	AC	MTC	0.104667	0	0.266176	0	0.0222222	0.162549	0.194065	0.473983	0.155222	0.154471	0.089719	0.27092	0.244336
MGH66_P04_H09	AC	MTC	0.116951	0.0619739	0.252333	0	0	0.162464	0.191163	0.436725	0.183425	0.184634	0.0852549	0.2753	0.248873
MGH66_P04_H10	AC	MTC	0.129476	0.0533856	0.157739	0	0.0334379	0.225961	0.199386	0.652742	0.271673	0.162915	0.0712745	0.271117	0.253341
MGH66_P04_H12	AC	MTC	0.115407	0.0420392	0.191176	0	0.0686013	0.21885	0.247908	0.503842	0.199608	0.219314	0.150405	0.269006	0.241263
MGH66_P05_A02	AC	MTC	0.0974206	0.0608889	0.132654	0.0236667	0.0620915	0.115497	0.108582	0.6461	0.260111	0.229124	0.0953464	0.261052	0.254042
MGH66_P05_A03	AC	GPM	0.140644	0.0333856	0.195869	0.0345333	0.0218954	0.17434	0.106706	0.481758	0.199333	0.193745	0.0719085	0.271596	0.259487
MGH66_P05_A05	AC	MTC	0.145131	0.0169412	0.169542	0.02616	0.0352288	0.213634	0.244275	0.609225	0.170595	0.123333	0.0723137	0.278419	0.255967
MGH66_P05_A07	AC	MTC	0.123505	0.0655425	0.130601	0.03308	0.0234248	0.179111	0.184627	0.5746	0.286425	0.330575	0.153935	0.273919	0.26384
MGH66_P05_A09	AC	MTC	0.131952	0.067281	0.16883	0	0.0210588	0.245739	0.21834	0.63215	0.329712	0.239307	0.0795948	0.276086	0.250708
MGH66_P05_B01	AC	MTC	0.116515	0.0557516	0.145438	0	0	0.184497	0.292693	0.441108	0.216889	0.124157	0.0715817	0.275693	0.248427
MGH66_P05_B02	AC	GPM	0.113446	0.0231373	0.14885	0.0163467	0.0359346	0.141144	0.202007	0.5843	0.250327	0.151915	0.110418	0.274786	0.266129
MGH66_P05_B04	AC	MTC	0.112593	0.0672418	0.153529	0	0.0477778	0.262725	0.278	0.417467	0.180078	0.112405	0.0750588	0.278995	0.240962
MGH66_P05_B05	AC	MTC	0.122767	0.0324641	0.0784641	0	0.0244444	0.269595	0.128209	0.55135	0.321007	0.339562	0.0698889	0.268301	0.259794
MGH66_P05_B07	AC	PPR	0.125348	0.0649804	0.16168	0	0.128386	0.17483	0.153725	0.690075	0.255163	0.226392	0.114732	0.269572	0.2538
MGH66_P05_B11	AC	MTC	0.110659	0.0402614	0.0813399	0	0	0.188784	0.195386	0.649258	0.278647	0.226549	0.143817	0.270093	0.255057
MGH66_P05_B12	AC	MTC	0.126085	0.0439739	0.193072	0	0.0183922	0.173673	0.217529	0.675	0.244039	0.112732	0.0805098	0.272921	0.255158
MGH66_P05_C03	AC	MTC	0.115577	0.0673595	0.133856	0.0174267	0.028902	0.103856	0.176843	0.590617	0.228536	0.0867124	0.0473072	0.270135	0.263077
MGH66_P05_C04	AC	MTC	0.133468	0.0502614	0.177634	0.0226	0.0284902	0.221085	0.225804	0.412158	0.17417	0.0650196	0.0791503	0.272918	0.251571
MGH66_P05_C05	AC	GPM	0.10531	0.0172288	0.152484	0	0.0283791	0.156418	0.228536	0.674525	0.241157	0.131869	0.0977908	0.264151	0.260846
MGH66_P05_C06	AC	MTC	0.110876	0.0513203	0.120856	0.0269333	0.0315163	0.205935	0.158516	0.408592	0.228085	0.289085	0.173856	0.265118	0.245978
MGH66_P05_C09	AC	PPR	0.110847	0.0445359	0.0854118	0	0.136248	0.178379	0.200797	0.411867	0.15068	0.122	0.0728627	0.270293	0.250565
MGH66_P05_C10	AC	MTC	0.111966	0.0511765	0.173915	0	0.0385294	0.214582	0.272458	0.5776	0.273601	0.151654	0.0939542	0.272293	0.248158
MGH66_P05_D05	AC	PPR	0.123968	0.0473856	0.135281	0	0.111765	0.241608	0.190431	0.54475	0.205967	0.108222	0.0571765	0.267451	0.244214
MGH66_P05_D06	AC	MTC	0.131548	0.0568105	0.13251	0.0218267	0.0238301	0.25081	0.233157	0.609533	0.256131	0.204889	0.0800654	0.272587	0.257466
MGH66_P05_D09	AC	MTC	0.112089	0.0541307	0.142209	0	0.0479085	0.151895	0.0658693	0.364708	0.186758	0.284908	0.191745	0.272467	0.252553
MGH66_P05_D10	AC	MTC	0.135999	0.0551895	0.207869	0	0.0546797	0.273444	0.240157	0.518717	0.19149	0.164804	0.0831307	0.276762	0.24878
MGH66_P05_D12	AC	PPR	0.127677	0.0596863	0.133601	0	0.152052	0.237366	0.197124	0.402792	0.181124	0.118667	0.0809935	0.267922	0.246888
MGH66_P05_E02	AC	PPR	0.115434	0.0459739	0.149882	0	0.163542	0.155333	0.219085	0.490867	0.206784	0.203458	0.127072	0.269267	0.247462
MGH66_P05_E03	AC	MTC	0.127183	0.0402745	0.20351	0	0.0407582	0.204856	0.293647	0.471117	0.15285	0.110235	0.0747843	0.273856	0.242366
MGH66_P05_E04	AC	PPR	0.122172	0.0674902	0.0732549	0	0.231359	0.244601	0.310078	0.3127	0.13485	0.142719	0.120242	0.274764	0.245406
MGH66_P05_E05	AC	MTC	0.0965106	0.0526863	0.211503	0.01852	0.0754248	0.0996471	0.174314	0.55895	0.213627	0.169418	0.0652614	0.267302	0.246641
MGH66_P05_E06	AC	MTC	0.133574	0.0262614	0.0578301	0.01692	0.0535686	0.187974	0.102065	0.60735	0.360444	0.294595	0.095451	0.268431	0.263213
MGH66_P05_E07	AC	MTC	0.128971	0.0601699	0.0978301	0	0.0489935	0.235935	0.171	0.5045	0.232288	0.224294	0.112843	0.270752	0.250438
MGH66_P05_E09	AC	MTC	0.102938	0.0537516	0.212935	0	0.0311765	0.161817	0.113778	0.569383	0.399817	0.314562	0.0509412	0.265739	0.257405
MGH66_P05_E10	AC	PPR	0.110853	0.0350065	0.178052	0	0.0671699	0.113144	0.0873399	0.342	0.241359	0.319588	0.126105	0.266926	0.252747
MGH66_P05_E11	AC	MTC	0.128952	0.051098	0.142863	0	0.025085	0.199699	0.176797	0.720408	0.289288	0.183033	0.0704314	0.269587	0.261977
MGH66_P05_E12	AC	MTC	0.11571	0.0706928	0.184013	0.0266533	0.0286797	0.223085	0.239471	0.579558	0.169248	0.139549	0.0884314	0.27353	0.250679
MGH66_P05_F01	AC	MTC	0.126317	0.0411242	0.20949	0	0.0393333	0.200183	0.268686	0.622467	0.199523	0.135582	0.0625359	0.271486	0.253218
MGH66_P05_F02	AC	PPR	0.103794	0.0507451	0.202627	0	0.0926405	0.138078	0.111739	0.570825	0.237131	0.144157	0.0757647	0.268991	0.249122
MGH66_P05_F03	AC	MTC	0.132854	0.0673203	0.176314	0	0.0253987	0.216085	0.175346	0.605283	0.29034	0.222693	0.0600915	0.271495	0.257559
MGH66_P05_F04	AC	MTC	0.109	0.0462614	0.151353	0	0.037281	0.136719	0.207791	0.702917	0.292431	0.178366	0.0611961	0.271168	0.262389
MGH66_P05_F05	AC	MTC	0.107583	0.0263922	0.160784	0.02672	0.0503268	0.119961	0.0581699	0.278617	0.265105	0.315346	0.201477	0.268536	0.249367
MGH66_P05_F08	AC	MTC	0.111979	0.0333203	0.160183	0	0.0344575	0.20315	0.188222	0.675167	0.255941	0.225941	0.122562	0.270016	0.260835
MGH66_P05_F09	AC	PPR	0.123317	0.0341895	0.216948	0	0.147281	0.189092	0.186052	0.38205	0.131366	0.144346	0.0655948	0.270088	0.24035
MGH66_P05_F10	AC	MTC	0.111644	0.0581046	0.141712	0	0.029085	0.182431	0.305373	0.566475	0.199647	0.101516	0.0667647	0.275812	0.247414
MGH66_P05_F11	AC	MTC	0.130269	0.0566144	0.244974	0.0253067	0	0.18202	0.194275	0.501817	0.245516	0.151804	0.0748627	0.278425	0.24574
MGH66_P05_G02	AC	MTC	0.129643	0.0515817	0.16081	0	0.043098	0.260993	0.338359	0.588883	0.225327	0.107817	0.089281	0.276067	0.244108
MGH66_P05_G03	AC	MTC	0.123716	0.0561176	0.146497	0	0	0.24883	0.271111	0.7473	0.250033	0.174373	0.0551699	0.272211	0.261082
MGH66_P05_G04	AC	MTC	0.106971	0.039183	0.157216	0.0178267	0.0340131	0.174275	0.233948	0.629283	0.211725	0.156797	0.0682614	0.26907	0.250294
MGH66_P05_G05	AC	MTC	0.10781	0.0752288	0.221608	0.0209067	0	0.184922	0.277765	0.629842	0.228353	0.125654	0.0456275	0.273171	0.245242
MGH66_P05_G06	AC	GPM	0.118307	0.045098	0.126471	0	0.0257909	0.138386	0.205582	0.6352	0.310418	0.205013	0.101993	0.273076	0.258659
MGH66_P05_G07	AC	MTC	0.107323	0.061085	0.106837	0	0.0178039	0.179765	0.203621	0.620883	0.25785	0.178869	0.094183	0.267702	0.258737
MGH66_P05_G09	AC	PPR	0.135265	0.0399412	0.16917	0	0.155261	0.163111	0.234268	0.365483	0.138902	0.10451	0.0508758	0.273629	0.245508
MGH66_P05_G10	AC	MTC	0.130897	0.0689804	0.236601	0	0.0248497	0.245667	0.18819	0.551092	0.266993	0.174314	0.0682484	0.270841	0.245683
MGH66_P05_G12	AC	PPR	0.126567	0.0579477	0.200131	0	0.174863	0.206667	0.265333	0.534467	0.144784	0.113203	0.0632745	0.274926	0.247257
MGH66_P05_H02	AC	MTC	0.1345	0.0281438	0.176719	0.0279333	0	0.170366	0.073366	0.509483	0.205706	0.286458	0.088732	0.268575	0.245133
MGH66_P05_H04	AC	MTC	0.125967	0.0445425	0.192908	0	0.0371373	0.170719	0.0981307	0.4645	0.212641	0.366954	0.181425	0.273236	0.247547
MGH66_P05_H05	AC	MTC	0.109521	0.0595163	0.204471	0	0.0251176	0.168804	0.31902	0.674575	0.327405	0.212993	0.0899477	0.27691	0.250566
MGH66_P05_H06	AC	MTC	0.111536	0.0513333	0.171242	0.0171067	0.030183	0.215255	0.279007	0.73185	0.245725	0.120601	0.0440654	0.270449	0.253358
MGH66_P05_H07	AC	MTC	0.172201	0.0702353	0.121673	0	0.0458954	0.221163	0.344307	0.584575	0.148641	0.0772418	0.0773333	0.277949	0.251563
MGH66_P05_H09	AC	MTC	0.126233	0.0560392	0.138157	0.02224	0.0262745	0.156928	0.197464	0.752817	0.327464	0.216497	0.0583007	0.271788	0.259177
MGH66_P06_A02	AC	PPR	0.125619	0.0517124	0.0737124	0.0176133	0.0791503	0.258987	0.138078	0.46635	0.246752	0.170523	0.0773203	0.265958	0.251512
MGH66_P06_A03	AC	PPR	0.12377	0.04	0.191118	0.0245467	0.147804	0.22651	0.252353	0.440517	0.154706	0.140196	0.0909935	0.271488	0.247517
MGH66_P06_A05	AC	MTC	0.118791	0.0422484	0.18834	0.0202267	0	0.210444	0.238366	0.556675	0.19817	0.176288	0.103837	0.277803	0.239521
MGH66_P06_A06	AC	PPR	0.1153	0.0549673	0.141294	0	0.165007	0.174059	0.200405	0.688617	0.262464	0.157529	0.0751961	0.269583	0.252175
MGH66_P06_A07	AC	MTC	0.123693	0.062902	0.157843	0.0222933	0.0460784	0.224392	0.227863	0.676767	0.213281	0.128209	0.0432026	0.270261	0.254847
MGH66_P06_A08	AC	PPR	0.103934	0.0415425	0.161765	0	0.224641	0.0660915	0.0857909	0.3961	0.166915	0.158569	0.087817	0.26677	0.249682
MGH66_P06_A10	AC	PPR	0.119087	0.0442745	0.203059	0	0.140856	0.152144	0.264575	0.508325	0.181974	0.167386	0.0784052	0.2705	0.242935
MGH66_P06_A11	AC	MTC	0.103913	0.0779412	0.0852157	0	0.0311373	0.236379	0.320209	0.660783	0.244196	0.19298	0.0761634	0.268908	0.251966
MGH66_P06_A12	AC	MTC	0.106357	0.0445229	0.161412	0	0.0343399	0.139333	0.206222	0.659333	0.314458	0.162196	0.0542222	0.273356	0.259922
MGH66_P06_B02	AC	MTC	0.12977	0.0571438	0.131837	0	0.0334641	0.268516	0.174719	0.487592	0.202464	0.154667	0.0938889	0.274188	0.246244
MGH66_P06_B03	AC	PPR	0.123317	0.0312026	0.124804	0	0.138974	0.26183	0.184889	0.3507	0.205895	0.239333	0.11568	0.271935	0.240945
MGH66_P06_B04	AC	MTC	0.115943	0.0495817	0.13349	0	0.029268	0.185386	0.0941046	0.583192	0.267922	0.187935	0.104405	0.265895	0.257328
MGH66_P06_B06	AC	MTC	0.107228	0.0497124	0.150039	0.0287867	0.0295294	0.13998	0.169516	0.497433	0.203529	0.19298	0.0833203	0.269972	0.252797
MGH66_P06_B07	AC	PPR	0.11444	0.026915	0.148837	0.0249067	0.190458	0.134667	0.155261	0.322617	0.175908	0.172183	0.100869	0.271484	0.245345
MGH66_P06_B08	AC	MTC	0.114919	0.0558431	0.155052	0	0	0.177098	0.288183	0.7107	0.231739	0.113699	0.0713464	0.277358	0.257717
MGH66_P06_B10	AC	MTC	0.115847	0.0355817	0.101111	0.02116	0.0543268	0.146869	0.0831503	0.652642	0.310386	0.312281	0.119523	0.26954	0.253019
MGH66_P06_B11	AC	MTC	0.129332	0.0750915	0.143817	0	0	0.256641	0.264634	0.721558	0.252595	0.112673	0.0671569	0.277842	0.257283
MGH66_P06_C01	AC	MTC	0.118259	0.0436471	0.214281	0	0	0.167242	0.211895	0.554308	0.290157	0.253863	0.119601	0.269575	0.249805
MGH66_P06_C02	AC	MTC	0.106997	0.0169804	0.219242	0.018	0.0257386	0.177837	0.212105	0.6402	0.236693	0.154235	0.0643464	0.26987	0.255469
MGH66_P06_C03	AC	PPR	0.11591	0.0333987	0.153098	0.0234667	0.105765	0.121627	0.065268	0.414408	0.231183	0.279621	0.119261	0.267117	0.260911
MGH66_P06_C05	AC	PPR	0.128341	0.0469673	0.198431	0	0.167111	0.169229	0.260392	0.465708	0.13902	0.11032	0.0705294	0.273041	0.243427
MGH66_P06_C07	AC	MTC	0.109653	0.0423529	0.130673	0	0.0586078	0.252203	0.189425	0.4532	0.252902	0.250588	0.134085	0.269787	0.251555
MGH66_P06_C08	AC	MTC	0.131979	0.0525817	0.12132	0.0177867	0.0484837	0.197778	0.235203	0.475133	0.259085	0.152654	0.0786405	0.275964	0.249329
MGH66_P06_C11	AC	MTC	0.113336	0.0688627	0.162889	0	0.0405229	0.18151	0.27249	0.54255	0.23885	0.220275	0.091085	0.272176	0.254777
MGH66_P06_C12	AC	MTC	0.130102	0.0783399	0.196765	0.0216933	0.0168889	0.276745	0.332425	0.571	0.166967	0.112614	0.072549	0.274354	0.249524
MGH66_P06_D01	AC	MTC	0.114501	0.0502941	0.163922	0	0.0347974	0.132209	0.162059	0.598233	0.267647	0.171503	0.0525752	0.268329	0.246221
MGH66_P06_D02	AC	MTC	0.138848	0.0443007	0.16315	0	0	0.283013	0.289856	0.759258	0.279817	0.158582	0.0877516	0.279385	0.265077
MGH66_P06_D03	AC	PPR	0.127766	0.0396144	0.21568	0.0222933	0.0904314	0.166614	0.137569	0.431917	0.192085	0.186608	0.076	0.266838	0.243472
MGH66_P06_D05	AC	MTC	0.129926	0.0357647	0.123203	0	0.0423791	0.175608	0.158327	0.609592	0.302163	0.328275	0.145124	0.277645	0.258289
MGH66_P06_D07	AC	MTC	0.121574	0.0484641	0.141242	0.0197867	0.0504706	0.169268	0.170346	0.715692	0.276582	0.298248	0.0891503	0.271231	0.258136
MGH66_P06_D08	AC	MTC	0.128206	0.0283922	0.109268	0.02452	0.0203137	0.199673	0.232542	0.564767	0.22451	0.170529	0.0914379	0.270249	0.252505
MGH66_P06_D09	AC	MTC	0.15171	0.0803399	0	0.03044	0	0.335739	0.22685	0.37125	0.145098	0.136967	0.105922	0.286078	0.24639
MGH66_P06_E01	AC	MTC	0.129036	0.0713725	0.177	0	0.0253203	0.275333	0.268033	0.436033	0.181451	0.241046	0.142588	0.271034	0.24036
MGH66_P06_E03	AC	MTC	0.126829	0.0176863	0.107346	0.0312133	0.0326667	0.17785	0.172255	0.451492	0.276667	0.236118	0.0565882	0.269356	0.255409
MGH66_P06_E04	AC	PPR	0.128163	0.0632418	0.139216	0.03096	0.16566	0.185366	0.264948	0.494108	0.210588	0.172837	0.0937516	0.273232	0.245082
MGH66_P06_E05	AC	MTC	0.112614	0.0748758	0.158497	0	0.0216471	0.160941	0.255699	0.773175	0.328627	0.204157	0.0996471	0.272466	0.252146
MGH66_P06_E06	AC	MTC	0.123208	0.0475425	0.164314	0	0.0275033	0.231229	0.235817	0.661708	0.250405	0.109412	0.0686536	0.275093	0.253989
MGH66_P06_E07	AC	MTC	0.124038	0.036732	0.132333	0.0281467	0.0279477	0.216209	0.247137	0.681017	0.269987	0.165046	0.0454118	0.26971	0.253553
MGH66_P06_E10	AC	MTC	0.107552	0.0800392	0.147908	0	0.0327974	0.171673	0.219739	0.604175	0.328739	0.334948	0.0998366	0.268232	0.250036
MGH66_P06_F01	AC	PPR	0.126225	0.0522745	0.241124	0.0166267	0.101092	0.206575	0.269373	0.57075	0.21798	0.128458	0.0675621	0.26788	0.248597
MGH66_P06_F05	AC	PPR	0.12222	0.0599216	0.0645359	0	0.183281	0.260647	0.232176	0.35965	0.178333	0.144863	0.0862745	0.275853	0.251269
MGH66_P06_F07	AC	MTC	0.114804	0.0413072	0.16768	0	0.0273072	0.160673	0.186281	0.585717	0.384327	0.281908	0.111464	0.268661	0.250979
MGH66_P06_F08	AC	MTC	0.130902	0.0733856	0.24417	0	0.0260392	0.215497	0.290203	0.556767	0.222405	0.154536	0.0682484	0.273916	0.244123
MGH66_P06_F10	AC	PPR	0.105403	0.0325359	0.15432	0	0.118033	0.143529	0.0380654	0.268833	0.198111	0.285072	0.147562	0.266264	0.246733
MGH66_P06_F11	AC	MTC	0.123561	0.0546797	0.128922	0.0369067	0.028183	0.231059	0.21585	0.588733	0.285039	0.243203	0.0551242	0.272978	0.257965
MGH66_P06_F12	AC	MTC	0.110622	0.0455294	0.209882	0	0.0276078	0.218065	0.268941	0.676967	0.265739	0.138183	0.0580523	0.275287	0.255873
MGH66_P06_G04	AC	PPR	0.120056	0.0506144	0.155935	0	0.140359	0.235503	0.188758	0.566167	0.197529	0.153778	0.0682353	0.271957	0.251451
MGH66_P06_G06	AC	GPM	0.138619	0.0427124	0.113961	0.0209067	0.0263399	0.22115	0.279529	0.5737	0.137595	0.13451	0.0555817	0.271109	0.262837
MGH66_P06_G07	AC	MTC	0.0991296	0.0413399	0.144458	0.0180333	0.0393203	0.154732	0.192667	0.480833	0.190405	0.148039	0.0982418	0.270567	0.246555
[truncated: 3,254 more rows]

## Sheet: Richards et al data_Ucell score
	ALA_sig_UCell
BT84_L_TGGTTAGCATGCGCAC	0.0902537
BT73_L_GCGCAACTCTTAACCT	0.0903028
BT89_L_CGGACTGCAAGTTGTC	0.0925405
[truncated: 9,997 more rows]
