# Supplementary material for: Spatially resolved transcriptomic profiles reveal unique defining molecular features of infiltrative 5ALA-metabolizing cells associated with glioblastoma recurrence
Source: Genome Med. 2023 Jul 11;15:48. doi: 10.1186/s13073-023-01207-1 (PMC10337060; doi:10.1186/s13073-023-01207-1)
Supplement: Supplementary file 8 — Additional file 8: Table S7. TF-target gene interaction. [file 13073_2023_1207_MOESM8_ESM.xlsx]

## Sheet: TF-Target Network in 5ALA+ cell
	TF
	NFKB1	REL	NFKBIA	KLF4	EGR2	FOSL2
Total Gene Count	67	108	98	106	85	13
Average of Mutual information (MI)	0.44	0.45	0.44	0.47	0.47	0.43
Count of TNFA genes	12	16	22	24	18	3
Average Mutual information (MI) of TNFA	0.44	0.44	0.45	0.49	0.46	0.44
Count of Injury response genes	26	52	65	67	51	3
Average Mutual information (MI) of Injury respone	0.44	0.45	0.44	0.47	0.47	0.43
Count of Mesenchymal genes	14	16	2	2	3	5
Average Mutual information (MI) of Mesenchymal	0.46	0.44	0.41	0.43	0.42	0.42
Count of GPM genes	1	3	1	2	2	0
Average Mutual information (MI) of GPM	0.42	0.45	0.43	0.42	0.42	0
Count of Inflammatory response genes	14	21	8	11	11	2
Average Mutual information (MI) of Inflammatory respone	0.45	0.46	0.44	0.47	0.44	0.42
TF	Total Gene Count	Average of Mutual information (MI)	Count of TNFA genes	Average Mutual information (MI) of TNFA	Count of Injury response genes	Average Mutual information (MI) of Injury respone	Count of Mesenchymal genes	Average Mutual information (MI) of Mesenchymal	Count of GPM genes	Average Mutual information (MI) of GPM	Count of Inflammatory response genes	Average Mutual information (MI) of Inflammatory respone
NFKB1	67	0.44	12	0.44	26	0.44	14	0.46	1	0.42	14	0.45
REL	108	0.45	16	0.44	52	0.45	16	0.44	3	0.45	21	0.46
NFKBIA	98	0.44	22	0.45	65	0.44	2	0.41	1	0.43	8	0.44
KLF4	106	0.47	24	0.49	67	0.47	2	0.43	2	0.42	11	0.47
EGR2	85	0.47	18	0.46	51	0.47	3	0.42	2	0.42	11	0.44
FOSL2	13	0.43	3	0.44	3	0.43	5	0.42	0	0	2	0.42

## Sheet: TF FCs
Category	TF	baseMean	log2FoldChange	lfcSE	stat	pvalue	padj
5ALA+ vs. Core	REL	3330631545	3057659819	0.625847901	3287795352	0.001009752	0.026973764
5ALA+ vs. Core	FOSL2	1866465506	-0.324712728	0.557786116	0	1	1
5ALA+ vs. Core	EGR2	2194606928	3952598928	0.480188724	6148830197	7.81E-10	3.33E-07
5ALA+ vs. Core	NFKBIA	7774330295	3471307634	0.30484403	8106793611	5.20E-16	4.43E-13
5ALA+ vs. Core	NFKB1	9163761325	1238445394	0.515508389	0.462544158	0.643691144	1
5ALA+ vs. Core	KLF4	1412097061	4042093023	0.416848087	729784571	2.92E-13	2.32E-10
Category		baseMean	log2FoldChange	lfcSE	stat	pvalue	padj
5ALA+ vs. 5ALA-	REL	178545497	1260534302	0.793519973	0.328327341	0.742664174	1
5ALA+ vs. 5ALA-	EGR2	14193194	0.468618773	0.485455805	0	1	1
5ALA+ vs. 5ALA-	FOSL2	5529084686	0.07938639	0.624788451	0	1	1
5ALA+ vs. 5ALA-	KLF4	7962456345	0.756515543	0.432115107	0	1	1
5ALA+ vs. 5ALA-	NFKB1	3665407734	0.847736347	0.665396402	0	1	1
5ALA+ vs. 5ALA-	NFKBIA	4799115483	0.510001725	0.335383362	0	1	1
