# Supplementary material for: Spatially resolved transcriptomic profiles reveal unique defining molecular features of infiltrative 5ALA-metabolizing cells associated with glioblastoma recurrence
Source: Genome Med. 2023 Jul 11;15:48. doi: 10.1186/s13073-023-01207-1 (PMC10337060; doi:10.1186/s13073-023-01207-1)
Supplement: Supplementary file 11 — Additional file 11: Table S10. Genes correlated with stemness in 5ALA+ cells. [file 13073_2023_1207_MOESM11_ESM.xlsx]

## Sheet: positive_correlation
i	j	cor	p	BH
mRNAsi	TGM4	0.953539	1.93e-05	0.00133656
mRNAsi	RELN	0.863264	0.00129243	0.0134696
mRNAsi	MUC17	0.810652	0.00444393	0.0295725
mRNAsi	UCP2	0.789313	0.0066266	0.0381714
mRNAsi	GNA14	0.770708	0.00907309	0.0468898
mRNAsi	ITGB6	0.765623	0.00983936	0.0492763
mRNAsi	XKR3	0.765161	0.00991118	0.0494795
mRNAsi	IL6	0.763832	0.0101197	0.0500931
mRNAsi	ENAM	0.763121	0.0102325	0.0504151
mRNAsi	PIGR	0.756289	0.0113626	0.0539169
mRNAsi	PCSK5	0.750533	0.0123805	0.0568074
mRNAsi	PLS1	0.745863	0.013252	0.0595155
mRNAsi	PTPRQ	0.729166	0.0167189	0.0689105
mRNAsi	IL31RA	0.724105	0.017883	0.0720803
mRNAsi	BTBD11	0.723225	0.0180911	0.0726033
mRNAsi	NMUR1	0.699518	0.0243464	0.0881382
mRNAsi	NDST3	0.696117	0.0253511	0.090471
mRNAsi	ALPK2	0.676255	0.0317917	0.104929
mRNAsi	LOC442497	0.672869	0.0329903	0.107429
mRNAsi	TOR4A	0.669612	0.034172	0.109707
mRNAsi	ABI3BP	0.657472	0.0388295	0.119063
mRNAsi	RBFOX3	0.637767	0.047268	0.134857
mRNAsi	RYR2	0.635319	0.0483946	0.136948
mRNAsi	NDNF	0.631036	0.0504092	0.140549
mRNAsi	IKZF3	0.629288	0.0512473	0.142059
mRNAsi	OSMR	0.610705	0.0607325	0.158711
mRNAsi	ITGA9	0.60887	0.0617276	0.160249
mRNAsi	CSF2RB	0.606178	0.0632066	0.162677
mRNAsi	CD44	0.57908	0.0823297	0.191523
mRNAsi	NEXN	0.585962	0.0750587	0.180658
mRNAsi	DMD	0.580501	0.0784911	0.18607
mRNAsi	FBLN1	0.570836	0.0848102	0.194786
mRNAsi	MEIS2	0.566818	0.0875303	0.198764
mRNAsi	NEDD4	0.564571	0.0890764	0.200779
mRNAsi	MEP1A	0.549026	0.100247	0.215483
mRNAsi	TMTC3	0.541682	0.105818	0.223033
mRNAsi	SULF1	0.525194	0.119027	0.239982
mRNAsi	SORBS2	0.511212	0.130997	0.254526
mRNAsi	SNTB2	0.496161	0.144683	0.27049
mRNAsi	PTPN14	0.484617	0.155747	0.283214
mRNAsi	SEC24D	0.470281	0.170179	0.299121
mRNAsi	EPSTI1	0.400621	0.251267	0.388073
mRNAsi	ABL2	0.388888	0.266708	0.403656
mRNAsi	ENPP5	0.376938	0.282953	0.419948
mRNAsi	ATP8B4	0.364629	0.300229	0.43754
mRNAsi	ALDH3B1	0.364131	0.300941	0.438282
mRNAsi	TBC1D22A	0.326383	0.357354	0.492512
mRNAsi	NEK1	0.300324	0.399158	0.531325
mRNAsi	SLFN5	0.280153	0.433041	0.562404
mRNAsi	AKAP9	0.266939	0.455931	0.583367
mRNAsi	CHIC1	0.238425	0.507097	0.628156
mRNAsi	SIGLEC9	0.236222	0.511146	0.63181
mRNAsi	SPSB1	0.230279	0.522137	0.641037
mRNAsi	MARCO	0.217658	0.545796	0.661202
mRNAsi	PICK1	0.217048	0.546949	0.662269
mRNAsi	CCR7	0.206764	0.566549	0.678032
mRNAsi	GFPT1	0.202184	0.575364	0.685494
mRNAsi	CD180	0.159546	0.659741	0.754341
mRNAsi	FAM210B	0.145096	0.689201	0.777185
mRNAsi	GOLGA4	0.129447	0.721531	0.801966
mRNAsi	CCNL1	0.123162	0.734633	0.812587
mRNAsi	SCARA3	0.11873	0.743909	0.819638
mRNAsi	CXCL9	0.0968152	0.790191	0.855285
mRNAsi	TRPM2	0.0896063	0.805552	0.865985
mRNAsi	PMM2	0.0877655	0.809485	0.868913
mRNAsi	NDP	0.077688	0.83108	0.884497
mRNAsi	PIK3R5	0.0582143	0.873087	0.914512
mRNAsi	MGLL	0.0572659	0.875141	0.915948
mRNAsi	FOSL2	0.0421658	0.907926	0.938338
mRNAsi	FURIN	0.0405945	0.911346	0.94104
mRNAsi	ST14	0.0395228	0.913679	0.942282
mRNAsi	RASAL3	0.00134788	0.997052	0.998412
mRNAsi	DENND3	-0.0540577	0.882094	0.920484
mRNAsi	EREG	-0.0573206	0.875022	0.915854
mRNAsi	REL	-0.071612	0.84415	0.894246
mRNAsi	EGR3	-0.0892407	0.806333	0.866677
mRNAsi	COL8A2	-0.121506	0.738096	0.815056
mRNAsi	NOD2	-0.146726	0.685859	0.774677
mRNAsi	PLBD1	-0.154813	0.669348	0.762002
mRNAsi	SERPINB1	-0.174571	0.629553	0.730196
mRNAsi	PDLIM5	-0.200885	0.577872	0.687576
mRNAsi	TUBB2A	-0.207911	0.56435	0.676117
mRNAsi	CSF3	-0.22729	0.527703	0.645839
mRNAsi	MAN2A1	-0.257567	0.472486	0.598067
mRNAsi	MMP19	-0.275267	0.441443	0.570286
mRNAsi	SLC2A5	-0.318005	0.370547	0.505265
mRNAsi	DUSP4	-0.318036	0.370496	0.505265
mRNAsi	LIF	-0.319944	0.367472	0.502368
mRNAsi	G0S2	-0.353805	0.315874	0.452718
mRNAsi	C1orf54	-0.381742	0.276359	0.412854
mRNAsi	ICAM1	-0.411828	0.236996	0.372811
mRNAsi	PTGER4	-0.417271	0.230234	0.365898
mRNAsi	OLFML3	-0.417529	0.229916	0.365551
mRNAsi	FOSL1	-0.423589	0.222523	0.357579
mRNAsi	TLR2	-0.42822	0.216966	0.35185
mRNAsi	MMP25	-0.428935	0.216115	0.350872
mRNAsi	SERPINE1	-0.430681	0.214045	0.348416
mRNAsi	NINJ1	-0.431067	0.21359	0.347915
mRNAsi	CD40	-0.440158	0.203012	0.336008
mRNAsi	B4GALT1	-0.447643	0.194535	0.326576
mRNAsi	TEC	-0.461545	0.17935	0.308835
mRNAsi	BTG3	-0.461868	0.179006	0.308546
mRNAsi	MAPK13	-0.461883	0.17899	0.308546
mRNAsi	IL1RN	-0.470369	0.170088	0.299026
mRNAsi	B4GALT5	-0.472319	0.168081	0.296835
mRNAsi	LTBP2	-0.479721	0.16059	0.288488
mRNAsi	FMNL1	-0.481079	0.159238	0.287141
mRNAsi	SMAD3	-0.488966	0.151522	0.278444
mRNAsi	ARHGDIB	-0.507912	0.133927	0.257857
mRNAsi	CYTIP	-0.509123	0.132847	0.25665
mRNAsi	IL10	-0.512731	0.129663	0.252883
mRNAsi	LCP1	-0.521368	0.122232	0.243824
mRNAsi	CXCL3	-0.523737	0.120241	0.241383
mRNAsi	POLR2L	-0.527474	0.117143	0.237593
mRNAsi	SLC7A7	-0.528792	0.116061	0.236231
mRNAsi	FCGBP	-0.534099	0.111772	0.230653
mRNAsi	NR4A3	-0.53477	0.111237	0.230024
mRNAsi	SP100	-0.539044	0.107866	0.225735
mRNAsi	CMTM7	-0.540613	0.106645	0.224045
mRNAsi	ATF3	-0.552843	0.0974259	0.211749
mRNAsi	TNFAIP8	-0.556142	0.0950286	0.208823
mRNAsi	CCL22	-0.56114	0.0914696	0.203902
mRNAsi	CSF2	-0.562105	0.0907923	0.202926
mRNAsi	PRDM1	-0.563334	0.0899341	0.201789
mRNAsi	IL10RA	-0.565078	0.088726	0.200375
mRNAsi	HCK	-0.565687	0.0883061	0.199776
mRNAsi	CD68	-0.56802	0.0867108	0.197701
mRNAsi	ALOX5	-0.574975	0.0820656	0.191179
mRNAsi	RIPK2	-0.578829	0.0795612	0.187678
mRNAsi	TMSB10	-0.583141	0.076819	0.183343
mRNAsi	FES	-0.583248	0.0767519	0.183247
mRNAsi	BCL3	-0.584506	0.075964	0.181989
mRNAsi	IL18	-0.586422	0.0747742	0.180294
mRNAsi	CCL4	-0.587541	0.0740853	0.179336
mRNAsi	PYGL	-0.590286	0.0724113	0.176908
mRNAsi	IL1A	-0.590673	0.0721779	0.176543
mRNAsi	DAB2	-0.591253	0.0718283	0.175971
mRNAsi	NLRP3	-0.592172	0.071276	0.175205
mRNAsi	MAN1A1	-0.594813	0.0697058	0.172838
mRNAsi	LRRFIP1	-0.600755	0.0662562	0.167492
mRNAsi	IL4R	-0.60101	0.0661102	0.167278
mRNAsi	TRIB1	-0.601617	0.065765	0.166676
mRNAsi	S100A4	-0.616795	0.0575065	0.1534
mRNAsi	MAN2B1	-0.618947	0.0563941	0.151441
mRNAsi	MSR1	-0.627322	0.0522009	0.143744
mRNAsi	SCARF1	-0.627994	0.0518733	0.143104
mRNAsi	NFKB2	-0.630484	0.0506731	0.141048
mRNAsi	SOCS3	-0.634858	0.048609	0.137309
mRNAsi	CCL2	-0.636867	0.04768	0.135654
mRNAsi	IL1B	-0.641953	0.0453816	0.131313
mRNAsi	CYTH4	-0.648522	0.0425243	0.12635
mRNAsi	ETS2	-0.650854	0.0415399	0.124533
mRNAsi	SLC16A3	-0.65272	0.0407629	0.12304
mRNAsi	PLEK	-0.666547	0.0353101	0.11194
mRNAsi	S100A11	-0.668895	0.034436	0.11023
mRNAsi	CYBB	-0.674327	0.0324703	0.106311
mRNAsi	CTSB	-0.677126	0.031488	0.104353
mRNAsi	SPHK1	-0.678386	0.0310524	0.10331
mRNAsi	CTSC	-0.679693	0.0306049	0.102374
mRNAsi	PDE4B	-0.680591	0.0303001	0.101807
mRNAsi	NFKB1	-0.681345	0.0300456	0.101314
mRNAsi	TMSB4X	-0.681617	0.0299543	0.101121
mRNAsi	C5AR1	-0.682557	0.0296399	0.100453
mRNAsi	DNAJB4	-0.682685	0.0295973	0.100369
mRNAsi	LITAF	-0.686051	0.0284909	0.0978653
mRNAsi	CD14	-0.688316	0.0277624	0.0962208
mRNAsi	CYBA	-0.69161	0.0267259	0.0937689
mRNAsi	CXCL8	-0.692897	0.0263284	0.0928117
mRNAsi	MAP2K3	-0.697279	0.0250048	0.0896655
mRNAsi	RNASET2	-0.698387	0.0246776	0.0888872
mRNAsi	CAPG	-0.6986	0.0246149	0.0887551
mRNAsi	PLAUR	-0.699618	0.0243173	0.0880736
mRNAsi	OLR1	-0.701864	0.0236696	0.0865163
mRNAsi	AXL	-0.702478	0.0234946	0.0861098
mRNAsi	COLGALT1	-0.703072	0.0233263	0.0857312
mRNAsi	NCF2	-0.70488	0.0228186	0.0846326
mRNAsi	KLF2	-0.708431	0.021844	0.0823062
mRNAsi	NR4A2	-0.708435	0.0218426	0.0823062
mRNAsi	IRAK2	-0.711017	0.0211524	0.0806252
mRNAsi	CD83	-0.712873	0.0206655	0.0793548
mRNAsi	FCGR2A	-0.718747	0.0191757	0.075476
mRNAsi	LHFPL2	-0.722128	0.0183526	0.0733502
mRNAsi	GYPC	-0.722275	0.0183175	0.0732375
mRNAsi	RIN3	-0.723672	0.0179853	0.0723667
mRNAsi	PPP1R15A	-0.723729	0.0179716	0.0723338
mRNAsi	RNF19B	-0.729453	0.0166544	0.0687882
mRNAsi	SERPINB9	-0.734068	0.0156425	0.0661467
mRNAsi	NFKBIA	-0.735009	0.0154415	0.0657096
mRNAsi	PNRC1	-0.740647	0.0142749	0.0625635
mRNAsi	KLF6	-0.744878	0.0134411	0.0601342
mRNAsi	TNFAIP8L3	-0.745142	0.0133903	0.0599576
mRNAsi	MAFF	-0.74568	0.013287	0.0596188
mRNAsi	EGR2	-0.747162	0.0130054	0.0587919
mRNAsi	ITGA5	-0.74865	0.0127269	0.0579138
mRNAsi	BIRC3	-0.750178	0.0124452	0.0569928
mRNAsi	CCL20	-0.750191	0.012443	0.0569909
mRNAsi	TBXAS1	-0.752608	0.0120065	0.0557588
mRNAsi	ALOX5AP	-0.756167	0.0113835	0.0539835
mRNAsi	SH3TC1	-0.7592	0.0108711	0.0524658
mRNAsi	CXCL2	-0.760589	0.0106417	0.0516983
mRNAsi	TLR1	-0.764273	0.0100501	0.0499051
mRNAsi	CCRL2	-0.765309	0.00988803	0.0494311
mRNAsi	BNC2	-0.768053	0.00946772	0.0482013
mRNAsi	ID2	-0.772119	0.00886818	0.0461823
mRNAsi	IER2	-0.773566	0.00866137	0.0455705
mRNAsi	DSC2	-0.779109	0.00790096	0.0428354
mRNAsi	SELPLG	-0.781416	0.00759878	0.0418237
mRNAsi	SIK1	-0.783064	0.00738815	0.0410357
mRNAsi	HBEGF	-0.786247	0.00699286	0.0396266
mRNAsi	CMKLR1	-0.790252	0.00651719	0.0377357
mRNAsi	ZFP36	-0.791107	0.00641869	0.0373913
mRNAsi	EBI3	-0.792196	0.00629476	0.0369553
mRNAsi	ICAM4	-0.792345	0.00627788	0.0369247
mRNAsi	DUSP2	-0.795978	0.00587757	0.0354132
mRNAsi	ITPRIP	-0.79609	0.00586559	0.0353815
mRNAsi	DUSP5	-0.796693	0.00580106	0.0351329
mRNAsi	RGS1	-0.798144	0.00564778	0.0344858
mRNAsi	RAB20	-0.79837	0.0056242	0.0344111
mRNAsi	TNFAIP2	-0.800941	0.00536056	0.0333924
mRNAsi	STX11	-0.801645	0.00528993	0.0331155
mRNAsi	KDM6B	-0.810301	0.00447495	0.0297196
mRNAsi	PER1	-0.818934	0.00375582	0.0266505
mRNAsi	PTAFR	-0.819573	0.00370612	0.0264224
mRNAsi	CTSS	-0.822223	0.00350502	0.0254593
mRNAsi	SAT1	-0.824711	0.00332351	0.0245493
mRNAsi	IL1R2	-0.825208	0.00328804	0.024393
mRNAsi	PLA2G15	-0.827178	0.00315026	0.0238008
mRNAsi	GPR132	-0.830097	0.00295373	0.0227785
mRNAsi	METRNL	-0.832412	0.00280433	0.0220512
mRNAsi	RGS10	-0.833765	0.00271952	0.0215774
mRNAsi	DUSP1	-0.842508	0.00221557	0.018948
mRNAsi	GADD45B	-0.843119	0.00218308	0.0187665
mRNAsi	GNA15	-0.84617	0.00202597	0.017856
mRNAsi	MAP3K8	-0.849354	0.00187096	0.0169933
mRNAsi	NFKBIE	-0.849916	0.00184449	0.01684
mRNAsi	PANX1	-0.850039	0.00183872	0.0168171
mRNAsi	SGK1	-0.85107	0.00179102	0.0165962
mRNAsi	NR4A1	-0.854931	0.00162032	0.015538
mRNAsi	SLC31A2	-0.855527	0.00159505	0.0153749
mRNAsi	KLF4	-0.859355	0.00143957	0.0144395
mRNAsi	MFSD1	-0.860119	0.0014099	0.0142686
mRNAsi	RILPL2	-0.868342	0.00111801	0.0122729
mRNAsi	DRAM1	-0.873114	0.000970354	0.0112558
mRNAsi	PHLDA2	-0.874429	0.000932279	0.0110057
mRNAsi	ICOSLG	-0.875724	0.000895879	0.0107079
mRNAsi	B2M	-0.875833	0.000892845	0.0106905
mRNAsi	PTGS2	-0.880634	0.000767165	0.00978715
mRNAsi	CDKN1A	-0.890239	0.000555117	0.00810158
mRNAsi	IFITM2	-0.895455	0.000459868	0.00724415
mRNAsi	SWAP70	-0.896815	0.000437146	0.00702498
mRNAsi	OSM	-0.903639	0.000335322	0.0060415

## Sheet: Sig. Correlation
	Core	Rim	Inv	5ALA-	5ALA+
TGM4	0.583546	-0.598063	0.0799466	0.851989	0.953539
RELN	0.248241	0.623094	0.498685	0.831148	0.863264
MUC17	0.402911	-0.22489	0.717296	0.610713	0.810652
UCP2	0.0892853	-0.567921	-0.863805	-0.884993	0.789313
GNA14	-0.154212	-0.0394758	0.139356	-0.638503	0.770708
ITGB6	-0.109645	-0.30067	0.272819	-0.406413	0.765623
XKR3	-0.40242	-0.278354	-0.602972	-0.142199	0.765161
IL6	-0.560596	-0.579981	-0.489601	-0.763479	0.763832
ENAM	-0.472601	0.195104	0.580698	0.904533	0.763121
PIGR	0.14188	-0.273076	-0.62865	-0.455906	0.756289
PCSK5	-0.688518	-0.869047	-0.272643	-0.706039	0.750533
PLS1	0.301162	0.219467	0.00601747	0.527433	0.745863
PTPRQ	-0.207993	-0.373547	0.114586	-0.108134	0.729166
IL31RA	-0.189619	0.328684	-0.361877	0.00950019	0.724105
BTBD11	-0.323079	-0.141419	0.671036	-0.547418	0.723225
NMUR1	-0.491571	-0.0772638	-0.205462	-0.342236	0.699518
NDST3	0.0780004	0.477742	0.720694	-0.347072	0.696117
ALPK2	-0.311828	-0.704373	-0.0628077	-0.524444	0.676255
TOR4A	-0.663208	-0.738587	-0.836055	-0.666218	0.669612
ABI3BP	0.05631	0.376056	-0.444275	-0.137927	0.657472
RBFOX3	0.130963	0.614422	0.692462	-0.428295	0.637767
RYR2	0.0104397	0.48056	0.360193	0.60817	0.635319
