# Supplementary material for: Spatially resolved transcriptomic profiles reveal unique defining molecular features of infiltrative 5ALA-metabolizing cells associated with glioblastoma recurrence
Source: Genome Med. 2023 Jul 11;15:48. doi: 10.1186/s13073-023-01207-1 (PMC10337060; doi:10.1186/s13073-023-01207-1)
Supplement: Supplementary file 13 — Additional file 13: Table S12. GSEA in primary and recurrent tumors. [file 13073_2023_1207_MOESM13_ESM.xlsx]

## Sheet: TCGA CIBERSORTx Statistics
Recurrent vs. Primary
States	p-value
AClike	0.0008
MESlike1	0.0533
MESlike2	0.072
NPClike1	NA
NPClike2	0.77
OPClike	0.45
GPM	0.0142
MTC	0.0028
NEU	0.68
PPR	0.67
Inf. wound response	0.048
Development	0.053

## Sheet: TCGA paired recurrent
pathway	pval	padj	log2err	ES	NES	size	leadingEdge	leadingEdge.symbol
Mesenchymal	0.025025	0.0872093	0.352488	0.559558	1.50947	34	54796, 4053, 1601, 3678, 3566, 4121, 1296, 2242, 7226, 4124, 1075, 1508, 5045, 23659, 7006, 79709, 9208, 9871, 4125, 6768, 1824	BNC2, LTBP2, DAB2, ITGA5, IL4R, MAN1A1, COL8A2, FES, TRPM2, MAN2A1, CTSC, CTSB, FURIN, PLA2G15, TEC, COLGALT1, LRRFIP1, SEC24D, MAN2B1, ST14, DSC2
Inf_wound	0.0348837	0.0872093	0.248911	0.42128	1.34286	136	146713, 6262, 9348, 5649, 25890, 2192, 115701, 22806, 8877, 23213, 2069, 133396, 3569, 374462, 2683, 112616, 3383, 2803, 2995, 9123, 7047, 3680, 5784, 91624, 4929, 388121, 162394, 10581, 968, 4791, 54863, 8470, 1439, 4212, 5743, 51435, 2673, 27, 8061, 94240, 10142, 2242, 3694, 2114, 121551, 6275, 752, 27128, 59084	RBFOX3, RYR2, NDST3, RELN, ABI3BP, FBLN1, ALPK2, IKZF3, SPHK1, SULF1, EREG, IL31RA, IL6, PTPRQ, B4GALT1, CMTM7, ICAM1, GOLGA4, GYPC, SLC16A3, TGM4, ITGA9, PTPN14, NEXN, NR4A2, TNFAIP8L3, SLFN5, IFITM2, CD68, NFKB2, TOR4A, SORBS2, CSF2RB, MEIS2, PTGS2, SCARA3, GFPT1, ABL2, FOSL1, EPSTI1, AKAP9, FES, ITGB6, ETS2, BTBD11, S100A4, FMNL1, CYTH4, ENPP5
GPM	0.0675039	0.112507	0.216543	0.662715	1.45702	13	4053, 1601, 3678, 3566, 2242, 1508, 284207, 5045, 25771, 3587, 4125, 79890	LTBP2, DAB2, ITGA5, IL4R, FES, CTSB, METRNL, FURIN, TBC1D22A, IL10RA, MAN2B1, RIN3
Inflammatory	0.639024	0.79878	0.0435378	0.315022	0.902247	53	1240, 8877, 4283, 3569, 3383, 23308, 1440, 3678, 3566, 558, 5724, 929, 3586, 3587, 9180, 29933, 5054, 10316, 1318, 114548, 6347	CMKLR1, SPHK1, CXCL9, IL6, ICAM1, ICOSLG, CSF3, ITGA5, IL4R, AXL, PTAFR, CD14, IL10, IL10RA, OSMR, GPR132, SERPINE1, NMUR1, SLC31A2, NLRP3, CCL2
TNFA	0.906846	0.906846	0.0222984	0.238089	0.727306	84	3164, 1437, 8877, 8013, 3569, 2683, 3383, 7262, 23308, 4929, 4791, 5743, 150094, 8061, 602, 23135, 2114, 6351, 5966, 24145, 80176, 10957, 5329, 1960, 9308, 5054, 4814, 23764, 23645, 10365	NR4A1, CSF2, SPHK1, NR4A3, IL6, B4GALT1, ICAM1, PHLDA2, ICOSLG, NR4A2, NFKB2, PTGS2, SIK1, FOSL1, BCL3, KDM6B, ETS2, CCL4, REL, PANX1, SPSB1, PNRC1, PLAUR, EGR3, CD83, SERPINE1, NINJ1, MAFF, PPP1R15A, KLF2

## Sheet: TCGA unpaired recurrent
pathway	pval	padj	log2err	ES	NES	size	leadingEdge	leadingEdge.symbol
Inf_wound	1e-10	5e-10		0.650758	2.34494	135	3569, 22806, 6262, 115701, 146713, 4327, 6364, 3383, 121551, 2069, 5743, 3576, 6347, 25890, 133396, 5054, 3557, 1439, 59084, 9348, 2921, 2683, 9123, 6275, 3680, 5649, 2920, 3936, 91624, 9630, 5329, 1520, 9595, 8857, 5734, 5008, 7850, 4481, 3553, 79887, 2803, 27128, 752, 85450, 27, 23764, 3055, 79895, 968, 10581, 162394, 6282, 4688, 4064, 221, 7097, 4791, 728, 3656, 1843, 639, 1992, 388121, 10142,…	IL6, IKZF3, RYR2, ALPK2, RBFOX3, MMP19, CCL20, ICAM1, BTBD11, EREG, PTGS2, CXCL8, CCL2, ABI3BP, IL31RA, SERPINE1, IL1RN, CSF2RB, ENPP5, NDST3, CXCL3, B4GALT1, SLC16A3, S100A4, ITGA9, RELN, CXCL2, LCP1, NEXN, GNA14, PLAUR, CTSS, CYTIP, FCGBP, PTGER4, OSM, IL1R2, MSR1, IL1B, PLBD1, GOLGA4, CYTH4, FMNL1, ITPRIP, ABL2, MAFF, HCK, ATP8B4, CD68, IFITM2, SLFN5, S100A11, NCF2, CD180, ALDH3B1, TLR2, NFKB2…
Inflammatory	2.64992e-10	6.62479e-10	0.814036	0.739182	2.34201	53	8685, 3569, 1440, 6364, 3383, 3576, 6347, 3976, 5054, 3586, 64127, 1240, 23308, 1236, 4283, 29933, 929, 2769, 1318, 5734, 3587, 6367, 4481, 3553, 1536, 3566, 3678, 114548, 10316, 7097, 728, 3656, 3552, 1316, 23533, 958, 7096, 5724, 4792	MARCO, IL6, CSF3, CCL20, ICAM1, CXCL8, CCL2, LIF, SERPINE1, IL10, NOD2, CMKLR1, ICOSLG, CCR7, CXCL9, GPR132, CD14, GNA15, SLC31A2, PTGER4, IL10RA, CCL22, MSR1, IL1B, CYBB, IL4R, ITGA5, NLRP3, NMUR1, TLR2, C5AR1, IRAK2, IL1A, KLF6, PIK3R5, CD40, TLR1, PTAFR, NFKBIA
TNFA	2.13765e-09	3.56276e-09	0.774939	0.650564	2.19981	83	3569, 6364, 3383, 330, 5743, 6347, 1960, 3976, 5054, 2355, 23308, 2921, 2683, 7262, 25816, 7127, 9021, 1326, 2920, 602, 960, 5329, 5734, 5341, 3553, 5966, 23764, 1844, 1959, 6351, 7097, 4791, 1843, 55332, 150094, 3552, 8061, 1316, 4929, 24145, 6303, 4616, 10957, 4792, 9516, 23645, 10221, 4088, 4790, 1839, 2114, 9034, 23135, 9308, 80176, 1846, 11080	IL6, CCL20, ICAM1, BIRC3, PTGS2, CCL2, EGR3, LIF, SERPINE1, FOSL2, ICOSLG, CXCL3, B4GALT1, PHLDA2, TNFAIP8, TNFAIP2, SOCS3, MAP3K8, CXCL2, BCL3, CD44, PLAUR, PTGER4, PLEK, IL1B, REL, MAFF, DUSP2, EGR2, CCL4, TLR2, NFKB2, DUSP1, DRAM1, SIK1, IL1A, FOSL1, KLF6, NR4A2, PANX1, SAT1, GADD45B, PNRC1, NFKBIA, LITAF, PPP1R15A, TRIB1, SMAD3, NFKB1, HBEGF, ETS2, CCRL2, KDM6B, CD83, SPSB1, DUSP4, DNAJB4
Mesenchymal	6.34558e-07	7.93197e-07	0.659444	0.736434	2.18633	34	4053, 1824, 54796, 4121, 5603, 1075, 2212, 6768, 7006, 4481, 4124, 240, 1508, 1601, 7226, 5836, 3566, 27180, 3678, 7097, 1296, 55332, 9871, 5045, 79709, 23075, 10184, 6672, 4125, 23659, 2242, 64747, 9208	LTBP2, DSC2, BNC2, MAN1A1, MAPK13, CTSC, FCGR2A, ST14, TEC, MSR1, MAN2A1, ALOX5, CTSB, DAB2, TRPM2, PYGL, IL4R, SIGLEC9, ITGA5, TLR2, COL8A2, DRAM1, SEC24D, FURIN, COLGALT1, SWAP70, LHFPL2, SP100, MAN2B1, PLA2G15, FES, MFSD1, LRRFIP1
GPM	0.00173205	0.00173205	0.45506	0.752455	1.79028	13	4053, 3587, 1508, 1601, 3566, 3678, 284207, 5045, 25771, 79890, 10184, 4125, 2242	LTBP2, IL10RA, CTSB, DAB2, IL4R, ITGA5, METRNL, FURIN, TBC1D22A, RIN3, LHFPL2, MAN2B1, FES

## Sheet: CGGA recurrent 
pathway	pval	padj	log2err	ES	NES	size	leadingEdge	leadingEdge.symbol
Inf_wound	8.51689e-05	0.000425845	0.538434	0.514236	1.40311	130	567, 7114, 6282, 968, 241, 9168, 10581, 2995, 6347, 6275, 6001, 1992, 10365, 1520, 752, 1535, 6404, 146713, 2192, 397, 5329, 3383, 4481, 388121, 7351, 3055, 8877, 2683, 3606, 822, 5054, 9308, 5441, 11343, 3936, 23764, 116151, 4792, 1843, 9592, 4616, 55647, 79887, 8635, 4064, 728, 4688, 8061, 112616, 2114, 9056, 196383, 221, 6916, 51435, 91624, 59084, 5606, 3557, 4929, 3553, 27128, 5743, 9123, 569…	B2M, TMSB4X, S100A11, CD68, ALOX5AP, TMSB10, IFITM2, GYPC, CCL2, S100A4, RGS10, SERPINB1, KLF2, CTSS, FMNL1, CYBA, SELPLG, RBFOX3, FBLN1, ARHGDIB, PLAUR, ICAM1, MSR1, TNFAIP8L3, UCP2, HCK, SPHK1, B4GALT1, IL18, CAPG, SERPINE1, CD83, POLR2L, MGLL, LCP1, MAFF, FAM210B, NFKBIA, DUSP1, IER2, GADD45B, RAB20, PLBD1, RNASET2, CD180, C5AR1, NCF2, FOSL1, CMTM7, ETS2, SLC7A7, RILPL2, ALDH3B1, TBXAS1, SCARA…
TNFA	0.0022754	0.0056885	0.431708	0.510649	1.36353	83	6347, 6351, 1959, 4814, 10365, 1960, 23308, 9516, 7280, 5329, 3383, 7538, 1844, 6303, 8877, 2683, 3606, 5054, 1026, 3398, 9308, 10221, 3164, 5341, 11080, 23764, 960, 7262, 4792, 23645, 1843, 9592, 9314, 4616, 8061, 467, 10957, 25816, 2114, 10950, 127544, 5606, 55332, 4929, 3553, 4973, 5743, 5734, 3569, 1316, 2355, 6446, 7097, 4794, 9034, 24145, 150094, 330, 2920	CCL2, CCL4, EGR2, NINJ1, KLF2, EGR3, ICOSLG, LITAF, TUBB2A, PLAUR, ICAM1, ZFP36, DUSP2, SAT1, SPHK1, B4GALT1, IL18, SERPINE1, CDKN1A, ID2, CD83, TRIB1, NR4A1, PLEK, DNAJB4, MAFF, CD44, PHLDA2, NFKBIA, PPP1R15A, DUSP1, IER2, KLF4, GADD45B, FOSL1, ATF3, PNRC1, TNFAIP8, ETS2, BTG3, RNF19B, MAP2K3, DRAM1, NR4A2, IL1B, OLR1, PTGS2, PTGER4, IL6, KLF6, FOSL2, SGK1, TLR2, NFKBIE, CCRL2, PANX1, SIK1, BIRC…
Mesenchymal	0.042042	0.0700701	0.21925	0.532182	1.33543	34	1508, 1601, 4481, 2212, 64747, 4053, 1075, 4121, 9208, 240, 5836, 5603, 23075, 55332, 23659, 79630, 7226, 1296, 9871, 4125, 27180, 7097, 6768, 10184, 1824, 5045	CTSB, DAB2, MSR1, FCGR2A, MFSD1, LTBP2, CTSC, MAN1A1, LRRFIP1, ALOX5, PYGL, MAPK13, SWAP70, DRAM1, PLA2G15, C1orf54, TRPM2, COL8A2, SEC24D, MAN2B1, SIGLEC9, TLR2, ST14, LHFPL2, DSC2, FURIN
Inflammatory	0.085	0.10625	0.15017	0.46545	1.21055	53	1318, 6347, 23308, 3383, 4481, 8877, 3606, 5054, 929, 1536, 4693, 2769, 4792, 10148, 728, 9180, 1240, 958, 3553, 4973, 3587, 558, 5734, 3569, 1316, 5724, 7097, 3586, 9034, 23533, 7096, 4283, 8767, 1839, 114548	SLC31A2, CCL2, ICOSLG, ICAM1, MSR1, SPHK1, IL18, SERPINE1, CD14, CYBB, NDP, GNA15, NFKBIA, EBI3, C5AR1, OSMR, CMKLR1, CD40, IL1B, OLR1, IL10RA, AXL, PTGER4, IL6, KLF6, PTAFR, TLR2, IL10, CCRL2, PIK3R5, TLR1, CXCL9, RIPK2, HBEGF, NLRP3
GPM	0.229016	0.229016	0.0857844	0.528532	1.17958	13	1508, 1601, 25771, 4053, 284207, 3587, 79890, 4125, 10184, 5045, 2242	CTSB, DAB2, TBC1D22A, LTBP2, METRNL, IL10RA, RIN3, MAN2B1, LHFPL2, FURIN, FES

## Sheet: GLASS recurrent 
pathway	pval	padj	log2err	ES	NES	size	leadingEdge	leadingEdge.symbol
Mesenchymal	0.0123174	0.0615872	0.38073	0.546762	1.61672	33	4121, 4053, 1296, 54796, 1601, 7226, 4124, 1824, 1508, 5603, 55332, 5045, 7006, 23659, 1075, 6672, 7097, 2242, 6768, 4125, 4481	MAN1A1, LTBP2, COL8A2, BNC2, DAB2, TRPM2, MAN2A1, DSC2, CTSB, MAPK13, DRAM1, FURIN, TEC, PLA2G15, CTSC, SP100, TLR2, FES, ST14, MAN2B1, MSR1
GPM	0.0910771	0.161638	0.287805	0.628922	1.49447	13	4053, 1601, 1508, 79890, 5045, 25771, 3587, 2242, 284207, 4125	LTBP2, DAB2, CTSB, RIN3, FURIN, TBC1D22A, IL10RA, FES, METRNL, MAN2B1
Inf_wound	0.12931	0.161638	0.2114	0.314652	1.18326	131	121551, 10581, 146713, 59084, 6262, 2192, 23213, 388121, 5054, 79887, 25890, 94240, 162394, 5649, 115701, 9630, 4792, 2995, 53344, 2114, 1843, 7850, 9348, 1439, 4327, 728, 8676, 4688, 10365, 4064, 8877, 196383, 5734, 9463, 3383, 3680, 1520, 4929, 6282, 968	BTBD11, IFITM2, RBFOX3, ENPP5, RYR2, FBLN1, SULF1, TNFAIP8L3, SERPINE1, PLBD1, ABI3BP, EPSTI1, SLFN5, RELN, ALPK2, GNA14, NFKBIA, GYPC, CHIC1, ETS2, DUSP1, IL1R2, NDST3, CSF2RB, MMP19, C5AR1, STX11, NCF2, KLF2, CD180, SPHK1, RILPL2, PTGER4, PICK1, ICAM1, ITGA9, CTSS, NR4A2, S100A11, CD68

## Sheet: GLASS Univariate cox
Stage	Factors	beta	HR (95% CI for HR)	p.value
Recurrent	MES	0.64	1.9 (1.2-3)	0.0047
Recurrent	Inf. Wound Response	0.57	1.8 (1.1-2.8)	0.014
Recurrent	5ALA+ gene signature	0.53	1.7 (1.1-2.7)	0.023
Recurrent	Inf. Response	0.48	1.6 (1.1-2.5)	0.027
Recurrent	TNFA	0.29	1.3 (0.87-2.1)	0.18
Recurrent	GPM	0.27	1.3 (0.85-2)	0.22
Recurrent	AGE	0.55	1.7 (0.7-4.2)	0.24
Recurrent	SEX	0.16	1.2 (0.53-2.6)	0.69
Stage	Factors	beta	HR (95% CI for HR)	p.value
Primary	AGE	0.55	1.7 (0.7-4.2)	0.24
Primary	TNFA	-0.12	0.89 (0.61-1.3)	0.53
Primary	Inf. Response	-0.12	0.89 (0.6-1.3)	0.57
Primary	SEX	0.16	1.2 (0.53-2.6)	0.69
Primary	5ALA+ gene signature	-0.08	0.92 (0.62-1.4)	0.69
Primary	Inf. Wound Response	-0.071	0.93 (0.63-1.4)	0.72
Primary	MES	-0.032	0.97 (0.65-1.4)	0.87
Primary	GPM	-0.005	1 (0.67-1.5)	0.98
